# Supplementary material for: Do opinion leaders know more? Knowledge accuracy, self-confidence, and media use in agricultural issues
Source: PLoS One. 2026 Jan 23;21(1):e0341457. doi: 10.1371/journal.pone.0341457 (PMC12829936; doi:10.1371/journal.pone.0341457)
Supplement: S2 Dataset — (XLSX) [file pone.0341457.s002.xlsx]

## Sheet: Data_Code
id	Q11_Gender	Q12_Age	Q14_Education	Q15_residence	Q17_profession	Q18_farmer_akqu	Q21_SQ001#0	Q21_SQ001#1	Q21_SQ002#0	Q21_SQ002#1	Q21_SQ003#0	Q21_SQ003#1	Q21_SQ004#0	Q21_SQ004#1	Q21_SQ005#0	Q21_SQ005#1	Q21_SQ006#0	Q21_SQ006#1	Q21_SQ007#0	Q21_SQ007#1	Q21_SQ008#0	Q21_SQ008#1	Q21_SQ009#0	Q21_SQ009#1	Q22_SelfAssess	Q21_Accurancy	Q21_Confidence	Q21_Guessed_answers	Q21_Overconfidence	Q21_Accuracy_Indiv	Q21_JA_CatNEW9	Q21_JA_CAT3NEW9	Q23_Opinion_Leader_OLI	Q23_OLI_Qintile	Q21_Correct_ADL1	Q21_Confidence_ADL1	Q21_Correct_ADL2	Q21_Condifence_ADL2	Q21_Correct_ADL3	Q21_Confidence_ADL3	Q21_Correct_False	Q21_Confidence_False	Q21_Correct_True	Q21_Confidence_True	Q23a	Q23b	Q23c	Q23d	Q23e
21	2	2	2	2	2	2	1	3	1	4	1	5	1	4	1	5	1	4	1	5	1	4	0	3	2	0.56	0.81	0	0.26	0.26	2	1	0	4	0.67	0.83	0.67	0.83	0.33	0.77	0.2	0.8	1	0.82	2	3	3	4	3
23	1	5	4	4	2	2	0	1	1	2	1	1	1	4	1	3	0	5	0	6	1	3	0	4	2	0.89	0.72	0.2	-0.17	-0.17	7	3	-1	2	1	0.8	1	0.77	0.67	0.6	0.8	0.74	1	0.83	3	5	3	5	4
24	2	5	2	1	2	1	1	1	1	1	1	2	1	2	1	1	0	6	1	1	1	1	1	1	2	0.56	0.58	0.6	0.02	0.02	4	2	-0.8	3	1	0.7	0.67	0.5	0	0.53	0.2	0.62	1	0.7	4	3	5	4	3
28	1	4	3	2	2	2	1	2	1	2	1	2	1	5	1	5	0	6	0	2	1	1	0	2	2	0.78	0.7	0.1	-0.08	-0.08	7	3	-0.6	3	1	0.93	1	0.57	0.33	0.6	0.6	0.68	1	0.53	3	4	3	4	4
31	1	4	2	2	1	2	0	6	1	4	1	1	0	1	0	1	0	3	0	4	1	2	0	5	1	0.67	0.7	0.4	0.03	0.03	4	2	1	5	0.33	0.57	1	0.73	0.67	0.8	0.8	0.78	1	0.73	2	2	3	2	1
32	1	3	2	1	2	2	0	1	1	4	1	2	1	6	1	3	0	6	0	2	1	2	1	2	1	0.78	0.71	0.1	-0.07	-0.07	7	3	-0.2	4	1	0.9	1	0.67	0.33	0.57	0.6	0.66	0.5	0.6	3	4	3	3	3
33	1	2	4	4	2	2	1	1	0	2	0	1	0	2	1	3	0	6	0	1	1	2	1	5	2	0.56	0.66	0.3	0.1	0.1	3	1	-0.6	3	0.67	0.77	0.67	0.57	0.33	0.63	0.6	0.68	1	0.78	3	5	3	3	4
34	1	3	2	2	2	2	0	1	1	1	0	3	1	2	1	2	0	4	0	1	0	1	1	1	1	0.78	0.58	0.6	-0.2	-0.2	7	3	-1.4	1	1	0.67	0.67	0.5	0.67	0.57	0.8	0.6	0.5	0.63	4	5	4	5	4
35	1	4	4	2	2	2	1	5	1	4	0	4	1	3	0	4	0	3	0	4	0	1	0	2	2	0.67	0.73	0.2	0.07	0.07	3	1	-0.8	3	0.67	0.73	0.67	0.7	0.67	0.77	0.8	0.76	0.75	0.55	3	4	4	4	4
40	2	2	4	1	2	1	0	5	1	4	0	1	0	4	0	1	0	5	0	6	1	4	0	1	2	0.78	0.74	0.4	-0.03	-0.03	6	2	-1.2	2	0.33	0.73	1	0.87	1	0.63	1	0.76	0.5	0.7	4	5	5	4	3
41	2	5	3	3	2	2	0	2	0	2	0	2	0	2	0	2	0	2	0	2	0	2	0	2	1	0.56	0.6	0	0.04	0.04	4	2	-1.6	1	0.33	0.6	0.33	0.6	1	0.6	1	0.6	0.5	0.73	5	5	3	5	5
44	1	1	4	1	2	2	0	1	1	1	0	3	1	3	1	4	0	4	0	1	0	2	1	4	1	0.78	0.66	0.3	-0.12	-0.12	7	3	0.4	5	1	0.77	0.67	0.53	0.67	0.67	0.8	0.66	0	0.6	3	3	3	3	1
45	1	4	2	2	2	2	1	1	1	1	0	1	1	1	1	1	0	5	1	2	1	1	0	1	1	0.78	0.56	0.8	-0.22	-0.22	8	3	-2	1	1	0.63	0.67	0.53	0.67	0.5	0.6	0.6	0.75	0.65	5	5	5	5	5
46	2	1	3	4	2	1	0	1	1	3	0	3	0	1	0	1	0	3	0	4	0	2	1	1	2	0.56	0.61	0.5	0.06	0.06	3	1	-1	2	0.33	0.57	0.67	0.7	0.67	0.57	0.8	0.64	1	0.5	4	3	4	5	4
50	2	5	4	4	2	2	0	2	1	4	0	1	1	4	1	3	1	3	0	4	1	2	1	2	2	0.78	0.68	0.2	-0.1	-0.1	7	3	-1.4	1	0.67	0.73	1	0.73	0.67	0.57	0.6	0.64	0.25	0.58	3	5	4	5	5
51	2	2	4	3	1	2	1	1	1	1	0	2	0	1	1	1	0	2	0	1	0	1	1	2	1	0.56	0.53	0.6	-0.02	-0.02	6	2	-2	1	0.67	0.53	0.67	0.5	0.33	0.57	0.6	0.56	1	0.73	5	5	5	5	5
52	1	4	3	2	2	2	1	4	1	2	0	2	1	3	1	2	0	6	0	2	1	2	0	3	2	0.89	0.69	0	-0.2	-0.2	7	3	1.2	5	1	0.77	1	0.6	0.67	0.7	0.8	0.74	0.5	0.5	1	2	2	2	2
53	1	1	4	2	2	1	0	1	1	2	0	1	1	2	1	2	0	3	0	2	0	1	0	3	1	0.89	0.59	0.4	-0.3	-0.3	8	3	-0.2	4	1	0.63	0.67	0.57	1	0.57	1	0.6	1	0.63	3	3	4	4	2
54	1	5	4	2	2	1	0	4	1	6	0	6	1	6	1	3	0	6	1	3	0	5	0	6	2	0.78	0.9	0	0.12	0.12	3	1	0.2	5	1	0.9	0.33	0.87	1	0.93	0.8	0.9	0.75	0.58	2	3	3	3	3
55	1	5	3	4	2	2	1	6	0	3	0	3	0	4	1	5	0	5	0	6	0	3	0	4	2	0.56	0.83	0	0.28	0.28	2	1	0.4	5	0.67	0.87	0.33	0.8	0.67	0.83	0.8	0.88	0.75	0.9	2	2	3	3	3
57	2	2	4	4	2	1	1	5	1	1	1	3	1	2	1	5	0	5	0	2	1	2	0	1	2	0.78	0.69	0.2	-0.09	-0.09	7	3	-0.6	3	1	0.8	1	0.57	0.33	0.7	0.6	0.72	0.25	0.78	3	4	4	4	3
58	2	2	4	3	2	2	1	1	0	3	1	1	0	3	1	5	0	5	0	5	1	5	1	6	2	0.44	0.78	0.2	0.33	0.33	2	1	0.6	5	0.67	0.83	0.67	0.83	0	0.67	0.4	0.76	1	0.65	2	2	2	3	3
59	2	5	1	1	2	2	1	4	0	4	1	4	0	4	0	4	0	4	0	4	1	4	0	4	4	0.44	0.8	0	0.36	0.36	2	1	-1	2	0.33	0.8	0.67	0.8	0.33	0.8	0.6	0.8	0.5	0.8	3	5	3	5	4
60	1	5	2	4	2	1	1	1	0	1	1	1	0	1	1	2	1	4	1	1	0	2	0	4	1	0.22	0.59	0.5	0.37	0.37	2	1	-0.2	4	0.33	0.63	0	0.53	0.33	0.6	0.2	0.62	0.25	0.8	3	3	3	4	3
61	1	3	2	1	2	2	0	2	0	3	1	2	1	2	1	4	0	5	0	4	1	2	0	4	2	0.78	0.71	0.1	-0.07	-0.07	7	3	-0.8	3	1	0.77	0.67	0.7	0.67	0.67	0.8	0.74	0.25	0.55	4	4	3	4	4
62	2	2	4	2	2	1	0	5	1	5	1	5	0	5	1	6	0	5	0	6	1	5	0	5	2	0.78	0.92	0	0.14	0.14	3	1	0.6	5	0.67	0.93	1	0.93	0.67	0.9	0.8	0.92	0.75	0.68	2	2	3	3	2
63	1	1	3	4	2	2	0	1	1	1	0	2	1	3	0	1	0	2	1	1	0	2	1	2	2	0.56	0.57	0.4	0.01	0.01	4	2	-0.6	3	0.67	0.6	0.33	0.53	0.67	0.57	0.6	0.56	0.75	0.93	4	3	3	4	4
64	1	5	3	2	2	2	1	6	1	6	1	6	1	6	0	6	0	6	1	6	1	4	0	5	2	0.56	0.97	0	0.41	0.41	2	1	0	4	0.67	1	0.67	0.93	0.33	0.97	0.4	0.98	0.5	0.58	2	4	3	3	3
65	2	5	4	2	2	1	0	1	1	3	0	1	1	1	1	6	0	1	0	6	1	3	1	1	2	0.89	0.66	0.5	-0.23	-0.23	8	3	-0.4	4	1	0.67	1	0.8	0.67	0.5	0.8	0.6	0.75	0.95	3	4	3	4	3
66	1	1	4	4	1	1	0	1	1	2	1	1	1	3	1	1	0	4	0	4	0	1	1	3	2	0.67	0.62	0.5	-0.04	-0.04	6	2	-0.8	3	1	0.67	0.67	0.63	0.33	0.57	0.6	0.66	1	0.73	4	5	3	4	3
67	1	1	4	3	2	2	1	5	1	1	1	3	1	3	1	4	0	3	0	4	0	2	0	1	2	0.67	0.69	0.2	0.02	0.02	4	2	-0.2	4	1	0.73	0.67	0.63	0.33	0.7	0.6	0.72	0.75	0.58	3	4	3	3	3
69	1	5	2	3	2	2	1	6	1	6	0	6	1	6	0	3	0	6	0	2	1	6	1	6	2	0.67	0.92	0	0.26	0.26	2	1	-0.8	3	0.67	0.9	1	0.87	0.33	1	0.6	0.92	0.75	0.65	3	4	3	5	4
71	1	5	4	2	2	2	0	3	1	2	0	1	1	3	1	1	0	1	0	3	0	2	0	3	2	0.89	0.61	0.3	-0.28	-0.28	8	3	0	4	1	0.57	0.67	0.63	1	0.63	1	0.62	0.75	0.93	2	2	3	5	3
72	1	4	2	3	2	2	1	6	1	6	1	5	1	3	0	2	0	6	0	5	1	4	0	6	3	0.67	0.88	0	0.21	0.21	2	1	-0.2	4	0.67	0.77	1	0.9	0.33	0.97	0.6	0.96	0.75	0.6	2	4	2	4	4
73	2	5	4	2	2	2	1	6	1	1	1	1	0	3	1	3	1	3	0	6	1	3	0	1	2	0.56	0.7	0.3	0.14	0.14	3	1	-0.6	3	0.33	0.7	1	0.73	0.33	0.67	0.4	0.74	0.75	0.78	3	4	4	4	3
75	1	3	4	2	2	2	0	4	0	3	1	3	1	5	1	4	0	2	0	6	0	1	1	4	3	0.56	0.76	0.1	0.2	0.2	3	1	0	4	1	0.77	0.33	0.73	0.33	0.77	0.6	0.78	0.75	0.65	2	3	3	3	4
77	2	5	4	3	2	2	1	1	1	1	0	1	1	1	1	3	0	6	0	1	0	1	0	1	1	0.78	0.58	0.8	-0.2	-0.2	7	3	-1.6	1	1	0.73	0.67	0.5	0.67	0.5	0.8	0.6	0.5	0.73	5	5	3	5	5
78	1	5	4	3	2	2	0	1	1	1	1	1	1	4	1	1	0	5	0	4	1	1	1	1	2	0.78	0.61	0.7	-0.17	-0.17	7	3	-0.6	3	1	0.73	1	0.6	0.33	0.5	0.6	0.64	0.75	0.55	3	5	3	4	3
81	1	5	4	4	2	2	1	4	0	2	1	1	1	5	1	5	1	4	0	1	0	2	1	4	2	0.33	0.71	0.2	0.38	0.38	2	1	0	4	0.67	0.87	0.33	0.57	0	0.7	0.2	0.68	1	0.58	3	3	3	3	3
82	1	5	4	1	2	1	1	3	0	6	1	1	1	1	1	6	0	6	0	6	1	1	0	6	2	0.67	0.8	0.3	0.13	0.13	3	1	1.4	5	1	0.83	0.67	0.83	0.33	0.73	0.6	0.84	0.5	0.75	1	2	3	1	1
83	2	3	3	4	2	2	0	1	1	2	1	4	1	3	1	2	0	4	1	3	1	1	0	5	1	0.78	0.68	0.3	-0.1	-0.1	7	3	-0.8	3	1	0.7	0.67	0.6	0.67	0.73	0.6	0.74	0.75	0.75	3	5	3	4	4
84	1	5	2	2	2	2	0	1	1	1	0	1	1	1	1	1	0	6	0	4	0	1	0	1	1	0.89	0.59	0.8	-0.3	-0.3	8	3	-1.6	1	1	0.67	0.67	0.6	1	0.5	1	0.66	1	0.6	5	5	3	5	5
85	2	5	4	2	2	2	0	3	1	3	1	3	1	3	0	3	0	4	1	3	0	3	1	3	2	0.44	0.71	0	0.27	0.27	2	1	-1.2	2	0.67	0.73	0.33	0.7	0.33	0.7	0.4	0.72	0.75	0.5	3	5	3	5	5
86	1	5	2	4	2	2	1	4	1	4	1	4	1	4	1	4	1	4	0	5	1	4	1	4	2	0.56	0.81	0	0.26	0.26	2	1	-0.6	3	0.67	0.8	1	0.83	0	0.8	0.2	0.82	0.5	0.7	3	5	3	3	4
87	1	5	3	3	2	2	0	5	1	4	1	3	0	3	1	4	1	2	0	6	1	2	0	2	2	0.67	0.74	0	0.08	0.08	3	1	-1	2	0.33	0.7	1	0.8	0.67	0.73	0.6	0.76	1	0.8	4	4	3	5	4
89	1	4	2	3	2	2	0	2	0	2	1	2	1	3	1	4	0	2	0	2	0	1	0	4	2	0.67	0.64	0.1	-0.02	-0.02	6	2	-0.8	3	1	0.7	0.33	0.57	0.67	0.67	0.8	0.64	0.75	0.73	4	3	4	4	4
91	2	4	2	4	2	2	0	1	1	2	0	3	1	1	1	1	0	3	1	2	1	3	0	2	2	0.89	0.6	0.3	-0.29	-0.29	8	3	-1.6	1	1	0.57	0.67	0.63	1	0.6	0.8	0.62	0.5	0.65	5	5	3	5	5
92	2	5	4	3	2	2	1	3	0	1	1	4	0	2	1	4	0	6	0	6	0	1	1	4	2	0.33	0.74	0.2	0.41	0.41	2	1	-0.2	4	0.67	0.8	0.33	0.67	0	0.77	0.4	0.86	1	0.58	2	5	3	3	3
93	2	5	4	3	2	1	0	2	1	2	0	2	0	1	1	4	0	3	0	3	1	2	0	1	2	0.89	0.62	0.3	-0.27	-0.27	8	3	-1.4	1	0.67	0.67	1	0.63	1	0.57	1	0.62	0.25	0.6	4	4	5	5	4
96	1	5	2	4	2	2	1	4	1	3	0	1	0	4	1	3	0	5	0	4	0	3	0	4	3	0.67	0.74	0.1	0.08	0.08	3	1	0.4	5	0.67	0.8	0.67	0.73	0.67	0.7	0.8	0.76	0.75	0.63	2	2	3	3	3
97	2	3	2	1	2	2	1	1	1	1	1	1	0	1	1	1	0	1	0	1	1	1	1	1	1	0.56	0.5	1	-0.06	-0.06	7	3	-1	2	0.67	0.5	1	0.5	0	0.5	0.4	0.5	0.5	0.73	5	4	4	4	3
98	2	5	4	3	2	2	1	1	0	1	1	2	1	1	1	3	0	5	0	4	0	1	0	5	1	0.56	0.66	0.5	0.1	0.1	3	1	-0.8	3	1	0.7	0.33	0.6	0.33	0.67	0.6	0.74	0.75	0.5	3	3	3	5	5
99	2	5	4	2	2	2	1	6	1	5	1	5	0	2	1	6	0	6	0	6	1	4	1	6	3	0.56	0.91	0	0.36	0.36	2	1	0	4	0.67	0.87	1	0.9	0	0.97	0.4	0.98	0.5	0.55	2	3	3	4	3
100	2	2	3	4	2	2	0	2	1	2	1	5	1	4	1	4	0	6	0	4	1	2	0	5	2	0.89	0.78	0	-0.11	-0.11	7	3	-1	2	1	0.87	1	0.67	0.67	0.8	0.8	0.84	0.75	0.83	3	5	4	4	4
101	1	5	4	4	2	2	1	1	1	2	0	1	1	5	1	1	0	6	1	3	1	1	0	6	2	0.78	0.69	0.4	-0.09	-0.09	7	3	0	4	1	0.8	0.67	0.6	0.67	0.67	0.6	0.74	1	0.7	2	5	3	3	2
103	2	5	4	2	2	2	1	3	1	1	0	1	1	3	1	4	0	4	0	4	0	3	0	1	2	0.78	0.67	0.3	-0.11	-0.11	7	3	0	4	1	0.77	0.67	0.67	0.67	0.57	0.8	0.66	1	0.63	2	3	3	4	3
106	1	5	4	1	2	2	0	4	1	3	1	5	1	5	1	1	0	4	1	1	1	3	0	4	1	0.78	0.73	0.3	-0.04	-0.04	6	2	1.4	5	1	0.73	0.67	0.63	0.67	0.83	0.6	0.76	0.75	0.68	2	1	2	1	2
107	1	2	3	1	2	2	1	3	0	4	0	1	1	3	1	3	0	4	0	1	1	3	0	1	2	0.78	0.66	0.3	-0.12	-0.12	7	3	0	4	1	0.73	0.67	0.67	0.67	0.57	0.8	0.6	1	0.7	2	4	3	3	3
110	2	5	1	4	2	2	1	2	1	2	1	2	1	1	1	2	0	1	0	1	1	1	0	6	2	0.78	0.6	0.4	-0.18	-0.18	7	3	0.8	5	1	0.53	1	0.53	0.33	0.73	0.6	0.64	0.75	0.73	1	2	3	3	2
111	1	2	3	2	2	2	1	4	1	4	1	4	1	4	1	6	0	4	0	5	1	5	0	5	4	0.78	0.86	0	0.08	0.08	3	1	-0.6	3	1	0.87	1	0.87	0.33	0.83	0.6	0.84	1	0.55	3	4	3	4	4
112	1	3	2	3	2	2	0	1	0	1	1	1	0	1	0	1	0	1	0	1	0	1	0	1	1	0.44	0.5	1	0.06	0.06	3	1	-2	1	0.33	0.5	0.33	0.5	0.67	0.5	0.8	0.5	1	0.88	5	5	5	5	5
113	2	4	2	3	2	2	1	2	1	3	1	1	1	3	1	1	0	6	0	1	0	1	0	1	2	0.67	0.61	0.5	-0.06	-0.06	7	3	-0.2	4	1	0.73	0.67	0.57	0.33	0.53	0.6	0.62	0	0.5	3	3	3	4	3
114	1	2	4	4	2	1	1	1	0	1	1	2	1	1	1	2	0	2	0	2	1	1	1	2	2	0.56	0.56	0.4	0	0	5	2	0	4	1	0.57	0.67	0.53	0	0.57	0.4	0.58	0.75	0.6	3	3	3	3	3
116	1	5	2	4	2	1	0	4	1	5	1	5	1	4	1	3	1	3	0	1	0	2	0	4	3	0.67	0.74	0.1	0.08	0.08	3	1	-0.4	4	0.67	0.73	0.67	0.67	0.67	0.83	0.6	0.74	0.75	0.53	3	3	4	4	3
117	1	5	3	1	2	2	0	1	1	3	0	1	1	1	0	4	0	4	0	4	1	3	0	6	1	0.89	0.7	0.3	-0.19	-0.19	7	3	0	4	0.67	0.7	1	0.73	1	0.67	1	0.72	0.75	0.75	2	3	3	4	3
118	2	5	4	1	1	2	0	6	0	6	1	6	1	6	1	6	0	6	0	6	1	6	1	6	4	0.67	1	0.1	0.33	0.33	2	1	-1	2	1	1	0.67	1	0.33	1	0.6	1	0.75	0.68	4	4	4	4	4
119	2	1	2	2	1	1	0	5	0	5	0	5	1	5	0	5	0	5	0	5	1	3	0	5	3	0.78	0.88	0	0.1	0.1	3	1	0.4	5	0.67	0.9	0.67	0.83	1	0.9	1	0.9	0.75	1	2	2	3	3	3
120	2	4	2	4	1	2	0	1	1	1	0	1	0	1	1	4	0	4	0	4	0	1	0	4	2	0.78	0.63	0.6	-0.14	-0.14	7	3	-0.8	3	0.67	0.7	0.67	0.6	1	0.6	1	0.68	0.5	0.85	4	3	4	4	4
124	1	5	4	1	2	2	0	5	0	5	1	4	1	4	1	6	1	5	0	6	0	4	0	6	2	0.56	0.9	0	0.34	0.34	2	1	0.6	5	0.67	0.9	0.33	0.9	0.67	0.9	0.6	0.92	0.5	0.58	2	2	3	3	2
125	2	5	2	1	2	2	1	5	1	5	1	4	0	5	0	3	0	4	0	4	0	5	0	6	3	0.44	0.86	0	0.41	0.41	2	1	-0.4	4	0.33	0.8	0.67	0.87	0.33	0.9	0.6	0.86	0.5	0.88	3	4	3	4	3
126	1	4	4	3	2	2	1	5	0	3	1	3	1	4	1	3	0	5	0	4	0	3	0	5	3	0.56	0.79	0	0.23	0.23	2	1	-1.6	1	1	0.8	0.33	0.73	0.33	0.83	0.6	0.84	0.25	0.85	4	5	5	5	4
127	1	5	3	3	2	2	0	2	0	1	1	2	1	5	1	6	0	6	1	3	0	1	0	3	2	0.56	0.72	0.2	0.17	0.17	3	1	-1.2	2	1	0.97	0	0.57	0.67	0.63	0.6	0.72	0.5	0.73	3	5	4	5	4
128	2	5	2	1	1	1	1	6	1	6	0	6	1	6	1	1	0	6	0	6	0	6	0	6	4	0.78	0.94	0.1	0.17	0.17	3	1	-0.4	4	1	0.83	0.67	1	0.67	1	0.8	1	0.5	0.73	3	4	4	4	2
129	2	5	4	2	2	2	0	6	1	4	1	5	1	5	1	6	0	6	0	6	1	5	0	4	3	0.89	0.92	0	0.03	0.03	4	2	1.6	5	1	0.97	1	0.9	0.67	0.9	0.8	0.94	0.75	0.88	1	2	1	2	1
130	1	4	2	1	2	2	1	1	1	4	1	1	1	6	1	1	0	2	0	1	0	1	1	5	1	0.56	0.64	0.6	0.09	0.09	3	1	-1	2	1	0.7	0.67	0.6	0	0.63	0.4	0.6	1	0.9	4	5	4	4	3
132	1	4	2	2	2	2	1	2	0	4	0	1	1	5	1	5	0	2	0	6	1	4	0	1	2	0.78	0.73	0.2	-0.04	-0.04	6	2	-0.2	4	1	0.8	0.67	0.87	0.67	0.53	0.8	0.64	0.75	0.7	3	2	4	4	3
137	1	5	4	2	2	1	0	6	0	3	0	3	0	1	1	4	0	5	0	6	0	4	0	2	2	0.67	0.78	0.1	0.11	0.11	3	1	-0.8	3	0.67	0.73	0.33	0.83	1	0.77	1	0.84	0.75	0.85	3	4	5	4	3
140	2	5	4	1	2	2	1	1	1	1	0	1	0	1	1	5	0	6	0	6	1	1	0	1	1	0.78	0.66	0.7	-0.12	-0.12	7	3	-1	2	0.67	0.8	1	0.67	0.67	0.5	0.8	0.7	0.25	0.7	3	5	4	4	4
141	1	5	4	4	2	2	1	1	0	1	1	1	0	4	0	2	0	4	0	2	0	1	0	4	1	0.33	0.62	0.5	0.29	0.29	2	1	-1.4	1	0.33	0.73	0.33	0.53	0.33	0.6	0.6	0.64	0.75	0.6	4	5	5	4	4
142	2	5	4	3	2	2	1	4	1	3	1	2	1	1	1	3	0	3	0	2	1	1	1	1	1	0.67	0.62	0.3	-0.04	-0.04	6	2	0	4	1	0.63	1	0.6	0	0.63	0.4	0.64	0	0.6	2	4	2	4	3
143	2	2	4	3	2	2	1	4	1	1	1	1	1	3	1	4	1	6	0	5	1	3	1	1	3	0.56	0.71	0.3	0.16	0.16	3	1	-0.8	3	0.67	0.83	1	0.7	0	0.6	0.2	0.74	1	0.6	3	3	4	5	4
145	2	4	4	3	2	2	1	3	1	1	1	2	0	4	1	3	0	3	0	3	0	1	0	5	2	0.56	0.68	0.2	0.12	0.12	3	1	-1.6	1	0.67	0.73	0.67	0.57	0.33	0.73	0.6	0.72	1	0.68	5	5	3	5	5
146	1	5	2	3	2	2	1	4	1	4	1	4	1	4	1	4	1	4	1	4	1	4	1	4	2	0.44	0.8	0	0.36	0.36	2	1	-1	2	0.67	0.8	0.67	0.8	0	0.8	0	0.8	0.5	0.63	5	5	3	4	3
151	1	2	3	3	2	2	0	1	1	4	1	3	0	2	1	2	1	1	0	3	1	5	1	2	2	0.56	0.66	0.2	0.1	0.1	3	1	0	4	0.33	0.57	1	0.8	0.33	0.6	0.4	0.6	1	0.8	2	3	4	3	3
153	1	4	3	1	2	2	0	1	0	1	1	4	0	3	1	4	0	3	0	6	0	1	1	3	1	0.44	0.69	0.3	0.24	0.24	2	1	-0.4	4	0.67	0.73	0.33	0.67	0.33	0.67	0.6	0.74	0.75	0.73	3	4	3	3	4
154	2	5	4	3	2	2	1	4	0	4	0	4	1	6	1	3	0	6	0	5	1	4	1	5	1	0.67	0.86	0	0.19	0.19	3	1	0	4	1	0.9	0.67	0.83	0.33	0.83	0.6	0.88	0.25	0.63	3	3	4	3	2
155	2	5	3	3	2	2	1	1	1	5	0	1	1	4	1	4	0	6	0	6	1	5	0	5	2	0.89	0.81	0.3	-0.08	-0.08	7	3	-0.4	4	1	0.87	1	0.93	0.67	0.63	0.8	0.78	0.75	0.83	3	5	3	3	3
156	2	5	4	4	2	2	0	2	1	1	1	2	1	1	1	2	0	1	0	2	1	2	0	2	2	0.89	0.57	0.3	-0.32	-0.32	8	3	0	4	1	0.53	1	0.57	0.67	0.6	0.8	0.58	1	0.85	3	4	3	3	2
157	2	2	1	2	2	2	1	2	1	3	0	1	0	1	1	2	0	3	0	6	1	1	0	3	1	0.78	0.64	0.4	-0.13	-0.13	7	3	-1.8	1	0.67	0.6	1	0.73	0.67	0.6	0.8	0.7	1	0.55	5	5	4	5	5
158	2	5	1	3	2	1	1	3	1	4	0	3	1	3	1	4	0	6	1	3	1	3	0	4	2	0.78	0.77	0	-0.01	-0.01	6	2	-1	2	1	0.83	0.67	0.73	0.67	0.73	0.6	0.78	0.75	0.58	3	5	3	5	4
159	2	2	4	4	2	1	1	6	1	4	1	3	1	6	1	3	0	6	0	1	1	1	1	1	2	0.67	0.74	0.4	0.08	0.08	3	1	1	5	1	0.9	1	0.6	0	0.73	0.4	0.74	1	0.75	2	2	3	1	2
161	1	5	2	3	2	2	1	3	1	3	1	2	1	4	1	3	0	5	0	5	0	2	0	4	2	0.67	0.74	0	0.08	0.08	3	1	0	4	1	0.8	0.67	0.73	0.33	0.7	0.6	0.78	1	0.75	3	3	3	3	3
162	2	2	4	1	2	1	1	3	1	1	0	4	1	4	1	5	0	4	0	4	1	4	1	1	1	0.78	0.73	0.2	-0.04	-0.04	6	2	-1.4	1	1	0.83	1	0.7	0.33	0.67	0.6	0.72	0.75	0.7	3	5	5	5	4
164	1	3	1	4	2	2	0	5	1	5	0	5	1	4	1	4	0	4	0	5	1	4	1	5	2	0.89	0.86	0	-0.03	-0.03	6	2	-0.8	3	1	0.8	1	0.87	0.67	0.9	0.8	0.88	1	0.75	3	5	3	4	4
165	1	5	4	4	2	2	0	2	0	4	1	5	0	1	1	4	0	3	1	3	0	3	1	1	1	0.33	0.69	0.2	0.36	0.36	2	1	0.2	5	0.67	0.67	0	0.73	0.33	0.67	0.4	0.68	1	0.83	3	3	3	2	3
166	2	5	2	4	2	2	0	5	1	1	1	2	1	5	1	1	0	5	1	1	1	3	1	5	1	0.67	0.71	0.3	0.04	0.04	4	2	-1.6	1	1	0.77	0.67	0.57	0.33	0.8	0.4	0.76	0.25	0.7	5	5	4	5	4
167	1	5	4	2	2	2	1	1	1	4	1	1	1	3	1	4	0	5	0	6	1	2	0	4	2	0.78	0.73	0.2	-0.04	-0.04	6	2	-1	2	1	0.8	1	0.8	0.33	0.6	0.6	0.74	1	0.65	3	4	3	5	5
168	2	5	4	2	2	1	1	3	1	4	0	6	1	5	1	6	0	6	0	4	1	6	1	6	3	0.78	0.91	0	0.13	0.13	3	1	-0.2	4	1	0.97	1	0.87	0.33	0.9	0.6	0.9	1	0.73	3	3	3	4	3
169	1	5	2	1	2	2	1	4	1	3	0	4	0	3	0	2	0	4	1	4	1	3	1	3	2	0.44	0.73	0	0.29	0.29	2	1	-1.4	1	0.33	0.7	0.67	0.73	0.33	0.77	0.4	0.78	1	0.93	3	5	4	5	5
170	2	5	3	4	2	2	1	4	1	5	1	4	1	4	1	4	0	6	0	5	0	4	1	6	3	0.56	0.87	0	0.31	0.31	2	1	0.6	5	1	0.87	0.67	0.87	0	0.87	0.4	0.9	0.5	0.68	1	3	3	3	2
171	1	3	4	4	2	1	1	4	0	1	0	4	1	3	1	3	0	3	0	3	0	1	1	4	2	0.56	0.69	0.3	0.13	0.13	3	1	-0.4	4	1	0.7	0.33	0.57	0.33	0.8	0.6	0.76	0.75	0.83	3	3	3	4	4
175	2	5	4	1	1	1	1	6	1	4	1	5	1	3	1	5	0	5	0	5	0	5	0	5	3	0.67	0.88	0	0.21	0.21	2	1	1	5	1	0.83	0.67	0.87	0.33	0.93	0.6	0.92	0.5	0.6	2	2	2	2	2
176	1	3	4	3	2	2	0	2	1	4	0	1	1	1	1	6	0	6	0	6	1	3	1	3	2	0.89	0.76	0.3	-0.13	-0.13	7	3	0	4	1	0.83	1	0.83	0.67	0.6	0.8	0.76	0.75	0.83	2	3	3	3	4
177	1	3	4	4	2	2	0	1	0	1	0	2	1	1	1	1	0	4	1	2	0	1	0	2	1	0.67	0.57	0.5	-0.1	-0.1	7	3	0.2	5	1	0.6	0	0.53	1	0.57	0.8	0.62	1	0.75	3	2	3	4	2
178	1	4	1	4	2	2	1	4	1	2	1	1	0	5	1	2	0	6	1	1	0	3	1	6	3	0.33	0.73	0.2	0.4	0.4	2	1	-1.4	1	0.67	0.83	0.33	0.6	0	0.77	0.2	0.76	0.5	0.5	5	5	5	5	2
179	1	3	4	3	2	2	0	1	1	2	1	2	1	4	1	1	1	3	0	1	0	1	0	2	1	0.67	0.59	0.4	-0.08	-0.08	7	3	-0.8	3	0.67	0.67	0.67	0.53	0.67	0.57	0.6	0.58	0.5	0.7	4	4	3	4	4
183	2	5	2	3	2	2	1	3	1	5	1	5	1	5	1	6	0	6	0	6	0	5	0	6	3	0.67	0.92	0.1	0.26	0.26	2	1	0.2	5	1	0.97	0.67	0.93	0.33	0.87	0.6	0.92	0.75	0.6	2	3	3	3	3
184	1	5	2	1	2	2	0	1	1	5	0	4	0	2	1	3	1	5	1	1	0	2	0	3	2	0.56	0.69	0.2	0.13	0.13	3	1	0	4	0.33	0.73	0.33	0.67	1	0.67	0.6	0.68	0.75	0.93	3	3	4	3	2
186	1	4	4	2	2	2	1	4	1	1	0	1	1	1	1	4	1	2	0	4	1	1	0	1	1	0.78	0.61	0.6	-0.17	-0.17	7	3	-0.4	4	0.67	0.63	1	0.6	0.67	0.6	0.6	0.64	0.5	0.7	2	3	4	5	3
187	2	5	2	4	2	2	0	5	1	4	1	1	1	5	1	4	0	4	0	6	1	2	1	1	3	0.78	0.76	0.2	-0.02	-0.02	6	2	0.8	5	1	0.83	1	0.8	0.33	0.63	0.6	0.74	1	0.58	1	3	2	3	2
188	2	5	4	1	1	1	0	3	0	5	1	5	0	3	1	5	0	6	0	5	1	4	0	4	3	0.67	0.84	0	0.18	0.18	3	1	0.2	5	0.67	0.87	0.67	0.87	0.67	0.8	0.8	0.86	1	0.78	2	3	3	3	3
189	2	2	4	4	2	2	1	1	0	4	1	3	1	1	1	1	1	5	0	2	1	4	1	5	2	0.44	0.69	0.4	0.24	0.24	2	1	-0.6	3	0.67	0.63	0.67	0.73	0	0.7	0.2	0.72	0.5	0.83	3	4	3	4	4
191	1	2	4	4	1	2	1	6	1	6	0	6	0	5	1	6	0	6	0	6	0	5	0	6	4	0.67	0.98	0.1	0.31	0.31	2	1	1.8	5	0.67	0.97	0.67	0.97	0.67	1	0.8	1	0.75	0.65	1	1	1	1	2
192	2	5	1	2	2	2	0	6	1	6	1	6	1	6	1	6	0	6	0	6	1	6	0	1	2	0.89	0.94	0.1	0.06	0.06	3	1	-1	2	1	1	1	1	0.67	0.83	0.8	0.9	0.5	0.95	4	5	3	5	3
193	1	5	4	4	2	2	1	5	0	6	0	6	1	6	0	5	0	6	1	4	0	5	0	5	1	0.44	0.93	0	0.49	0.49	2	1	-1	2	0.67	0.97	0	0.9	0.67	0.93	0.6	0.92	1	1	4	4	4	4	4
196	1	4	3	4	2	2	1	3	0	4	0	1	1	1	1	5	0	6	0	6	0	1	0	5	2	0.67	0.76	0.4	0.09	0.09	3	1	-0.8	3	1	0.8	0.33	0.77	0.67	0.7	0.8	0.82	0.25	0.95	3	5	3	4	4
198	1	5	4	3	2	2	1	5	1	1	1	6	1	6	1	1	0	2	0	1	1	4	0	6	2	0.78	0.76	0.3	-0.02	-0.02	6	2	0.8	5	1	0.7	1	0.6	0.33	0.97	0.6	0.8	0.5	0.68	2	2	3	2	2
199	2	5	4	4	2	2	0	5	1	6	1	5	1	6	1	6	0	6	0	6	1	6	0	6	3	0.89	0.98	0	0.09	0.09	3	1	-0.8	3	1	1	1	1	0.67	0.93	0.8	0.96	1	0.7	4	4	4	4	3
202	1	5	2	3	2	2	0	5	1	1	1	1	1	1	1	2	0	6	0	5	1	1	1	2	2	0.78	0.67	0.4	-0.11	-0.11	7	3	-0.6	3	1	0.7	1	0.63	0.33	0.67	0.6	0.78	1	1	3	4	3	4	4
203	1	5	4	2	2	1	0	1	0	1	0	1	1	1	0	1	0	1	0	1	1	1	1	1	2	0.67	0.5	1	-0.17	-0.17	7	3	-1.2	2	0.67	0.5	0.67	0.5	0.67	0.5	0.8	0.5	1	0.53	4	5	4	4	4
204	2	5	1	1	2	2	1	1	0	6	0	1	1	1	1	6	0	6	0	6	0	6	0	6	2	0.67	0.83	0.4	0.17	0.17	3	1	-1.2	2	1	0.83	0.33	1	0.67	0.67	0.8	0.8	0.5	0.5	3	5	3	5	5
206	1	5	4	3	2	2	1	1	1	1	0	1	1	1	1	1	0	1	1	1	1	1	0	1	1	0.78	0.5	1	-0.28	-0.28	8	3	-0.6	3	1	0.5	0.67	0.5	0.67	0.5	0.6	0.5	0.5	0.88	3	5	2	4	4
207	1	5	2	4	2	2	1	2	0	1	0	3	1	4	0	1	1	3	0	4	1	3	1	2	2	0.44	0.66	0.2	0.21	0.21	2	1	-1.6	1	0.33	0.67	0.67	0.67	0.33	0.63	0.4	0.68	1	0.5	5	5	5	4	4
208	2	5	4	3	2	2	1	3	1	5	1	6	1	3	1	5	0	6	1	3	1	2	0	6	2	0.67	0.83	0	0.17	0.17	3	1	-1.2	2	1	0.87	0.67	0.73	0.33	0.9	0.4	0.88	0.5	0.63	3	5	4	5	4
211	1	4	2	4	2	2	1	1	1	2	0	2	1	5	1	1	0	2	1	1	1	1	1	2	2	0.67	0.59	0.4	-0.08	-0.08	7	3	0	4	1	0.67	0.67	0.53	0.33	0.57	0.4	0.56	1	0.78	3	3	3	4	2
212	2	5	2	2	2	2	1	5	1	4	1	4	1	4	1	5	0	6	0	3	0	3	0	5	2	0.67	0.83	0	0.17	0.17	3	1	-1.8	1	1	0.9	0.67	0.73	0.33	0.87	0.6	0.86	1	0.63	5	5	5	5	4
213	2	5	4	1	2	2	0	4	1	6	1	6	1	6	1	6	0	6	0	6	1	2	0	6	3	0.89	0.93	0	0.04	0.04	4	2	1	5	1	1	1	0.87	0.67	0.93	0.8	0.96	0.75	0.8	1	2	2	2	3
215	2	5	4	1	2	2	0	6	1	6	1	6	1	5	1	6	0	6	0	1	1	4	1	4	3	0.78	0.89	0.1	0.11	0.11	3	1	0.4	5	1	0.97	1	0.77	0.33	0.93	0.6	0.86	1	0.9	2	3	2	3	3
216	1	5	2	1	2	2	0	4	1	4	0	3	1	3	1	5	0	5	0	4	1	3	1	5	2	0.89	0.8	0	-0.09	-0.09	7	3	0	4	1	0.83	1	0.77	0.67	0.8	0.8	0.82	1	0.93	2	3	2	4	4
217	1	5	1	4	2	2	1	1	1	1	1	1	1	1	1	1	0	1	1	1	1	1	1	1	1	0.56	0.5	1	-0.06	-0.06	7	3	-0.8	3	1	0.5	0.67	0.5	0	0.5	0.2	0.5	1	0.78	4	4	3	4	4
218	2	5	4	4	2	2	1	2	0	3	0	1	1	2	1	2	0	6	0	5	1	1	0	2	2	0.78	0.67	0.2	-0.11	-0.11	7	3	1	5	1	0.73	0.67	0.7	0.67	0.57	0.8	0.72	1	0.5	1	2	3	2	2
219	2	4	3	3	2	2	1	4	1	4	1	4	1	3	1	3	0	5	0	4	1	4	0	4	2	0.78	0.79	0	0.01	0.01	4	2	0.6	5	1	0.77	1	0.8	0.33	0.8	0.6	0.82	0.75	0.6	2	3	3	2	2
220	1	1	4	1	2	2	0	1	1	2	1	1	1	1	1	1	1	5	0	1	0	1	1	2	2	0.56	0.57	0.7	0.01	0.01	4	2	-1.6	1	0.67	0.63	0.67	0.53	0.33	0.53	0.4	0.6	1	0.75	4	5	5	5	4
221	2	5	2	3	2	2	1	1	1	5	1	3	1	2	1	2	0	3	0	2	1	5	0	4	2	0.78	0.7	0.1	-0.08	-0.08	7	3	-1	2	1	0.63	1	0.8	0.33	0.67	0.6	0.66	0.75	0.53	3	5	3	5	4
222	2	3	2	2	2	2	1	1	1	2	0	1	1	6	1	6	0	6	1	1	1	1	0	6	2	0.78	0.73	0.4	-0.04	-0.04	6	2	-0.6	3	1	1	0.67	0.53	0.67	0.67	0.6	0.7	1	0.75	3	4	3	5	3
223	1	1	3	4	2	1	0	3	0	2	1	4	1	2	1	3	0	5	0	2	1	2	0	2	2	0.78	0.68	0	-0.1	-0.1	7	3	0	4	1	0.73	0.67	0.6	0.67	0.7	0.8	0.72	1	0.78	2	3	3	4	3
224	1	4	3	4	2	2	1	5	1	1	0	3	1	5	0	1	0	5	0	6	1	1	1	4	1	0.67	0.74	0.3	0.08	0.08	3	1	-1	2	0.67	0.77	1	0.67	0.33	0.8	0.6	0.86	0.75	0.63	4	5	3	4	4
226	2	5	4	3	2	2	1	5	1	4	1	4	1	5	1	6	0	5	0	1	1	5	0	6	2	0.78	0.86	0.1	0.08	0.08	3	1	-1.6	1	1	0.93	1	0.73	0.33	0.9	0.6	0.82	0.75	0.6	5	5	3	5	5
228	2	2	1	3	2	2	1	4	1	4	1	1	1	4	0	1	0	5	1	3	1	2	0	1	2	0.56	0.68	0.3	0.12	0.12	3	1	-0.6	3	0.67	0.73	0.67	0.7	0.33	0.6	0.4	0.68	1	0.9	3	4	4	4	3
232	2	4	2	4	2	2	0	6	0	2	0	6	0	2	0	6	0	6	1	2	0	6	0	6	1	0.44	0.87	0	0.42	0.42	2	1	-1	2	0.33	0.87	0	0.73	1	1	0.8	0.92	0.75	0.68	4	5	3	4	4
233	1	2	4	4	2	2	1	1	1	2	0	4	0	2	0	3	1	3	1	2	0	2	0	2	2	0.33	0.63	0.1	0.3	0.3	2	1	-0.4	4	0	0.67	0.33	0.6	0.67	0.63	0.4	0.64	0	0.8	3	2	4	4	4
237	1	5	4	1	2	1	1	1	1	1	1	1	1	1	1	1	1	1	0	1	1	1	1	1	2	0.56	0.5	1	-0.06	-0.06	7	3	0.4	5	0.67	0.5	1	0.5	0	0.5	0.2	0.5	0.25	0.63	2	4	3	2	2
238	1	2	4	3	1	2	1	6	1	6	1	6	1	6	1	6	1	6	1	6	1	6	1	6	1	0.44	1	0	0.56	0.56	1	1	-1.6	1	0.67	1	0.67	1	0	1	0	1	1	0.5	5	5	5	5	3
240	1	5	2	3	2	2	1	5	1	5	1	5	1	5	1	6	0	6	0	4	1	2	0	6	2	0.78	0.89	0	0.11	0.11	3	1	-1.6	1	1	0.97	1	0.77	0.33	0.93	0.6	0.92	1	1	3	5	5	5	5
241	1	4	4	4	2	2	1	1	1	1	0	1	1	3	1	4	1	4	0	2	1	2	0	3	2	0.78	0.63	0.4	-0.14	-0.14	7	3	0.2	5	0.67	0.77	1	0.57	0.67	0.57	0.6	0.62	1	0.85	2	3	3	3	3
242	1	4	4	4	2	2	0	3	0	5	1	4	1	2	1	3	1	3	0	4	0	2	0	2	1	0.56	0.71	0	0.16	0.16	3	1	-0.2	4	0.67	0.67	0.33	0.77	0.67	0.7	0.6	0.72	1	0.65	3	3	3	4	3
243	1	1	3	2	2	2	1	1	0	1	0	1	1	4	1	1	0	2	1	3	1	1	1	3	1	0.56	0.59	0.6	0.03	0.03	4	2	-1	2	1	0.63	0.33	0.57	0.33	0.57	0.4	0.6	0.5	0.7	3	5	3	5	4
245	2	2	4	4	2	2	0	5	0	1	0	3	1	4	1	4	1	6	1	2	1	5	1	1	2	0.56	0.74	0.3	0.19	0.19	3	1	1	5	0.67	0.87	0.33	0.67	0.67	0.7	0.4	0.74	0.75	0.58	3	3	2	1	1
246	1	5	4	4	2	2	1	5	1	4	0	1	1	5	1	4	0	6	0	6	1	2	0	5	3	0.89	0.82	0.1	-0.07	-0.07	7	3	-0.2	4	1	0.9	1	0.8	0.67	0.77	0.8	0.86	0.75	0.75	3	3	3	4	3
248	2	5	2	3	2	2	1	6	1	6	0	6	1	6	1	6	0	6	0	6	1	6	0	6	3	0.89	1	0	0.11	0.11	3	1	0.4	5	1	1	1	1	0.67	1	0.8	1	1	0.78	2	2	3	3	3
249	2	5	2	3	2	2	0	3	1	5	1	5	0	1	1	5	0	6	1	3	1	6	0	4	1	0.67	0.82	0.1	0.16	0.16	3	1	-1	2	0.67	0.8	0.67	0.87	0.67	0.8	0.6	0.82	1	1	5	5	3	4	3
252	2	2	4	1	2	1	0	1	1	6	1	4	1	5	1	1	0	3	1	1	1	4	0	6	1	0.78	0.74	0.4	-0.03	-0.03	6	2	-0.8	3	1	0.7	0.67	0.77	0.67	0.77	0.6	0.7	0.75	0.83	4	4	5	3	3
253	1	4	4	1	2	2	0	1	1	1	0	1	1	6	1	6	0	6	0	6	1	1	0	6	1	1	0.78	0.5	-0.22	-0.22	8	3	-0.8	3	1	1	1	0.67	1	0.67	1	0.8	1	0.8	3	4	3	5	4
254	1	4	4	4	2	2	1	4	1	4	0	1	1	3	1	4	0	4	0	4	1	1	1	1	2	0.78	0.69	0.3	-0.09	-0.09	7	3	-0.6	3	1	0.77	1	0.7	0.33	0.6	0.6	0.68	1	0.75	3	4	3	4	4
255	2	5	4	3	2	2	1	2	1	3	0	2	1	1	1	3	0	4	0	4	0	2	0	2	1	0.78	0.66	0.1	-0.12	-0.12	7	3	-0.2	4	1	0.67	0.67	0.7	0.67	0.6	0.8	0.68	1	0.7	3	3	3	4	3
256	2	1	2	2	2	2	1	6	1	1	1	6	1	1	0	1	1	5	0	6	0	3	1	6	2	0.33	0.79	0.3	0.46	0.46	2	1	-0.4	4	0.33	0.63	0.67	0.73	0	1	0.2	0.98	0.75	0.63	3	4	4	3	3
259	2	1	3	3	2	2	1	1	0	1	1	1	1	2	1	1	0	4	0	1	1	1	1	3	1	0.56	0.57	0.6	0.01	0.01	4	2	-1.6	1	1	0.63	0.67	0.5	0	0.57	0.4	0.6	0.5	0.55	5	5	3	5	5
262	1	5	4	3	2	2	0	1	0	1	0	1	0	4	0	1	1	4	0	2	0	2	0	3	2	0.44	0.61	0.5	0.17	0.17	3	1	-1.6	1	0	0.7	0.33	0.57	1	0.57	0.8	0.62	0.75	0.53	5	5	3	5	5
265	1	5	2	2	2	1	1	3	1	2	0	2	1	4	1	2	0	3	0	2	1	2	0	4	2	0.89	0.67	0	-0.22	-0.22	8	3	-1.4	1	1	0.7	1	0.6	0.67	0.7	0.8	0.68	0	0.6	5	5	3	5	4
267	2	5	2	4	2	2	1	4	0	1	1	1	1	5	1	3	0	4	0	4	0	3	0	4	2	0.56	0.72	0.2	0.17	0.17	3	1	-0.8	3	1	0.8	0.33	0.67	0.33	0.7	0.6	0.74	1	0.65	3	4	3	5	4
268	2	2	2	1	2	1	0	5	1	1	0	1	1	5	1	4	0	5	1	5	1	4	1	4	2	0.78	0.78	0.2	0	0	5	2	0	4	1	0.87	0.67	0.73	0.67	0.73	0.6	0.8	0.5	0.7	3	3	3	3	3
270	2	5	4	4	2	2	0	1	0	1	0	1	1	3	1	6	1	6	0	6	0	1	0	6	3	0.67	0.74	0.4	0.08	0.08	3	1	-1	2	0.67	0.9	0.33	0.67	1	0.67	0.8	0.8	1	0.75	4	5	3	4	4
271	1	5	3	2	2	2	1	1	1	1	1	1	1	4	1	1	0	5	0	1	1	1	0	1	1	0.78	0.58	0.8	-0.2	-0.2	7	3	-1.6	1	1	0.73	1	0.5	0.33	0.5	0.6	0.58	0.5	0.68	5	5	3	5	5
272	1	5	2	4	2	2	1	2	1	2	0	2	1	2	0	2	0	3	1	2	1	2	0	2	1	0.67	0.61	0	-0.06	-0.06	7	3	-1.6	1	0.67	0.63	0.67	0.6	0.67	0.6	0.6	0.62	1	0.58	5	5	3	5	5
273	1	4	2	2	1	1	1	2	0	3	0	5	1	4	1	3	0	5	0	5	0	4	1	6	2	0.56	0.81	0	0.26	0.26	2	1	1	5	1	0.8	0.33	0.8	0.33	0.83	0.6	0.86	0.75	0.6	2	2	3	2	1
276	1	4	1	1	2	2	1	1	1	1	0	1	1	1	1	1	0	1	0	1	1	1	0	1	1	0.89	0.5	1	-0.39	-0.39	8	3	-1.6	1	1	0.5	1	0.5	0.67	0.5	0.8	0.5	0.5	0.75	5	5	3	5	5
281	1	5	4	2	2	2	0	1	1	5	0	6	1	5	1	1	0	5	1	5	0	6	1	5	2	0.67	0.83	0.2	0.17	0.17	3	1	-0.6	3	1	0.77	0.33	0.93	0.67	0.8	0.6	0.84	1	0.5	4	4	3	3	4
282	2	3	1	1	1	1	0	1	1	1	0	2	1	5	0	3	1	6	0	4	0	1	0	5	1	0.67	0.71	0.3	0.04	0.04	4	2	-1.2	2	0.33	0.87	0.67	0.6	1	0.67	0.8	0.76	0.75	0.83	3	5	3	5	5
284	1	4	2	3	2	2	1	1	1	1	0	1	1	1	1	1	0	1	0	1	1	1	0	1	2	0.89	0.5	1	-0.39	-0.39	8	3	-0.2	4	1	0.5	1	0.5	0.67	0.5	0.8	0.5	0.5	0.65	3	4	3	3	3
285	2	4	4	1	2	2	1	4	1	3	0	2	1	5	1	4	0	5	0	5	0	2	0	6	2	0.78	0.8	0	0.02	0.02	4	2	-1.2	2	1	0.87	0.67	0.73	0.67	0.8	0.8	0.84	1	0.5	4	5	4	5	3
286	1	5	4	3	2	2	0	6	1	6	1	6	1	6	1	6	0	6	1	6	1	6	0	6	4	0.78	1	0	0.22	0.22	2	1	1.2	5	1	1	0.67	1	0.67	1	0.6	1	0.75	0.75	1	2	3	2	1
288	1	5	2	3	2	2	0	5	1	4	0	1	1	4	1	1	0	5	0	1	0	3	0	6	1	0.89	0.73	0.3	-0.16	-0.16	7	3	-1.8	1	1	0.73	0.67	0.67	1	0.8	1	0.76	1	1	5	5	5	5	4
290	2	4	4	1	2	2	1	6	0	2	0	3	1	2	1	5	1	6	0	6	1	2	0	1	2	0.67	0.77	0.1	0.1	0.1	3	1	-0.2	4	0.67	0.83	0.67	0.73	0.67	0.73	0.6	0.84	0.75	0.7	3	3	3	4	3
291	2	3	4	2	2	2	0	5	0	3	0	2	1	4	1	5	0	6	0	4	1	4	0	4	2	0.89	0.81	0	-0.08	-0.08	7	3	0.2	5	1	0.9	0.67	0.77	1	0.77	1	0.82	0.75	0.68	2	3	3	3	3
292	2	3	2	3	2	2	1	1	0	1	1	1	1	2	1	2	0	6	1	1	1	1	1	1	1	0.44	0.58	0.7	0.13	0.13	3	1	-0.6	3	1	0.73	0.33	0.5	0	0.5	0.2	0.6	0.75	0.8	3	4	3	4	4
293	1	5	2	4	1	2	1	1	0	1	0	2	1	1	1	1	0	2	0	1	0	3	0	4	1	0.67	0.58	0.6	-0.09	-0.09	7	3	-0.6	3	1	0.53	0.33	0.57	0.67	0.63	0.8	0.6	0.75	0.55	4	3	4	4	3
294	1	5	1	4	2	2	0	3	1	4	0	3	1	3	0	3	0	5	0	3	1	4	0	4	3	0.89	0.76	0	-0.13	-0.13	7	3	-1.6	1	0.67	0.77	1	0.77	1	0.73	1	0.76	0.5	0.55	5	5	3	5	5
295	1	5	2	4	2	2	0	2	1	3	0	6	1	2	1	3	0	2	0	1	0	3	1	3	2	0.78	0.68	0.1	-0.1	-0.1	7	3	-0.6	3	1	0.63	0.67	0.63	0.67	0.77	0.8	0.68	0.75	0.75	3	4	4	4	3
296	2	1	2	4	2	2	0	1	1	5	1	6	1	1	1	1	1	6	0	3	1	5	0	5	1	0.78	0.77	0.3	-0.01	-0.01	6	2	0.2	5	0.67	0.67	1	0.83	0.67	0.8	0.6	0.82	0.75	0.68	2	3	3	3	3
297	1	5	2	2	1	2	0	1	1	2	0	1	0	6	0	1	0	6	1	5	0	6	0	6	2	0.56	0.78	0.3	0.22	0.22	2	1	-1.4	1	0.33	0.83	0.33	0.83	1	0.67	0.8	0.78	1	0.7	5	5	3	5	4
300	1	5	4	4	2	2	0	5	0	6	0	5	1	5	1	5	1	5	0	6	0	5	1	6	4	0.56	0.93	0	0.38	0.38	2	1	-0.6	3	0.67	0.9	0.33	0.97	0.67	0.93	0.6	0.94	0.25	0.78	2	5	3	4	4
301	2	3	3	4	2	2	0	3	1	3	1	4	0	1	1	6	0	6	0	6	1	2	1	2	2	0.67	0.77	0.1	0.1	0.1	3	1	-1	2	0.67	0.83	1	0.77	0.33	0.7	0.6	0.82	0.5	0.93	3	5	3	5	4
302	2	4	3	4	2	2	0	1	1	4	1	4	0	1	1	5	0	1	0	5	0	3	0	3	2	0.67	0.7	0.4	0.03	0.03	4	2	-1	2	0.67	0.63	0.67	0.8	0.67	0.67	0.8	0.68	0.75	0.7	3	5	3	5	4
303	1	4	2	2	2	2	0	1	0	2	0	1	0	1	1	1	0	5	0	1	1	2	1	1	1	0.67	0.57	0.6	-0.1	-0.1	7	3	-1.8	1	0.67	0.63	0.67	0.57	0.67	0.5	0.8	0.58	0.5	0.73	5	5	5	5	4
304	2	4	2	4	2	2	0	3	0	1	0	1	0	2	0	1	0	5	0	1	0	1	0	1	1	0.56	0.58	0.6	0.02	0.02	4	2	-2	1	0.33	0.67	0.33	0.5	1	0.57	1	0.62	0.5	0.55	5	5	5	5	5
305	1	5	2	3	2	2	0	3	1	4	0	3	0	3	1	4	0	5	0	1	1	5	0	4	2	0.89	0.76	0.1	-0.13	-0.13	7	3	-0.8	3	0.67	0.8	1	0.73	1	0.73	1	0.72	0	0.53	3	5	3	4	4
306	1	5	4	3	2	2	0	5	1	3	1	4	1	4	1	3	0	5	0	5	1	3	1	3	2	0.78	0.79	0	0.01	0.01	4	2	0.2	5	1	0.8	1	0.77	0.33	0.8	0.6	0.84	0.75	0.8	2	3	3	3	3
307	2	5	1	2	2	2	1	2	1	1	0	1	1	1	1	1	1	1	0	1	0	2	1	1	1	0.56	0.52	0.7	-0.03	-0.03	6	2	-0.6	3	0.67	0.5	0.67	0.53	0.33	0.53	0.4	0.52	1	0.73	4	5	3	3	3
308	2	2	4	3	2	1	1	5	1	5	0	3	0	4	1	3	1	4	1	6	1	5	1	5	3	0.44	0.84	0	0.4	0.4	2	1	-1.4	1	0.33	0.77	0.67	0.93	0.33	0.83	0.2	0.86	0.75	0.53	4	5	3	5	5
309	1	5	3	3	2	2	1	1	1	6	1	1	1	1	1	1	0	6	0	1	0	1	0	6	1	0.67	0.67	0.6	0	0	5	2	0.2	5	1	0.67	0.67	0.67	0.33	0.67	0.6	0.7	0.75	0.83	2	3	3	3	3
310	1	5	4	1	2	1	0	5	0	3	1	1	1	2	1	3	0	5	0	5	1	4	1	3	2	0.67	0.74	0.2	0.08	0.08	3	1	0.6	5	1	0.73	0.67	0.8	0.33	0.7	0.6	0.78	0.75	0.63	2	3	3	3	1
312	2	5	4	4	2	2	0	4	0	1	1	1	0	1	1	3	0	1	0	1	1	1	0	3	1	0.67	0.58	0.7	-0.09	-0.09	7	3	-0.6	3	0.67	0.57	0.67	0.5	0.67	0.67	0.8	0.6	0.75	0.7	3	4	3	4	4
313	1	5	3	4	2	2	0	4	1	3	1	5	1	4	0	2	0	6	0	6	1	4	1	3	2	0.67	0.81	0	0.14	0.14	3	1	-0.6	3	0.67	0.8	1	0.83	0.33	0.8	0.6	0.88	0.5	0.55	3	4	3	4	4
315	2	2	4	4	2	1	0	4	0	3	0	4	1	2	1	4	0	5	1	4	0	5	1	5	1	0.56	0.8	0	0.24	0.24	2	1	-1.8	1	1	0.77	0	0.8	0.67	0.83	0.6	0.84	0.75	0.73	5	5	5	5	4
318	1	1	3	1	2	1	1	1	1	4	1	1	1	2	0	1	1	4	0	3	1	1	0	1	1	0.56	0.6	0.5	0.04	0.04	4	2	-0.8	3	0.33	0.63	1	0.67	0.33	0.5	0.4	0.6	0.5	0.75	4	3	4	5	3
319	2	5	2	2	2	2	0	6	1	6	1	4	1	2	1	6	0	6	0	6	1	6	0	6	3	0.89	0.93	0	0.04	0.04	4	2	-1	2	1	0.87	1	1	0.67	0.93	0.8	0.96	0.75	0.6	3	5	3	5	4
320	1	3	4	2	2	1	1	2	1	3	1	2	1	2	1	2	0	3	1	2	1	2	1	2	1	0.56	0.62	0	0.07	0.07	3	1	-0.4	4	1	0.63	0.67	0.63	0	0.6	0.2	0.62	1	0.9	3	3	4	4	3
325	1	1	3	4	2	2	1	3	1	1	0	2	1	4	1	1	1	5	1	1	1	1	0	6	2	0.67	0.67	0.4	0	0	5	2	0.2	5	0.67	0.73	0.67	0.5	0.67	0.77	0.4	0.74	1	0.63	2	3	3	3	3
327	2	1	2	1	2	2	1	3	1	2	0	2	0	2	0	2	1	3	0	2	1	3	0	4	2	0.56	0.66	0.1	0.1	0.1	3	1	-2	1	0	0.63	1	0.63	0.67	0.7	0.6	0.68	1	0.58	5	5	5	5	5
328	2	1	4	4	2	1	1	6	1	6	1	6	1	6	1	3	0	6	0	6	1	5	1	4	3	0.67	0.93	0	0.27	0.27	2	1	1.4	5	1	0.9	1	0.97	0	0.93	0.4	0.96	0.5	0.63	2	2	1	2	1
329	1	1	2	2	2	2	1	2	0	2	0	4	1	2	1	3	0	2	0	5	1	2	0	3	2	0.78	0.68	0.1	-0.1	-0.1	7	3	-0.8	3	1	0.63	0.67	0.7	0.67	0.7	0.8	0.72	1	0.9	3	3	4	5	4
330	2	2	4	3	2	2	0	6	1	3	1	5	0	3	1	4	1	6	0	5	1	3	1	5	3	0.56	0.84	0.1	0.29	0.29	2	1	0.2	5	0.33	0.83	1	0.77	0.33	0.93	0.4	0.94	0.75	0.63	2	4	3	3	2
331	1	1	3	4	2	2	0	6	1	1	1	1	1	3	0	1	1	5	1	3	1	2	1	1	2	0.44	0.66	0.5	0.21	0.21	2	1	-0.6	3	0.33	0.7	0.67	0.6	0.33	0.67	0.2	0.72	0.75	0.73	3	4	3	4	4
332	1	2	1	4	2	2	0	2	1	2	1	1	1	2	0	1	0	3	1	1	1	1	0	1	1	0.67	0.56	0.5	-0.11	-0.11	7	3	-1	2	0.67	0.6	0.67	0.53	0.67	0.53	0.6	0.56	0.75	0.58	3	5	3	5	4
333	1	1	4	4	2	2	1	1	1	2	1	4	1	2	1	1	0	5	1	4	1	4	1	3	2	0.56	0.69	0.2	0.13	0.13	3	1	-0.6	3	1	0.67	0.67	0.73	0	0.67	0.2	0.74	0.75	0.55	3	4	4	4	3
334	2	4	3	3	2	2	0	1	1	4	0	5	1	3	1	4	0	5	1	4	0	4	1	2	2	0.67	0.76	0.2	0.09	0.09	3	1	-1.6	1	1	0.8	0.33	0.8	0.67	0.67	0.6	0.74	1	0.63	5	5	3	5	5
337	1	2	2	3	2	2	0	1	0	2	1	4	0	2	0	1	0	1	1	1	1	4	1	1	1	0.33	0.59	0.5	0.26	0.26	2	1	-1	2	0.33	0.53	0.33	0.63	0.33	0.6	0.4	0.56	0.75	0.78	4	4	3	5	4
338	1	1	4	2	2	2	0	1	1	3	1	1	1	2	0	1	0	3	0	3	1	3	1	1	1	0.67	0.6	0.4	-0.07	-0.07	7	3	0	4	0.67	0.6	1	0.7	0.33	0.5	0.6	0.58	0.25	0.63	3	3	3	3	3
339	2	2	4	4	2	2	1	1	0	2	1	4	1	3	1	5	0	6	0	4	0	3	1	4	2	0.44	0.76	0.2	0.31	0.31	2	1	0.2	5	1	0.87	0.33	0.7	0	0.7	0.4	0.78	0.75	0.63	2	3	3	3	3
341	1	5	2	2	2	2	1	6	1	4	0	2	1	5	1	2	0	4	0	2	1	2	0	5	1	0.89	0.76	0	-0.13	-0.13	7	3	-0.8	3	1	0.77	1	0.67	0.67	0.83	0.8	0.78	0.5	0.73	3	5	4	4	3
343	1	1	4	4	2	2	0	1	1	3	1	4	1	2	1	1	0	2	0	3	1	2	1	2	1	0.78	0.62	0.3	-0.16	-0.16	7	3	-1.2	2	1	0.57	1	0.67	0.33	0.63	0.6	0.64	1	0.73	4	4	3	5	5
344	2	2	2	2	2	2	1	4	1	5	1	4	1	1	1	1	0	5	0	1	0	3	0	5	1	0.67	0.72	0.3	0.06	0.06	3	1	0	4	1	0.63	0.67	0.7	0.33	0.83	0.6	0.78	1	0.6	3	3	3	3	3
345	1	1	4	2	1	2	1	1	1	4	1	2	1	2	1	1	0	5	1	2	1	1	1	4	1	0.56	0.64	0.4	0.09	0.09	3	1	-1	2	1	0.67	0.67	0.63	0	0.63	0.2	0.68	0.75	0.65	3	5	3	5	4
346	1	2	4	1	2	2	1	5	1	4	1	2	1	5	1	5	0	4	1	3	1	3	0	4	2	0.67	0.79	0	0.12	0.12	3	1	0	4	1	0.87	0.67	0.73	0.33	0.77	0.4	0.76	1	0.6	2	3	3	4	3
348	1	1	4	4	2	2	0	1	0	1	1	4	0	1	1	1	1	5	0	5	1	1	1	4	2	0.44	0.66	0.6	0.21	0.21	2	1	-1.4	1	0.33	0.63	0.67	0.63	0.33	0.7	0.4	0.78	1	0.83	3	5	5	5	4
350	2	2	3	3	2	2	0	1	0	1	0	1	1	1	1	1	0	2	0	1	1	1	0	1	1	0.89	0.51	0.8	-0.38	-0.38	8	3	-1.6	1	1	0.53	0.67	0.5	1	0.5	1	0.52	0.5	0.5	4	5	5	5	4
351	2	2	4	3	2	1	1	4	1	1	1	3	1	2	1	6	0	6	0	6	1	1	1	4	3	0.67	0.77	0.3	0.1	0.1	3	1	0.6	5	1	0.87	1	0.67	0	0.77	0.4	0.86	0.75	0.5	2	2	2	3	3
353	1	1	3	3	2	1	1	4	0	3	0	1	0	4	1	5	0	5	0	3	1	2	0	5	2	0.67	0.76	0.1	0.09	0.09	3	1	-1.2	2	0.67	0.87	0.67	0.67	0.67	0.73	0.8	0.76	1	0.65	5	3	4	5	4
354	1	1	4	2	2	1	1	3	0	5	0	3	1	5	1	5	0	3	0	5	1	3	1	3	3	0.67	0.79	0	0.12	0.12	3	1	0.2	5	1	0.83	0.67	0.83	0.33	0.7	0.6	0.74	0.5	0.75	2	2	3	4	3
359	1	1	3	3	2	2	1	1	1	1	0	2	1	2	0	1	1	4	0	1	1	4	1	4	2	0.56	0.62	0.4	0.07	0.07	3	1	0.4	5	0.33	0.63	1	0.6	0.33	0.63	0.4	0.64	0.75	0.85	3	3	2	3	2
360	2	1	4	2	2	1	0	3	0	1	1	2	1	1	1	6	0	4	0	6	1	1	1	6	3	0.67	0.73	0.4	0.07	0.07	3	1	0.2	5	1	0.77	0.67	0.67	0.33	0.77	0.6	0.82	0.75	0.6	2	3	3	3	3
361	2	2	2	4	2	1	1	6	1	4	0	6	1	6	1	5	0	6	1	6	1	6	0	6	2	0.78	0.97	0	0.19	0.19	3	1	0.2	5	1	0.97	0.67	0.93	0.67	1	0.6	1	0.75	0.63	2	2	4	3	3
362	1	1	2	4	2	2	1	4	1	5	0	4	1	5	0	4	1	5	0	4	0	3	1	1	2	0.44	0.79	0.1	0.34	0.34	2	1	0.4	5	0.33	0.87	0.67	0.8	0.33	0.7	0.4	0.76	1	0.93	2	3	2	3	3
364	2	4	4	4	2	2	1	5	1	2	1	3	1	3	0	3	1	5	0	4	1	1	1	2	2	0.44	0.71	0.1	0.27	0.27	2	1	-0.8	3	0.33	0.77	1	0.63	0	0.73	0.2	0.78	0.5	0.83	3	4	4	4	4
367	1	2	4	3	2	2	1	5	1	5	0	4	1	4	1	1	1	4	0	1	1	1	0	6	2	0.78	0.74	0.3	-0.03	-0.03	6	2	0.2	5	0.67	0.7	1	0.63	0.67	0.9	0.6	0.8	0.75	0.63	2	3	3	3	3
368	2	3	4	3	2	1	0	1	1	2	1	1	1	3	1	1	0	4	1	1	0	1	0	1	1	0.67	0.57	0.6	-0.1	-0.1	7	3	-1	2	1	0.67	0.33	0.53	0.67	0.5	0.6	0.56	1	0.68	4	4	4	5	3
369	1	2	2	1	2	1	1	5	1	4	0	4	0	1	1	1	0	6	0	4	0	5	0	5	2	0.67	0.79	0.2	0.12	0.12	3	1	-0.4	4	0.67	0.67	0.67	0.83	0.67	0.87	0.8	0.88	0.75	0.58	2	3	4	4	4
370	1	2	2	4	2	2	0	2	0	2	1	3	1	3	1	1	0	3	0	1	1	3	1	3	2	0.67	0.63	0.2	-0.03	-0.03	6	2	-0.6	3	1	0.63	0.67	0.6	0.33	0.67	0.6	0.64	0.5	0.68	3	4	3	4	4
371	1	2	4	4	2	2	1	4	1	4	1	4	1	5	1	5	0	6	0	6	0	2	1	5	2	0.56	0.86	0	0.3	0.3	2	1	0.4	5	1	0.93	0.67	0.8	0	0.83	0.4	0.9	0.75	0.63	2	2	3	3	3
372	1	1	2	2	2	2	0	3	1	2	0	1	1	1	0	1	0	3	0	1	1	1	0	1	1	0.89	0.56	0.7	-0.33	-0.33	8	3	-1.2	2	0.67	0.57	1	0.53	1	0.57	1	0.58	0.75	0.8	5	4	3	5	4
373	2	5	2	4	2	2	0	5	1	6	0	5	1	6	1	6	0	5	0	6	1	5	0	6	3	1	0.96	0	-0.04	-0.04	6	2	-1.2	2	1	0.97	1	0.97	1	0.93	1	0.94	0.75	0.53	3	5	4	5	4
375	1	2	3	4	2	2	0	1	1	1	0	2	1	4	1	3	0	4	0	3	1	3	1	3	2	0.89	0.67	0.2	-0.22	-0.22	8	3	-1	2	1	0.77	1	0.63	0.67	0.6	0.8	0.66	1	0.98	3	4	4	5	4
376	1	1	4	2	2	2	0	1	0	1	1	2	1	3	1	1	0	2	1	2	1	2	1	2	1	0.56	0.58	0.4	0.02	0.02	4	2	-1.4	1	1	0.6	0.33	0.57	0.33	0.57	0.4	0.58	1	0.68	4	4	5	5	4
378	2	2	4	1	2	2	1	3	1	5	1	6	1	4	1	5	0	5	0	6	1	2	0	1	3	0.78	0.81	0.1	0.03	0.03	4	2	-0.2	4	1	0.87	1	0.83	0.33	0.73	0.6	0.82	0.75	0.58	3	3	3	3	4
379	1	1	4	2	2	1	1	4	0	1	1	1	1	6	1	3	0	5	0	5	1	3	0	1	2	0.67	0.72	0.3	0.06	0.06	3	1	0	4	1	0.87	0.67	0.7	0.33	0.6	0.6	0.72	1	0.8	3	3	3	4	2
380	1	1	3	4	2	2	0	6	1	3	1	2	1	3	0	1	1	5	1	3	1	4	1	1	2	0.44	0.71	0.3	0.27	0.27	2	1	-0.6	3	0.33	0.7	0.67	0.73	0.33	0.7	0.2	0.74	0.75	0.73	3	4	3	4	4
382	1	1	4	4	2	2	1	1	0	4	1	1	1	1	1	4	0	5	0	6	0	6	1	3	4	0.44	0.74	0.3	0.3	0.3	2	1	0	4	1	0.73	0.33	0.93	0	0.57	0.4	0.72	0.75	0.68	2	3	4	3	3
385	1	1	2	3	2	2	1	1	1	1	1	1	1	1	1	1	1	2	0	1	1	1	0	1	1	0.67	0.51	0.9	-0.16	-0.16	7	3	-1.8	1	0.67	0.53	1	0.5	0.33	0.5	0.4	0.52	0.5	0.78	5	5	5	5	4
386	1	5	2	3	2	2	0	1	1	3	1	4	1	4	0	1	0	1	1	4	1	4	0	1	2	0.67	0.66	0.4	-0.01	-0.01	6	2	-0.6	3	0.67	0.6	0.67	0.77	0.67	0.6	0.6	0.62	1	0.5	3	4	3	4	4
387	2	1	4	3	2	2	1	2	1	1	1	2	1	2	1	3	0	3	1	1	1	1	0	2	2	0.67	0.59	0.4	-0.08	-0.08	7	3	-0.2	4	1	0.67	0.67	0.5	0.33	0.6	0.4	0.6	0.75	0.7	2	4	4	4	2
389	2	1	3	4	2	2	0	2	1	3	1	2	0	4	1	4	1	5	0	3	1	2	1	4	1	0.56	0.72	0	0.17	0.17	3	1	-1.6	1	0.33	0.83	1	0.67	0.33	0.67	0.4	0.72	1	0.58	5	5	3	5	5
390	2	2	2	2	2	1	1	1	1	1	1	1	1	4	0	1	1	1	0	1	1	1	0	1	1	0.56	0.53	0.9	-0.02	-0.02	6	2	-1.4	1	0.33	0.6	1	0.5	0.33	0.5	0.4	0.5	0.75	0.73	5	5	3	5	4
391	1	2	3	4	2	2	1	1	1	1	1	2	1	1	0	1	1	2	0	1	1	1	0	3	2	0.56	0.54	0.6	-0.01	-0.01	6	2	0.6	5	0.33	0.53	1	0.5	0.33	0.6	0.4	0.58	0.75	0.58	2	3	3	2	2
392	1	2	4	3	2	1	1	3	1	3	1	3	1	4	1	4	0	6	0	4	0	2	1	3	2	0.56	0.76	0	0.2	0.2	3	1	-0.2	4	1	0.87	0.67	0.7	0	0.7	0.4	0.78	0.75	0.5	3	3	3	4	3
393	1	1	3	3	2	2	0	1	1	4	0	1	1	1	1	5	0	6	0	1	0	1	1	1	2	0.78	0.63	0.6	-0.14	-0.14	7	3	-2	1	1	0.8	0.67	0.6	0.67	0.5	0.8	0.6	0.75	0.73	5	5	5	5	5
394	1	4	2	2	2	2	1	2	1	1	0	1	1	1	1	2	0	3	1	1	1	1	1	1	1	0.67	0.54	0.7	-0.12	-0.12	7	3	-1	2	1	0.6	0.67	0.5	0.33	0.53	0.4	0.56	0.75	0.68	5	5	4	3	3
396	1	2	4	1	2	2	1	1	1	1	0	1	0	1	0	1	0	1	0	1	0	1	1	1	2	0.44	0.5	1	0.06	0.06	3	1	-1.8	1	0.33	0.5	0.67	0.5	0.33	0.5	0.6	0.5	1	0.53	4	5	5	5	5
398	2	1	3	3	2	1	1	5	1	3	1	4	1	2	1	6	1	2	0	6	0	2	1	3	2	0.44	0.77	0.1	0.32	0.32	2	1	-0.2	4	0.67	0.73	0.67	0.77	0	0.8	0.2	0.8	0.25	0.5	2	3	3	5	3
400	1	1	2	4	2	1	1	4	0	4	1	4	1	1	0	3	0	3	1	3	1	2	1	1	1	0.33	0.68	0.2	0.34	0.34	2	1	-0.4	4	0.67	0.63	0.33	0.7	0	0.7	0.2	0.7	0.75	0.73	2	3	3	5	4
401	1	2	4	4	2	2	0	1	1	4	1	2	1	3	1	3	0	4	1	1	0	1	1	3	3	0.56	0.64	0.3	0.09	0.09	3	1	-1.2	2	1	0.73	0.33	0.6	0.33	0.6	0.4	0.62	0.5	0.65	4	5	3	5	4
402	1	5	1	2	1	1	1	1	0	3	0	1	1	2	0	2	1	1	0	1	0	1	0	2	2	0.44	0.56	0.5	0.11	0.11	3	1	-0.6	3	0.33	0.57	0.33	0.57	0.67	0.53	0.6	0.52	0.75	0.68	3	4	3	5	3
403	2	2	3	2	2	2	1	1	1	4	0	1	1	5	1	4	0	4	1	3	0	3	0	6	2	0.67	0.74	0.2	0.08	0.08	3	1	-0.6	3	1	0.83	0.33	0.73	0.67	0.67	0.6	0.7	0.25	0.6	3	4	4	4	3
404	1	2	2	2	2	2	0	1	1	4	1	1	0	4	1	1	1	2	1	1	1	1	0	1	1	0.56	0.58	0.6	0.02	0.02	4	2	0.6	5	0.33	0.63	0.67	0.6	0.67	0.5	0.4	0.52	0.75	0.8	3	3	3	2	1
406	1	2	3	3	2	2	1	1	1	2	0	2	1	3	0	1	0	3	0	2	0	3	0	3	2	0.67	0.62	0.2	-0.04	-0.04	6	2	-0.4	4	0.67	0.63	0.67	0.63	0.67	0.6	0.8	0.62	0.75	0.65	3	3	3	5	3
409	2	2	4	1	2	2	0	2	0	2	1	3	1	2	1	6	0	5	0	2	1	1	1	5	2	0.67	0.71	0.1	0.04	0.04	4	2	-0.8	3	1	0.83	0.67	0.57	0.33	0.73	0.6	0.74	0.5	0.63	3	5	3	4	4
410	1	1	3	1	2	1	0	1	0	2	0	2	1	5	1	3	1	5	0	1	1	1	0	1	1	0.78	0.63	0.4	-0.14	-0.14	7	3	-1.6	1	0.67	0.83	0.67	0.53	1	0.53	0.8	0.6	0.75	0.68	4	5	4	5	5
411	2	2	2	3	2	2	1	1	1	1	0	1	1	4	0	1	0	4	0	1	1	1	0	3	1	0.78	0.59	0.6	-0.19	-0.19	7	3	-1.6	1	0.67	0.7	1	0.5	0.67	0.57	0.8	0.6	0.75	0.68	5	4	5	5	4
413	1	2	4	4	2	1	1	5	1	4	0	5	0	5	1	5	1	5	1	5	1	5	1	3	3	0.44	0.87	0	0.42	0.42	2	1	1.2	5	0.33	0.9	0.67	0.87	0.33	0.83	0.2	0.86	0.75	0.58	2	2	1	2	2
415	2	2	4	4	2	2	1	5	1	3	0	3	0	4	1	4	0	4	1	5	1	4	1	3	4	0.56	0.79	0	0.23	0.23	2	1	1	5	0.67	0.8	0.67	0.8	0.33	0.77	0.4	0.8	0.75	0.88	1	3	2	2	2
419	2	1	3	4	2	2	1	1	0	2	0	2	0	1	1	6	0	5	0	6	1	1	0	1	2	0.67	0.68	0.4	0.01	0.01	4	2	-0.2	4	0.67	0.8	0.67	0.7	0.67	0.53	0.8	0.7	0.75	0.78	2	3	3	4	4
420	1	2	4	3	2	2	1	2	1	2	1	1	1	4	1	4	0	6	1	1	1	2	0	1	3	0.67	0.66	0.3	-0.01	-0.01	6	2	0	4	1	0.87	0.67	0.57	0.33	0.53	0.4	0.62	0.5	0.65	2	3	3	4	3
422	2	2	4	3	2	2	0	6	1	6	0	6	1	6	0	1	0	6	0	6	1	6	0	6	3	0.89	0.94	0.1	0.06	0.06	3	1	-0.8	3	0.67	0.83	1	1	1	1	1	1	1	0.7	5	5	3	3	3
424	1	1	3	4	2	2	1	4	0	3	1	1	1	3	1	3	0	3	0	1	1	1	1	1	1	0.56	0.62	0.4	0.07	0.07	3	1	0	4	1	0.7	0.67	0.57	0	0.6	0.4	0.6	0.75	0.88	3	3	3	3	3
425	2	5	4	4	2	2	1	2	1	6	1	6	1	5	1	6	0	4	1	5	1	3	0	6	3	0.67	0.88	0	0.21	0.21	2	1	-0.4	4	1	0.9	0.67	0.87	0.33	0.87	0.4	0.86	0.75	0.65	3	3	4	4	3
426	2	1	3	1	1	1	0	6	0	3	1	6	0	2	1	6	0	6	1	4	0	5	1	6	2	0.33	0.89	0	0.56	0.56	1	1	-1.4	1	0.67	0.87	0	0.8	0.33	1	0.4	0.96	1	0.9	4	4	5	5	4
428	1	5	2	4	2	2	0	4	1	3	0	3	1	3	1	6	1	3	0	6	1	3	1	5	3	0.78	0.8	0	0.02	0.02	4	2	-0.4	4	0.67	0.8	1	0.8	0.67	0.8	0.6	0.82	0.25	0.8	2	3	3	5	4
429	2	2	4	2	2	2	1	2	1	4	0	1	1	4	1	5	0	6	0	3	1	5	0	1	2	0.89	0.74	0.2	-0.14	-0.14	7	3	1.2	5	1	0.9	1	0.8	0.67	0.53	0.8	0.66	1	0.78	2	2	1	2	2
430	2	5	4	4	2	2	0	6	1	1	1	6	1	6	1	6	0	6	0	6	0	1	0	6	4	0.78	0.89	0.2	0.11	0.11	3	1	-0.6	3	1	1	0.67	0.67	0.67	1	0.8	1	1	0.85	4	4	3	5	2
436	2	2	3	4	2	1	1	2	1	6	1	3	1	5	0	4	0	3	1	3	1	6	1	4	4	0.44	0.8	0	0.36	0.36	2	1	0.8	5	0.67	0.8	0.67	0.9	0	0.7	0.2	0.7	0.75	0.75	1	3	2	2	3
438	1	1	4	4	2	2	0	2	0	3	0	1	1	2	1	1	0	6	0	1	1	1	0	4	1	0.89	0.63	0.4	-0.26	-0.26	8	3	-1	2	1	0.7	0.67	0.57	1	0.63	1	0.68	0.75	0.93	4	4	3	5	4
439	1	1	3	4	1	2	0	5	0	4	1	3	1	3	0	1	1	3	0	3	1	3	1	4	2	0.44	0.72	0.1	0.28	0.28	2	1	0	4	0.33	0.63	0.67	0.73	0.33	0.8	0.4	0.76	0.75	0.58	2	3	5	2	3
440	1	1	4	3	2	2	0	1	1	2	1	4	1	3	1	5	0	6	1	1	1	3	0	4	2	0.78	0.72	0.2	-0.06	-0.06	7	3	-0.4	4	1	0.87	0.67	0.6	0.67	0.7	0.6	0.72	0.5	0.68	3	4	4	3	3
442	1	2	4	3	2	2	0	1	0	4	1	4	1	4	1	5	0	5	0	1	1	3	1	5	1	0.67	0.76	0.2	0.09	0.09	3	1	-0.8	3	1	0.87	0.67	0.67	0.33	0.73	0.6	0.72	1	0.73	2	4	4	5	4
444	1	1	4	3	2	2	0	2	1	2	1	1	1	2	1	3	1	2	1	2	0	2	1	3	2	0.44	0.61	0.1	0.17	0.17	3	1	0	4	0.67	0.63	0.33	0.6	0.33	0.6	0.2	0.6	0.75	0.8	3	3	3	3	3
445	2	2	4	4	2	2	0	5	0	5	1	3	0	4	1	6	0	3	1	5	1	4	1	3	2	0.44	0.82	0	0.38	0.38	2	1	1.2	5	0.67	0.83	0.33	0.87	0.33	0.77	0.4	0.78	0.75	0.63	1	2	1	2	3
447	1	2	4	4	2	1	1	6	1	6	1	6	1	6	1	6	1	6	1	6	1	6	1	6	4	0.44	1	0	0.56	0.56	1	1	1	5	0.67	1	0.67	1	0	1	0	1	0.5	0.88	1	2	3	2	2
448	1	2	3	1	1	1	1	5	1	4	0	4	0	5	1	2	1	2	1	4	1	4	0	4	2	0.56	0.78	0	0.22	0.22	2	1	0	4	0.33	0.7	0.67	0.8	0.67	0.83	0.4	0.78	1	1	2	3	3	4	3
449	2	1	4	3	2	2	1	5	0	4	1	5	1	4	1	1	0	6	0	6	0	4	1	3	3	0.44	0.82	0.2	0.38	0.38	2	1	-1	2	1	0.77	0.33	0.87	0	0.83	0.4	0.9	0.75	0.78	2	5	3	5	5
450	1	5	4	3	2	2	0	1	0	1	1	1	1	1	0	1	0	1	1	1	1	1	1	1	2	0.44	0.5	1	0.06	0.06	3	1	-0.2	4	0.67	0.5	0.33	0.5	0.33	0.5	0.4	0.5	0.5	0.73	2	4	2	4	4
451	1	1	4	4	2	2	1	1	0	2	0	1	0	1	0	6	0	1	0	2	1	1	0	1	1	0.56	0.58	0.7	0.02	0.02	4	2	-1.4	1	0.33	0.67	0.67	0.57	0.67	0.5	0.8	0.52	0.5	0.5	5	5	4	4	4
452	2	2	4	4	2	2	0	2	0	2	1	2	1	3	1	5	0	4	1	1	1	1	1	3	3	0.56	0.66	0.2	0.1	0.1	3	1	-0.4	4	1	0.8	0.33	0.53	0.33	0.63	0.4	0.64	0.25	0.65	3	4	4	3	3
453	1	2	2	2	2	1	1	1	1	3	0	1	1	1	0	1	1	4	0	1	1	3	0	1	1	0.67	0.58	0.6	-0.09	-0.09	7	3	-1.2	2	0.33	0.6	1	0.63	0.67	0.5	0.6	0.56	0.75	0.68	5	5	3	4	4
458	2	2	4	4	2	2	1	1	0	1	1	1	1	2	1	2	0	5	0	5	1	1	1	1	2	0.56	0.61	0.5	0.06	0.06	3	1	-1.2	2	1	0.7	0.67	0.63	0	0.5	0.4	0.66	0.75	0.6	3	5	4	5	4
459	1	1	2	4	2	2	1	1	1	1	1	1	1	3	1	1	0	5	0	6	1	2	1	3	2	0.67	0.66	0.4	-0.01	-0.01	6	2	-1.2	2	1	0.7	1	0.7	0	0.57	0.4	0.72	0.75	0.55	3	5	3	5	5
462	2	2	4	3	2	1	1	4	1	4	1	3	1	4	1	5	0	4	0	5	1	4	1	3	2	0.67	0.8	0	0.13	0.13	3	1	0.8	5	1	0.83	1	0.83	0	0.73	0.4	0.78	1	0.58	2	2	2	3	2
463	1	1	3	3	2	2	0	1	1	1	0	2	0	1	1	4	1	1	1	4	1	5	1	2	1	0.56	0.63	0.5	0.08	0.08	3	1	-1	2	0.33	0.6	0.67	0.73	0.67	0.57	0.4	0.6	1	0.83	5	4	4	4	3
464	1	1	2	1	2	2	0	1	1	1	0	6	1	3	1	2	0	6	0	6	1	4	0	6	2	1	0.79	0.2	-0.21	-0.21	8	3	-1.6	1	1	0.77	1	0.77	1	0.83	1	0.9	0.75	0.68	4	5	5	5	4
466	2	4	4	4	2	2	1	3	1	4	1	4	1	5	1	4	0	5	0	6	1	3	1	3	2	0.67	0.81	0	0.14	0.14	3	1	-0.8	3	1	0.87	1	0.83	0	0.73	0.4	0.82	1	0.65	4	4	3	4	4
467	1	1	4	1	2	2	0	3	0	3	0	1	1	4	0	1	1	4	1	4	0	6	0	2	1	0.44	0.71	0.2	0.27	0.27	2	1	-1	2	0.33	0.7	0	0.83	1	0.6	0.6	0.68	1	0.8	3	3	4	5	5
468	2	1	3	3	2	2	1	2	1	3	1	4	1	1	1	1	0	3	1	1	1	2	1	1	1	0.56	0.6	0.5	0.04	0.04	4	2	-0.6	3	1	0.57	0.67	0.6	0	0.63	0.2	0.62	0.25	0.75	3	4	3	4	4
469	1	1	3	4	2	2	1	6	1	3	1	1	1	3	1	3	0	5	0	4	0	1	0	3	2	0.67	0.72	0.2	0.06	0.06	3	1	0.4	5	1	0.77	0.67	0.67	0.33	0.73	0.6	0.78	1	0.58	2	3	3	3	2
470	2	2	4	3	2	2	1	1	1	1	1	1	1	4	1	5	1	4	1	4	1	2	0	1	2	0.56	0.66	0.4	0.1	0.1	3	1	-1	2	0.67	0.83	0.67	0.63	0.33	0.5	0.2	0.62	0.75	0.65	4	5	3	5	3
472	2	1	4	4	2	2	0	3	1	5	0	5	1	2	1	4	0	3	1	1	0	4	1	3	2	0.67	0.73	0.1	0.07	0.07	3	1	0	4	1	0.7	0.33	0.73	0.67	0.77	0.6	0.7	1	0.7	3	3	2	3	4
473	2	5	4	4	2	2	1	4	1	4	0	4	1	4	1	4	1	6	0	4	0	4	1	3	2	0.56	0.81	0	0.26	0.26	2	1	-1.2	2	0.67	0.87	0.67	0.8	0.33	0.77	0.4	0.82	0.75	0.78	3	5	3	5	5
474	1	3	4	3	2	2	0	3	0	1	0	2	0	2	1	3	0	6	0	3	0	2	0	5	2	0.67	0.7	0.2	0.03	0.03	4	2	0	4	0.67	0.77	0.33	0.6	1	0.73	1	0.78	0.75	0.8	2	3	3	4	3
475	2	2	4	3	2	1	1	1	1	1	1	4	1	4	1	5	0	6	1	6	0	5	0	2	3	0.56	0.78	0.2	0.22	0.22	2	1	-0.8	3	1	0.9	0.33	0.8	0.33	0.63	0.4	0.78	0.25	0.6	4	5	3	3	4
477	2	2	3	3	2	2	0	1	1	3	0	1	1	1	1	5	1	5	1	5	1	1	0	3	1	0.78	0.68	0.4	-0.1	-0.1	7	3	0.6	5	0.67	0.77	0.67	0.7	1	0.57	0.6	0.7	0.75	0.78	2	3	3	2	2
478	2	5	1	4	2	1	0	1	0	1	0	1	0	1	1	1	0	1	0	1	1	1	0	1	1	0.78	0.5	1	-0.28	-0.28	8	3	-1	2	0.67	0.5	0.67	0.5	1	0.5	1	0.5	1	0.65	4	4	4	4	4
479	1	1	4	4	2	1	1	4	1	5	1	1	1	1	1	6	0	2	0	5	0	2	0	5	3	0.67	0.74	0.3	0.08	0.08	3	1	0.4	5	1	0.7	0.67	0.8	0.33	0.73	0.6	0.74	0.5	0.5	2	3	2	3	3
481	1	3	4	4	2	2	0	1	1	1	1	1	1	1	1	1	0	2	0	1	0	1	1	1	2	0.67	0.51	0.9	-0.16	-0.16	7	3	-0.4	4	1	0.53	0.67	0.5	0.33	0.5	0.6	0.52	0.75	0.75	3	3	3	4	4
482	1	1	4	2	2	1	1	1	0	1	0	1	0	1	1	1	0	1	0	3	1	1	1	1	2	0.56	0.52	0.9	-0.03	-0.03	6	2	-0.6	3	0.67	0.5	0.67	0.57	0.33	0.5	0.6	0.54	0.75	0.5	3	3	4	4	4
483	1	1	4	3	2	1	1	1	1	1	1	1	1	2	1	1	0	3	1	2	1	2	0	1	1	0.67	0.56	0.5	-0.11	-0.11	7	3	-0.8	3	1	0.6	0.67	0.57	0.33	0.5	0.4	0.56	0.5	0.5	4	3	4	4	4
484	1	4	4	3	2	2	1	2	1	4	1	2	1	3	1	2	0	6	1	1	1	6	1	1	3	0.56	0.7	0.2	0.14	0.14	3	1	-0.2	4	1	0.77	0.67	0.77	0	0.57	0.2	0.64	1	0.55	2	3	4	5	2
487	1	1	3	4	2	2	1	1	1	2	0	1	0	1	1	2	0	4	0	2	0	1	1	4	1	0.56	0.6	0.4	0.04	0.04	4	2	-1.4	1	0.67	0.63	0.67	0.57	0.33	0.6	0.6	0.64	1	0.78	4	5	4	5	4
488	1	1	3	1	2	1	1	1	1	4	0	1	0	2	1	5	0	2	0	4	1	4	1	2	2	0.67	0.68	0.2	0.01	0.01	4	2	-0.8	3	0.67	0.7	1	0.8	0.33	0.53	0.6	0.6	0.5	0.55	3	3	4	5	4
490	2	1	3	2	2	2	1	1	0	2	0	1	0	1	1	3	0	6	0	6	0	1	0	1	2	0.56	0.64	0.5	0.09	0.09	3	1	0.4	5	0.67	0.73	0.33	0.7	0.67	0.5	0.8	0.7	0.75	0.78	2	3	2	3	3
491	1	2	4	4	2	2	1	3	0	1	0	1	1	3	1	6	1	2	1	4	1	4	1	1	2	0.44	0.68	0.3	0.23	0.23	2	1	0.4	5	0.67	0.77	0.33	0.7	0.33	0.57	0.2	0.62	0.25	0.58	2	3	3	2	3
492	1	2	3	1	2	1	1	3	0	3	0	2	0	1	1	3	0	3	0	3	1	1	1	2	2	0.56	0.63	0.2	0.08	0.08	3	1	0.4	5	0.67	0.63	0.67	0.63	0.33	0.63	0.6	0.66	0.75	0.75	2	2	3	4	2
493	1	1	3	1	2	2	1	5	1	3	0	1	0	1	1	3	0	2	0	2	0	4	0	3	1	0.67	0.67	0.2	0	0	5	2	-0.2	4	0.67	0.6	0.67	0.7	0.67	0.7	0.8	0.66	0.5	0.6	4	3	3	3	3
494	2	5	4	3	2	2	1	1	0	1	0	1	0	3	1	6	0	6	0	6	1	2	0	2	2	0.67	0.71	0.3	0.04	0.04	4	2	-1.2	2	0.67	0.9	0.67	0.7	0.67	0.53	0.8	0.72	0.5	0.68	3	5	5	5	3
495	2	5	3	1	2	2	1	1	0	1	1	1	0	1	1	1	0	4	1	1	1	1	0	1	2	0.44	0.53	0.8	0.09	0.09	3	1	-1	2	0.67	0.6	0.33	0.5	0.33	0.5	0.4	0.56	0.5	0.7	4	5	3	5	3
497	2	2	2	1	2	2	0	6	0	3	0	4	1	5	0	3	0	2	1	1	1	3	0	1	2	0.67	0.71	0.2	0.04	0.04	4	2	-0.8	3	0.67	0.73	0.33	0.63	1	0.77	0.8	0.68	0.5	0.5	3	5	3	4	4
498	1	5	2	4	2	2	1	4	1	1	1	1	1	1	1	3	0	5	0	4	1	1	0	1	2	0.78	0.63	0.6	-0.14	-0.14	7	3	-0.4	4	1	0.7	1	0.6	0.33	0.6	0.6	0.7	0.5	0.75	3	4	3	4	3
502	2	1	4	4	2	2	1	1	1	4	1	2	1	5	1	3	1	5	0	3	0	3	1	4	2	0.44	0.73	0.1	0.29	0.29	2	1	-1.2	2	0.67	0.83	0.67	0.73	0	0.63	0.2	0.7	1	0.55	3	5	4	5	4
503	2	1	4	3	2	2	0	2	1	2	1	2	1	2	0	1	0	3	0	2	1	1	0	2	2	0.78	0.59	0.2	-0.19	-0.19	7	3	-1.8	1	0.67	0.6	1	0.57	0.67	0.6	0.8	0.62	0.75	0.78	5	5	4	5	5
504	1	2	3	4	2	2	1	2	1	3	1	2	0	3	1	4	0	5	1	4	1	3	0	5	2	0.56	0.74	0	0.19	0.19	3	1	-0.4	4	0.67	0.8	0.67	0.73	0.33	0.7	0.4	0.76	0.75	0.55	3	3	4	4	3
505	1	5	2	2	2	2	1	1	1	2	0	2	0	2	0	1	0	3	0	4	0	3	1	1	2	0.44	0.61	0.3	0.17	0.17	3	1	0.6	5	0.33	0.6	0.67	0.7	0.33	0.53	0.6	0.62	0.75	0.73	2	2	3	3	2
506	2	2	4	4	2	2	1	1	0	3	1	2	0	2	1	3	0	3	1	2	1	1	0	2	2	0.44	0.61	0.2	0.17	0.17	3	1	0.6	5	0.67	0.67	0.33	0.6	0.33	0.57	0.4	0.6	0.25	0.6	2	2	2	3	3
509	1	2	4	1	2	2	0	3	1	2	0	1	1	3	0	1	0	1	0	5	0	4	0	1	1	0.78	0.63	0.4	-0.14	-0.14	7	3	-0.4	4	0.67	0.57	0.67	0.77	1	0.57	1	0.62	0.5	0.63	3	3	3	4	4
510	2	1	4	3	2	2	1	1	0	2	0	1	0	2	1	1	0	5	0	3	1	1	1	4	3	0.56	0.62	0.4	0.07	0.07	3	1	-1.2	2	0.67	0.67	0.67	0.6	0.33	0.6	0.6	0.68	0.5	0.65	4	5	3	5	4
511	1	2	3	1	2	2	1	4	0	2	1	3	1	2	1	3	0	6	0	4	0	2	1	5	2	0.44	0.74	0	0.3	0.3	2	1	-0.6	3	1	0.77	0.33	0.67	0	0.8	0.4	0.84	0.5	0.55	3	4	3	4	4
513	1	1	4	2	2	2	1	1	0	3	0	1	1	3	1	4	0	3	0	3	0	2	0	4	2	0.67	0.67	0.2	0	0	5	2	-1	2	1	0.73	0.33	0.67	0.67	0.6	0.8	0.64	0.5	0.63	3	4	4	5	4
518	2	4	1	1	2	2	0	1	1	1	0	1	0	3	0	3	0	1	0	3	1	3	0	6	2	0.78	0.64	0.5	-0.13	-0.13	7	3	-0.6	3	0.33	0.63	1	0.63	1	0.67	1	0.64	0.5	0.7	3	3	4	5	3
519	2	4	2	2	2	1	1	6	1	6	1	6	1	2	1	6	0	6	0	6	1	6	0	6	4	0.78	0.96	0	0.18	0.18	3	1	-0.8	3	1	0.87	1	1	0.33	1	0.6	1	0.5	0.65	4	4	3	4	4
520	2	1	4	4	1	2	0	4	1	2	1	1	1	1	1	5	0	3	0	4	0	2	1	1	2	0.67	0.66	0.3	-0.01	-0.01	6	2	0.2	5	1	0.7	0.67	0.67	0.33	0.6	0.6	0.66	1	0.9	2	3	3	3	3
521	1	1	4	4	1	1	1	6	0	6	1	1	1	5	1	6	0	6	0	3	1	2	1	3	2	0.56	0.82	0.2	0.27	0.27	2	1	-0.8	3	1	0.97	0.67	0.77	0	0.73	0.4	0.78	0.75	0.65	4	4	4	4	3
522	2	2	4	3	2	2	0	5	1	4	1	5	1	4	1	4	0	4	0	3	1	4	1	5	3	0.78	0.82	0	0.04	0.04	4	2	0.2	5	1	0.8	1	0.77	0.33	0.9	0.6	0.84	0.75	0.88	2	3	2	4	3
523	1	2	4	4	2	2	0	1	1	4	1	1	1	1	1	2	0	3	1	3	1	1	0	1	1	0.78	0.59	0.5	-0.19	-0.19	7	3	-0.4	4	1	0.6	0.67	0.67	0.67	0.5	0.6	0.58	1	0.8	3	3	4	4	3
524	2	2	4	3	2	2	1	1	1	3	1	3	1	3	1	4	0	2	0	5	1	3	0	4	2	0.78	0.71	0.1	-0.07	-0.07	7	3	-1.2	2	1	0.7	1	0.77	0.33	0.67	0.6	0.7	1	0.6	4	5	3	5	4
526	2	1	4	4	1	1	1	2	1	1	0	4	0	1	1	5	1	5	0	6	1	1	0	6	2	0.67	0.74	0.3	0.08	0.08	3	1	1	5	0.33	0.77	1	0.67	0.67	0.8	0.6	0.86	1	0.73	2	2	2	2	2
527	1	2	3	1	1	1	1	6	1	6	1	1	0	6	0	6	0	6	0	6	1	1	1	4	2	0.44	0.87	0.2	0.42	0.42	2	1	0.4	5	0.33	1	1	0.83	0	0.77	0.4	0.86	0.75	0.6	3	1	5	2	2
529	2	5	2	1	1	1	1	3	1	1	1	6	1	4	1	5	0	4	0	1	1	1	0	5	2	0.78	0.73	0.3	-0.04	-0.04	6	2	-0.6	3	1	0.83	1	0.5	0.33	0.87	0.6	0.78	0.5	0.88	3	3	4	5	3
530	2	2	4	4	2	2	1	1	1	3	1	5	1	3	1	2	0	4	0	2	1	4	1	1	2	0.67	0.68	0.2	0.01	0.01	4	2	-1	2	1	0.7	1	0.7	0	0.63	0.4	0.66	1	0.68	3	5	3	5	4
534	1	2	4	4	2	2	0	1	1	3	1	2	1	5	0	1	0	4	1	3	1	3	1	4	2	0.56	0.69	0.2	0.13	0.13	3	1	-0.2	4	0.67	0.73	0.67	0.7	0.33	0.63	0.4	0.68	1	0.7	3	3	3	4	3
535	1	2	4	2	2	1	1	1	1	2	1	1	1	2	1	3	1	4	1	4	1	3	0	1	2	0.56	0.63	0.3	0.08	0.08	3	1	-0.2	4	0.67	0.7	0.67	0.7	0.33	0.5	0.2	0.62	0.75	0.7	2	3	3	4	4
536	1	2	4	1	2	2	1	5	1	2	0	1	1	3	1	1	0	4	0	1	1	1	1	1	1	0.78	0.61	0.5	-0.17	-0.17	7	3	-1.6	1	1	0.67	1	0.53	0.33	0.63	0.6	0.64	1	0.65	4	5	5	5	4
537	2	3	4	4	2	2	1	6	1	3	1	5	0	1	1	4	1	3	0	3	1	3	0	3	2	0.56	0.74	0.1	0.19	0.19	3	1	-0.8	3	0.33	0.67	1	0.7	0.33	0.87	0.4	0.8	1	0.58	3	4	4	5	3
538	2	1	4	1	1	1	0	1	0	1	0	3	0	1	1	2	0	1	1	1	1	1	0	1	1	0.67	0.53	0.7	-0.13	-0.13	7	3	-0.2	4	0.67	0.53	0.33	0.5	1	0.57	0.8	0.54	0.75	0.68	4	3	3	3	3
539	1	2	4	4	2	2	1	6	0	2	0	1	1	4	1	3	0	1	0	3	1	2	1	5	2	0.67	0.7	0.2	0.03	0.03	4	2	0.2	5	1	0.67	0.67	0.63	0.33	0.8	0.6	0.72	0.5	0.53	3	3	3	3	2
540	1	1	4	4	2	2	1	1	1	5	1	4	1	1	1	2	0	6	0	1	0	3	0	1	1	0.67	0.67	0.5	0	0	5	2	0	4	1	0.7	0.67	0.7	0.33	0.6	0.6	0.66	0.75	0.68	3	4	3	3	2
542	1	1	3	3	2	2	0	1	1	1	0	1	1	1	0	1	0	6	0	1	1	1	0	1	1	0.89	0.56	0.9	-0.33	-0.33	8	3	-0.6	3	0.67	0.67	1	0.5	1	0.5	1	0.6	0.75	0.68	4	5	3	3	3
543	1	2	4	3	2	2	1	1	1	3	0	1	0	2	0	1	0	5	0	1	1	3	1	4	1	0.56	0.63	0.4	0.08	0.08	3	1	-1.8	1	0.33	0.67	1	0.63	0.33	0.6	0.6	0.64	0.75	0.5	5	5	4	5	5
547	2	5	4	3	2	1	0	4	1	4	0	4	1	4	1	4	1	4	0	4	1	4	1	4	3	0.78	0.8	0	0.02	0.02	4	2	0.6	5	0.67	0.8	1	0.8	0.67	0.8	0.6	0.8	0.5	0.63	2	2	3	3	2
548	2	2	4	4	2	2	1	2	0	1	1	1	1	1	1	4	0	1	0	5	1	2	1	1	2	0.56	0.6	0.6	0.04	0.04	4	2	-2	1	1	0.6	0.67	0.67	0	0.53	0.4	0.6	1	0.8	5	5	5	5	5
549	2	4	4	2	2	2	1	4	1	1	1	3	1	4	1	4	1	1	1	3	1	1	1	1	2	0.44	0.64	0.4	0.2	0.2	3	1	-1.4	1	0.67	0.7	0.67	0.57	0	0.67	0	0.64	0.75	0.6	5	5	3	5	4
550	1	2	2	1	2	2	1	5	0	4	0	1	0	3	1	4	0	3	1	2	0	1	1	3	2	0.33	0.69	0.2	0.36	0.36	2	1	0.4	5	0.67	0.73	0	0.63	0.33	0.7	0.4	0.68	1	0.65	3	2	3	3	2
551	2	2	4	4	2	2	1	3	0	2	0	3	0	1	1	2	0	5	0	5	1	4	1	3	1	0.56	0.71	0.2	0.16	0.16	3	1	-1.6	1	0.67	0.67	0.67	0.77	0.33	0.7	0.6	0.78	0.25	0.7	4	5	5	5	4
553	2	4	3	4	2	2	1	1	0	2	1	1	0	2	1	4	0	6	0	3	0	2	0	6	2	0.44	0.7	0.2	0.26	0.26	2	1	-1	2	0.67	0.8	0.33	0.63	0.33	0.67	0.6	0.74	0.5	0.63	2	5	5	4	4
554	2	1	2	1	2	2	1	2	0	2	0	2	1	1	0	1	0	3	0	4	1	1	1	2	2	0.56	0.6	0.4	0.04	0.04	4	2	-0.6	3	0.67	0.57	0.67	0.63	0.33	0.6	0.6	0.66	0.25	0.65	3	4	4	4	3
558	1	2	4	4	2	2	0	2	0	3	0	2	0	2	0	1	0	4	0	2	0	2	0	2	2	0.56	0.62	0.1	0.07	0.07	3	1	0.2	5	0.33	0.63	0.33	0.63	1	0.6	1	0.64	0.5	0.53	3	2	4	3	2
562	1	5	3	1	2	2	1	4	1	4	1	4	0	4	1	4	0	5	0	4	0	4	0	4	2	0.56	0.81	0	0.26	0.26	2	1	0.2	5	0.67	0.83	0.67	0.8	0.33	0.8	0.6	0.82	0	0.6	3	2	3	3	3
563	2	4	2	2	2	2	0	1	1	6	1	6	0	1	1	1	0	6	1	1	0	1	1	6	1	0.44	0.72	0.5	0.28	0.28	2	1	-0.4	4	0.67	0.67	0.33	0.67	0.33	0.83	0.4	0.8	0.5	0.8	3	4	3	4	3
566	2	2	4	4	2	2	1	2	1	2	1	1	0	3	0	1	1	1	0	1	0	1	1	4	1	0.22	0.58	0.6	0.36	0.36	2	1	-2	1	0	0.57	0.67	0.53	0	0.63	0.2	0.58	0.5	0.63	5	5	5	5	5
568	1	2	4	4	2	2	0	1	0	1	0	4	1	1	1	1	0	5	1	1	1	1	1	4	1	0.67	0.61	0.7	-0.06	-0.06	7	3	-2	1	1	0.63	0.33	0.5	0.67	0.7	0.6	0.7	0.25	0.58	5	5	5	5	5
569	1	2	4	2	2	1	0	1	1	2	1	1	1	1	1	3	0	4	0	1	0	1	0	1	2	0.78	0.57	0.7	-0.21	-0.21	8	3	-1.4	1	1	0.67	0.67	0.53	0.67	0.5	0.8	0.56	0.75	0.5	4	4	5	4	5
570	1	5	2	3	2	2	0	3	1	1	0	1	1	1	1	2	1	3	1	3	1	1	0	1	2	0.78	0.58	0.6	-0.2	-0.2	7	3	-0.4	4	0.67	0.6	0.67	0.57	1	0.57	0.6	0.62	0.75	0.58	3	3	4	4	3
576	1	1	4	2	2	1	1	1	0	1	1	2	1	3	1	3	0	3	0	2	0	1	1	2	2	0.44	0.6	0.3	0.16	0.16	3	1	-1	2	1	0.7	0.33	0.53	0	0.57	0.4	0.6	1	0.53	4	5	4	4	3
579	2	2	3	2	2	2	1	5	1	2	1	2	1	1	1	3	0	2	0	4	1	1	1	3	2	0.67	0.66	0.2	-0.01	-0.01	6	2	-0.2	4	1	0.6	1	0.63	0	0.73	0.4	0.72	0.5	0.6	2	4	3	3	4
580	1	2	4	3	2	1	0	1	1	2	0	1	1	2	1	1	0	2	1	2	0	1	0	3	2	0.78	0.57	0.5	-0.21	-0.21	8	3	-1	2	1	0.57	0.33	0.57	1	0.57	0.8	0.58	1	0.58	3	5	3	5	4
581	2	1	2	4	2	2	0	5	1	4	1	1	1	3	1	5	0	4	0	4	1	3	0	3	2	0.89	0.76	0.1	-0.13	-0.13	7	3	-0.4	4	1	0.8	1	0.77	0.67	0.7	0.8	0.74	0.75	0.55	2	4	3	5	3
582	1	1	4	1	1	1	1	6	1	3	1	5	1	2	0	5	0	4	0	5	0	4	0	5	2	0.56	0.83	0	0.28	0.28	2	1	-0.2	4	0.67	0.77	0.67	0.8	0.33	0.93	0.6	0.9	1	0.78	2	3	2	5	4
584	2	1	3	2	2	1	1	4	0	1	1	5	1	2	0	1	0	6	1	5	0	1	0	4	2	0.33	0.72	0.3	0.39	0.39	2	1	-1.2	2	0.67	0.7	0	0.63	0.33	0.83	0.4	0.88	0.5	0.75	3	5	5	4	4
589	2	2	3	2	1	1	0	1	1	5	1	5	0	1	1	1	0	5	0	3	1	3	1	1	3	0.67	0.68	0.4	0.01	0.01	4	2	0.4	5	0.67	0.63	1	0.77	0.33	0.63	0.6	0.7	0.25	0.53	2	2	3	3	3
591	2	2	1	1	1	1	1	4	1	3	1	4	0	4	0	1	0	3	0	5	1	3	1	2	2	0.44	0.72	0.1	0.28	0.28	2	1	-0.2	4	0.33	0.67	1	0.77	0	0.73	0.4	0.76	0.75	0.65	3	3	3	4	3
592	1	2	4	4	2	2	1	5	1	1	0	2	0	1	1	3	1	3	0	2	1	2	0	1	2	0.67	0.62	0.3	-0.04	-0.04	6	2	-0.2	4	0.33	0.63	1	0.57	0.67	0.67	0.6	0.66	0.5	0.68	3	3	4	3	3
593	1	2	4	4	2	2	1	5	1	5	0	3	1	2	1	3	0	4	1	6	1	4	0	4	3	0.78	0.8	0	0.02	0.02	4	2	0.6	5	1	0.7	0.67	0.9	0.67	0.8	0.6	0.84	0.75	0.58	2	2	3	2	3
594	1	1	4	3	2	2	1	2	1	3	0	1	1	4	1	2	0	4	1	1	0	4	0	2	2	0.67	0.66	0.2	-0.01	-0.01	6	2	-1.4	1	1	0.73	0.33	0.67	0.67	0.57	0.6	0.6	1	0.75	5	5	3	5	4
595	2	4	2	4	2	1	1	3	1	5	1	6	1	2	1	3	0	5	0	4	1	4	0	6	2	0.78	0.82	0	0.04	0.04	4	2	0.6	5	1	0.73	1	0.83	0.33	0.9	0.6	0.88	0.75	0.73	2	2	3	3	2
598	1	2	3	3	2	2	1	1	0	1	0	1	1	6	1	1	0	4	0	6	0	3	1	3	2	0.56	0.69	0.5	0.13	0.13	3	1	0.2	5	1	0.77	0.33	0.73	0.33	0.57	0.6	0.7	1	0.75	3	2	3	4	2
599	2	4	4	1	2	2	1	3	1	1	0	3	1	4	0	1	0	6	0	3	1	1	1	1	2	0.67	0.66	0.4	-0.01	-0.01	6	2	-1	2	0.67	0.77	1	0.57	0.33	0.63	0.6	0.72	0.5	0.68	4	4	4	4	4
601	1	5	4	2	2	1	0	2	0	2	0	3	1	4	1	3	0	5	1	2	1	3	0	2	2	0.78	0.69	0	-0.09	-0.09	7	3	1	5	1	0.8	0.33	0.63	1	0.63	0.8	0.68	0.75	0.58	1	2	2	3	2
603	2	2	4	3	2	2	1	5	1	4	0	2	1	3	1	3	1	4	0	2	1	4	1	1	3	0.67	0.71	0.1	0.04	0.04	4	2	0.6	5	0.67	0.73	1	0.73	0.33	0.67	0.4	0.68	0.75	0.7	2	2	3	2	3
604	1	1	3	4	2	2	0	1	1	3	1	3	1	2	1	1	0	5	0	1	1	1	1	2	2	0.78	0.61	0.4	-0.17	-0.17	7	3	-1	2	1	0.67	1	0.57	0.33	0.6	0.6	0.64	1	0.75	3	5	4	4	4
606	2	1	3	1	2	1	0	5	0	3	1	5	0	1	1	6	0	5	0	6	1	4	1	3	3	0.56	0.82	0.1	0.27	0.27	2	1	0.6	5	0.67	0.8	0.67	0.83	0.33	0.83	0.6	0.88	1	0.58	1	3	3	3	2
607	2	1	3	3	2	2	1	1	1	3	1	1	1	5	0	4	0	4	0	6	1	1	1	6	3	0.56	0.74	0.3	0.19	0.19	3	1	-0.6	3	0.67	0.83	1	0.73	0	0.67	0.4	0.76	0.5	0.75	3	3	3	5	4
608	1	4	1	1	2	2	0	1	1	1	0	1	1	1	1	1	1	1	0	1	1	1	1	1	1	0.78	0.5	1	-0.28	-0.28	8	3	-2	1	0.67	0.5	1	0.5	0.67	0.5	0.6	0.5	0.75	0.73	5	5	5	5	5
612	2	1	4	3	2	2	0	5	1	4	1	4	1	4	1	2	0	1	0	4	0	1	0	1	1	0.78	0.69	0.3	-0.09	-0.09	7	3	-0.2	4	1	0.63	0.67	0.7	0.67	0.73	0.8	0.7	1	0.5	3	4	3	3	3
613	2	2	4	1	2	2	0	4	1	5	0	5	1	5	1	4	0	6	0	6	1	5	1	6	3	0.89	0.91	0	0.02	0.02	4	2	-0.4	4	1	0.9	1	0.93	0.67	0.9	0.8	0.94	0.75	0.68	3	2	4	4	4
614	1	2	2	1	2	1	0	2	0	3	1	3	1	5	1	5	0	5	1	4	0	2	1	4	1	0.44	0.77	0.1	0.32	0.32	2	1	-0.6	3	1	0.9	0	0.7	0.33	0.7	0.4	0.76	1	0.88	3	4	3	4	4
615	2	2	3	3	1	2	1	2	0	1	1	4	0	1	1	6	0	6	0	6	1	6	1	2	2	0.44	0.78	0.3	0.33	0.33	2	1	-0.4	4	0.67	0.83	0.67	0.83	0	0.67	0.4	0.8	0.5	0.78	2	4	3	4	4
616	1	2	4	3	2	2	1	1	1	1	0	1	1	1	1	1	0	1	0	2	1	1	0	1	2	0.89	0.51	0.9	-0.38	-0.38	8	3	0	4	1	0.5	1	0.53	0.67	0.5	0.8	0.52	0.5	0.75	3	3	3	3	3
618	1	5	4	2	2	2	1	1	1	4	1	3	1	4	0	1	1	5	0	1	1	5	1	4	2	0.44	0.71	0.3	0.27	0.27	2	1	-1.4	1	0.33	0.73	1	0.73	0	0.67	0.2	0.68	1	0.5	4	5	3	5	5
627	1	2	4	1	2	2	1	2	1	3	0	1	1	4	1	3	0	5	0	5	1	1	1	3	2	0.78	0.7	0.2	-0.08	-0.08	7	3	0	4	1	0.8	1	0.7	0.33	0.6	0.6	0.72	0.75	0.75	3	3	3	3	3
628	1	2	2	1	2	2	0	1	1	6	1	6	1	6	0	2	0	6	0	3	0	6	1	6	2	0.56	0.87	0.1	0.31	0.31	2	1	0.6	5	0.67	0.87	0.67	0.9	0.33	0.83	0.6	0.84	1	0.68	2	2	3	2	3
629	2	1	4	3	2	2	0	1	0	2	0	3	1	1	1	4	1	2	0	2	1	1	1	1	2	0.67	0.59	0.5	-0.08	-0.08	7	3	-0.6	3	0.67	0.63	0.67	0.57	0.67	0.57	0.6	0.58	0.5	0.9	3	4	3	5	3
634	1	2	1	3	2	2	1	1	0	1	1	1	1	1	1	1	1	6	1	1	1	1	0	1	1	0.44	0.56	0.9	0.11	0.11	3	1	-0.4	4	0.67	0.67	0.33	0.5	0.33	0.5	0.2	0.6	0.75	0.6	3	5	3	3	3
635	2	2	3	3	2	1	1	1	1	5	1	4	1	4	1	5	0	6	0	1	1	1	0	3	3	0.78	0.73	0.4	-0.04	-0.04	6	2	0	4	1	0.9	1	0.63	0.33	0.67	0.6	0.7	0.75	0.5	2	3	3	3	4
636	1	2	2	4	2	2	1	1	1	3	1	5	1	1	0	1	0	4	1	1	1	1	1	1	2	0.44	0.6	0.6	0.16	0.16	3	1	-0.2	4	0.67	0.6	0.67	0.57	0	0.63	0.2	0.64	1	0.78	3	2	4	4	3
640	1	2	3	4	2	2	1	2	0	5	0	4	1	3	1	5	0	4	0	5	1	2	1	5	2	0.67	0.79	0	0.12	0.12	3	1	-0.8	3	1	0.8	0.67	0.8	0.33	0.77	0.6	0.8	0.75	0.55	4	4	3	5	3
641	3	2	3	4	2	2	0	1	1	4	1	3	1	4	1	6	0	6	0	5	1	3	0	5	2	0.89	0.81	0.1	-0.08	-0.08	7	3	-1	2	1	0.93	1	0.8	0.67	0.7	0.8	0.8	0.75	0.78	3	5	3	5	4
642	2	2	4	4	2	2	0	5	1	5	1	2	1	4	1	4	1	5	0	1	0	3	1	5	3	0.56	0.78	0.1	0.22	0.22	2	1	-1	2	0.67	0.83	0.67	0.7	0.33	0.8	0.4	0.76	1	0.83	4	5	3	4	4
643	1	2	4	1	2	2	1	1	0	1	1	1	1	1	0	1	0	1	1	1	0	1	0	1	1	0.33	0.5	1	0.17	0.17	3	1	-0.4	4	0.67	0.5	0	0.5	0.33	0.5	0.4	0.5	0.75	0.8	3	5	3	3	3
644	2	2	2	2	2	2	0	3	1	4	1	3	1	3	1	5	0	4	0	4	0	2	1	1	2	0.67	0.72	0.1	0.06	0.06	3	1	0.4	5	1	0.8	0.67	0.73	0.33	0.63	0.6	0.7	0.25	0.5	2	4	3	2	2
646	1	2	4	4	2	1	1	2	1	3	1	2	1	3	1	3	0	5	0	1	0	2	1	4	2	0.56	0.68	0.1	0.12	0.12	3	1	0	4	1	0.77	0.67	0.6	0	0.67	0.4	0.68	0.75	0.75	2	3	4	3	3
648	1	1	3	1	2	2	1	3	1	1	1	1	1	4	1	3	1	4	1	2	1	1	1	3	2	0.44	0.64	0.3	0.2	0.2	3	1	-0.8	3	0.67	0.77	0.67	0.53	0	0.63	0	0.66	0.75	0.68	3	3	4	5	4
649	1	5	4	4	2	2	0	4	1	4	1	3	1	5	0	5	0	5	0	5	1	4	0	3	2	0.78	0.82	0	0.04	0.04	4	2	-0.4	4	0.67	0.9	1	0.83	0.67	0.73	0.8	0.8	1	0.63	3	4	3	4	3
651	1	2	2	3	2	2	0	1	0	3	0	3	1	4	1	4	0	6	0	5	1	4	0	6	1	0.89	0.8	0.1	-0.09	-0.09	7	3	-0.4	4	1	0.87	0.67	0.8	1	0.73	1	0.82	0.75	0.85	2	3	4	4	4
652	2	4	4	1	2	2	1	1	1	1	1	2	1	3	1	2	0	5	0	3	1	1	0	2	1	0.78	0.62	0.3	-0.16	-0.16	7	3	-1.6	1	1	0.73	1	0.57	0.33	0.57	0.6	0.66	0.75	0.78	4	5	5	5	4
654	2	2	3	3	2	1	1	4	0	6	1	5	1	3	1	1	0	3	0	5	1	1	1	2	1	0.56	0.73	0.2	0.18	0.18	3	1	0.2	5	1	0.63	0.67	0.8	0	0.77	0.4	0.78	1	0.58	1	5	3	3	2
655	1	2	4	2	2	2	1	1	1	2	1	2	1	4	1	4	0	4	0	4	1	1	0	1	2	0.78	0.66	0.4	-0.12	-0.12	7	3	-0.8	3	1	0.8	1	0.63	0.33	0.53	0.6	0.64	0.75	0.68	3	5	3	4	4
657	1	2	4	2	2	2	1	2	1	2	1	4	1	2	1	2	1	3	1	2	1	2	1	4	3	0.44	0.66	0	0.21	0.21	2	1	0.2	5	0.67	0.63	0.67	0.6	0	0.73	0	0.7	1	0.68	2	2	4	3	3
658	2	2	2	4	2	2	1	4	0	2	1	4	1	1	1	1	0	6	1	3	1	3	0	4	2	0.56	0.71	0.2	0.16	0.16	3	1	-1.2	2	1	0.67	0.33	0.67	0.33	0.8	0.4	0.82	1	0.6	5	5	3	5	3
662	1	1	4	2	2	2	0	1	1	2	0	1	0	1	1	1	1	6	0	3	1	1	0	1	1	0.78	0.59	0.6	-0.19	-0.19	7	3	-1.4	1	0.33	0.67	1	0.6	1	0.5	0.8	0.64	0.75	0.58	4	5	4	5	4
663	1	3	4	1	2	2	1	1	0	1	1	1	1	2	0	1	0	2	1	2	1	1	1	5	1	0.33	0.58	0.6	0.24	0.24	2	1	-1.2	2	0.67	0.57	0.33	0.53	0	0.63	0.2	0.62	0.75	0.53	5	4	3	5	4
665	2	5	2	4	2	2	0	2	1	1	1	1	1	3	1	6	0	6	0	6	1	3	1	2	2	0.78	0.73	0.3	-0.04	-0.04	6	2	-0.4	4	1	0.9	1	0.73	0.33	0.57	0.6	0.74	0.5	0.53	3	4	3	4	3
666	2	2	3	4	2	2	1	3	0	1	0	1	1	2	1	5	0	6	0	5	0	2	1	2	3	0.56	0.7	0.2	0.14	0.14	3	1	-1	2	1	0.83	0.33	0.67	0.33	0.6	0.6	0.74	1	0.73	3	5	4	5	3
667	2	3	2	2	2	2	0	1	0	3	1	3	0	4	1	3	0	4	1	3	1	3	1	1	2	0.44	0.68	0.2	0.23	0.23	2	1	-1.2	2	0.67	0.77	0.33	0.7	0.33	0.57	0.4	0.64	0.5	0.65	3	5	4	5	4
671	2	5	4	4	2	2	0	6	1	5	0	1	0	1	1	6	0	6	0	4	1	1	0	6	2	0.89	0.8	0.3	-0.09	-0.09	7	3	-0.6	3	0.67	0.83	1	0.73	1	0.83	1	0.86	0.5	0.73	3	4	4	4	3
672	2	3	2	4	2	2	1	2	0	2	0	3	1	3	1	2	0	3	0	3	0	1	0	4	2	0.67	0.66	0.1	-0.01	-0.01	6	2	-1	2	1	0.67	0.33	0.6	0.67	0.7	0.8	0.7	0.75	0.73	3	4	4	5	4
673	2	1	4	4	2	2	1	4	1	1	1	3	1	3	1	5	0	5	0	6	0	1	0	2	1	0.67	0.73	0.2	0.07	0.07	3	1	-1.6	1	1	0.83	0.67	0.67	0.33	0.7	0.6	0.8	0.5	0.6	4	5	4	5	5
674	1	5	4	4	2	2	1	2	0	2	1	2	1	2	1	3	0	3	0	6	1	1	1	1	1	0.56	0.64	0.3	0.09	0.09	3	1	0	4	1	0.67	0.67	0.7	0	0.57	0.4	0.68	0.75	0.65	2	3	3	4	3
678	1	4	4	3	2	2	1	1	0	1	1	1	0	1	1	5	0	1	0	5	0	1	0	1	1	0.44	0.59	0.8	0.14	0.14	3	1	-0.6	3	0.67	0.63	0.33	0.63	0.33	0.5	0.6	0.58	0.75	0.6	3	4	3	4	4
680	2	2	3	4	2	2	0	4	0	6	0	1	1	5	1	5	0	6	0	6	1	3	0	5	3	0.89	0.86	0.1	-0.03	-0.03	6	2	0.2	5	1	0.93	0.67	0.9	1	0.73	1	0.84	0.25	0.6	2	3	3	3	3
681	2	2	4	4	2	2	0	1	0	1	0	2	1	3	0	1	0	5	0	1	0	1	1	2	2	0.56	0.59	0.6	0.03	0.03	4	2	-1	2	0.67	0.7	0.33	0.5	0.67	0.57	0.8	0.62	0.75	0.88	4	4	3	5	4
683	2	1	3	4	2	2	0	1	1	1	1	4	1	4	0	1	0	6	0	4	1	5	1	5	2	0.67	0.74	0.3	0.08	0.08	3	1	-0.6	3	0.67	0.77	1	0.73	0.33	0.73	0.6	0.8	0.25	0.55	3	3	4	4	4
684	1	1	2	4	2	1	0	1	1	1	1	2	1	1	1	2	1	2	1	2	0	2	0	3	1	0.56	0.58	0.4	0.02	0.02	4	2	-0.4	4	0.67	0.57	0.33	0.57	0.67	0.6	0.4	0.6	0.75	0.68	3	3	3	4	4
685	1	1	2	1	1	2	0	1	1	4	1	2	1	6	1	1	0	6	0	1	1	4	1	4	2	0.78	0.72	0.3	-0.06	-0.06	7	3	0.2	5	1	0.83	1	0.7	0.33	0.63	0.6	0.68	0.75	0.55	2	3	2	4	3
687	2	1	4	1	2	2	1	4	1	4	0	3	1	3	1	1	0	6	0	1	0	4	1	4	2	0.67	0.73	0.2	0.07	0.07	3	1	-2	1	1	0.73	0.67	0.7	0.33	0.77	0.6	0.76	1	0.78	5	5	5	5	5
692	1	5	4	4	2	2	0	1	0	2	1	1	1	2	1	1	0	4	0	5	0	1	0	2	2	0.67	0.61	0.5	-0.06	-0.06	7	3	-0.8	3	1	0.63	0.33	0.67	0.67	0.53	0.8	0.66	0.75	0.7	4	4	3	4	4
693	2	1	4	4	2	2	1	2	0	1	1	1	1	2	1	4	0	4	1	1	1	1	0	1	1	0.56	0.59	0.5	0.03	0.03	4	2	-1.8	1	1	0.73	0.33	0.5	0.33	0.53	0.4	0.58	0.5	0.55	5	5	5	5	4
695	1	2	3	4	2	1	1	5	1	4	0	2	0	3	1	5	0	3	1	5	1	4	1	2	3	0.56	0.77	0	0.21	0.21	2	1	-0.6	3	0.67	0.77	0.67	0.83	0.33	0.7	0.4	0.74	0.75	0.6	3	4	3	4	4
699	1	1	4	1	2	1	0	5	1	5	1	5	1	4	1	5	0	6	1	4	1	5	0	4	3	0.78	0.88	0.1	0.1	0.1	3	1	-1.2	2	1	0.9	0.67	0.87	0.67	0.87	0.6	0.88	0.75	0.8	4	4	5	4	4
700	1	1	4	3	2	2	1	4	0	2	1	1	1	4	0	2	0	5	0	6	1	2	1	1	2	0.44	0.7	0.2	0.26	0.26	2	1	-1.2	2	0.67	0.77	0.67	0.73	0	0.6	0.4	0.74	1	0.88	4	5	4	5	3
702	2	1	3	2	2	1	1	1	1	1	1	2	1	2	1	1	1	3	0	3	1	1	1	1	2	0.56	0.57	0.5	0.01	0.01	4	2	0.4	5	0.67	0.6	1	0.57	0	0.53	0.2	0.6	0.5	0.65	2	2	3	3	3
705	2	2	4	3	2	1	1	5	1	2	1	4	1	2	1	3	0	3	0	4	1	3	1	3	3	0.67	0.72	0	0.06	0.06	3	1	-0.2	4	1	0.67	1	0.7	0	0.8	0.4	0.78	1	0.53	2	4	3	3	4
706	2	1	2	3	2	2	0	1	1	2	1	1	1	3	1	3	0	3	0	3	0	1	0	4	1	0.78	0.63	0.3	-0.14	-0.14	7	3	-1	2	1	0.7	0.67	0.6	0.67	0.6	0.8	0.64	1	0.65	3	5	3	5	4
707	1	3	3	1	2	2	0	2	1	3	0	1	1	3	0	1	0	2	1	3	0	4	1	6	2	0.56	0.68	0.2	0.12	0.12	3	1	-1	2	0.67	0.6	0.33	0.73	0.67	0.7	0.6	0.68	0.75	0.63	3	5	4	5	3
708	2	3	3	4	2	1	1	4	0	2	1	5	1	4	1	6	0	3	0	6	1	1	1	1	3	0.56	0.76	0.2	0.2	0.2	3	1	-1	2	1	0.83	0.67	0.7	0	0.73	0.4	0.78	0.5	0.68	4	4	5	4	3
709	2	2	1	4	2	2	0	2	1	2	1	1	0	2	1	1	0	4	0	2	1	1	1	3	1	0.67	0.6	0.3	-0.07	-0.07	7	3	-0.6	3	0.67	0.63	1	0.57	0.33	0.6	0.6	0.64	0.75	0.73	3	4	3	4	4
710	2	4	2	1	2	1	0	6	0	4	0	1	1	1	0	2	0	4	0	3	1	1	0	5	2	0.78	0.7	0.3	-0.08	-0.08	7	3	-0.6	3	0.67	0.63	0.67	0.67	1	0.8	1	0.78	0.75	0.55	3	4	3	4	4
711	1	2	4	1	2	2	1	1	1	3	1	5	1	4	0	1	0	6	0	4	1	5	0	5	2	0.67	0.78	0.2	0.11	0.11	3	1	-0.2	4	0.67	0.77	1	0.8	0.33	0.77	0.6	0.82	0.5	0.6	2	3	3	4	4
713	2	4	4	4	2	2	1	4	1	5	1	5	0	5	1	6	0	6	0	5	0	4	1	5	4	0.44	0.9	0	0.46	0.46	2	1	-0.4	4	0.67	0.97	0.67	0.87	0	0.87	0.4	0.9	0.75	0.73	2	5	3	3	4
714	2	2	4	3	2	1	1	6	0	2	1	2	0	3	1	5	0	6	0	6	1	6	0	6	2	0.56	0.87	0.1	0.31	0.31	2	1	0.6	5	0.67	0.87	0.67	0.87	0.33	0.87	0.6	0.92	0.5	0.9	2	2	3	3	2
716	2	3	2	4	2	2	1	4	1	1	1	1	1	4	1	2	0	5	0	4	1	2	1	4	1	0.67	0.7	0.3	0.03	0.03	4	2	-1.6	1	1	0.77	1	0.63	0	0.7	0.4	0.76	0.5	0.8	5	5	4	5	4
717	1	4	2	1	2	2	0	1	1	1	0	1	0	1	1	1	0	5	1	1	1	1	0	1	2	0.78	0.54	0.9	-0.23	-0.23	8	3	0.4	5	0.67	0.63	0.67	0.5	1	0.5	0.8	0.58	1	0.63	2	2	3	3	3
719	1	2	2	1	1	2	1	1	1	4	0	3	0	2	0	4	1	4	0	4	1	2	1	4	1	0.44	0.71	0.2	0.27	0.27	2	1	-0.8	3	0	0.73	1	0.73	0.33	0.67	0.4	0.72	0.75	0.5	3	5	3	4	4
720	2	3	3	1	2	2	0	1	1	3	1	3	1	1	1	3	0	5	0	1	1	1	1	1	2	0.78	0.61	0.6	-0.17	-0.17	7	3	0.4	5	1	0.7	1	0.57	0.33	0.57	0.6	0.62	0.5	0.7	2	2	3	3	3
722	2	5	2	1	2	2	1	1	1	3	1	4	0	4	1	4	1	3	0	5	1	1	0	6	2	0.56	0.74	0.2	0.19	0.19	3	1	-1.2	2	0.33	0.77	1	0.7	0.33	0.77	0.4	0.78	1	0.6	3	5	3	5	5
723	1	3	2	2	2	2	1	1	1	2	1	2	1	2	1	1	1	4	1	2	1	2	1	1	1	0.44	0.59	0.3	0.14	0.14	3	1	-0.4	4	0.67	0.63	0.67	0.6	0	0.53	0	0.6	0.75	0.7	3	4	1	5	4
725	2	4	4	4	2	2	1	1	1	1	1	1	1	4	0	1	0	6	1	3	1	3	1	3	2	0.44	0.66	0.4	0.21	0.21	2	1	-1	2	0.67	0.77	0.67	0.63	0	0.57	0.2	0.68	1	0.58	3	5	4	4	4
726	2	4	2	3	2	2	0	1	1	2	0	1	0	2	1	1	0	2	0	1	1	2	1	1	1	0.78	0.54	0.6	-0.23	-0.23	8	3	0	4	0.67	0.57	1	0.57	0.67	0.5	0.8	0.52	0.75	0.63	3	3	3	3	3
727	1	2	2	1	2	1	0	1	1	4	0	1	1	5	1	4	0	1	0	3	1	1	1	2	2	0.89	0.64	0.5	-0.24	-0.24	8	3	-1	2	1	0.73	1	0.67	0.67	0.53	0.8	0.56	0.75	0.58	3	4	5	5	3
728	1	1	1	3	2	1	0	4	1	5	1	4	1	5	0	1	0	5	1	3	1	4	0	6	2	0.67	0.81	0.1	0.14	0.14	3	1	0	4	0.67	0.77	0.67	0.8	0.67	0.87	0.6	0.84	1	0.75	2	3	4	3	3
729	2	3	3	3	2	2	0	3	1	1	0	3	1	2	0	1	0	3	0	2	1	3	1	3	3	0.78	0.63	0.2	-0.14	-0.14	7	3	1	5	0.67	0.6	1	0.6	0.67	0.7	0.8	0.68	0.75	0.78	1	2	2	2	3
730	2	5	4	4	2	2	0	5	1	1	0	2	1	2	1	4	0	1	0	5	0	2	1	6	3	0.78	0.71	0.2	-0.07	-0.07	7	3	-1.4	1	1	0.63	0.67	0.67	0.67	0.83	0.8	0.78	0.75	0.58	4	5	4	4	5
731	2	4	2	4	2	2	1	5	0	4	1	5	1	5	1	6	0	6	0	6	1	5	1	4	3	0.56	0.91	0	0.36	0.36	2	1	-0.2	4	1	0.97	0.67	0.9	0	0.87	0.4	0.92	0.75	0.63	2	3	4	4	3
732	1	4	4	4	2	1	0	4	1	4	0	2	1	3	1	1	0	5	1	3	1	1	1	3	2	0.78	0.69	0.2	-0.09	-0.09	7	3	-0.4	4	1	0.7	0.67	0.67	0.67	0.7	0.6	0.74	0.75	0.9	2	4	3	4	4
733	2	2	4	4	2	1	0	2	1	2	1	2	0	2	0	2	1	2	0	2	1	2	1	2	2	0.44	0.6	0	0.16	0.16	3	1	0	4	0	0.6	1	0.6	0.33	0.6	0.4	0.6	1	0.63	3	3	3	3	3
734	1	2	4	2	2	1	0	5	1	2	1	1	1	4	1	1	0	5	0	1	1	2	1	3	2	0.78	0.67	0.4	-0.11	-0.11	7	3	0.2	5	1	0.73	1	0.57	0.33	0.7	0.6	0.7	0.5	0.6	2	4	3	3	2
735	2	5	4	4	2	2	1	3	1	6	1	2	1	3	1	5	1	5	0	5	1	3	0	2	4	0.67	0.78	0	0.11	0.11	3	1	-0.6	3	0.67	0.83	1	0.87	0.33	0.63	0.4	0.74	1	0.63	2	4	4	4	4
737	1	5	4	2	1	1	0	3	1	3	0	3	1	5	1	6	0	6	0	6	1	2	0	3	3	1	0.81	0	-0.19	-0.19	7	3	0.4	5	1	0.97	1	0.77	1	0.7	1	0.82	1	0.83	2	2	3	3	3
738	2	4	4	1	2	2	0	2	1	2	1	1	1	1	1	2	0	4	0	3	1	2	1	3	2	0.78	0.62	0.2	-0.16	-0.16	7	3	0	4	1	0.63	1	0.63	0.33	0.6	0.6	0.66	1	0.8	3	2	4	3	3
739	2	5	2	1	2	2	1	1	1	3	1	3	0	2	1	4	0	2	0	3	1	3	0	2	1	0.67	0.66	0.1	-0.01	-0.01	6	2	-1	2	0.67	0.67	1	0.7	0.33	0.6	0.6	0.62	1	0.58	4	5	3	4	4
740	2	5	3	4	2	1	0	6	0	4	1	4	1	5	1	5	0	6	0	6	0	4	0	3	2	0.67	0.88	0	0.21	0.21	2	1	-0.2	4	1	0.93	0.33	0.87	0.67	0.83	0.8	0.9	0.75	0.7	2	4	3	4	3
741	2	2	4	2	2	1	0	5	1	4	1	3	0	3	1	6	0	6	1	5	1	4	1	3	3	0.56	0.83	0	0.28	0.28	2	1	0.2	5	0.67	0.9	0.67	0.83	0.33	0.77	0.4	0.84	0.5	0.85	2	2	3	4	3
742	1	5	2	2	2	2	0	3	1	1	1	3	1	2	1	2	0	4	0	3	1	2	0	4	1	0.89	0.67	0.1	-0.22	-0.22	8	3	0.2	5	1	0.67	1	0.6	0.67	0.73	0.8	0.74	0.75	0.83	3	2	3	3	3
743	2	3	3	4	2	1	1	5	1	4	1	1	1	5	1	6	0	5	0	4	0	5	0	3	3	0.67	0.82	0.1	0.16	0.16	3	1	-0.4	4	1	0.93	0.67	0.83	0.33	0.7	0.6	0.76	1	0.58	3	4	3	4	3
744	1	2	4	3	2	2	0	4	0	6	1	4	0	1	1	3	0	5	0	4	0	5	1	4	2	0.44	0.8	0.2	0.36	0.36	2	1	0	4	0.67	0.7	0.33	0.9	0.33	0.8	0.6	0.82	0.75	0.9	3	3	3	4	2
745	2	5	4	4	2	2	0	3	1	3	0	3	1	3	1	3	0	3	0	3	1	3	0	3	3	1	0.7	0	-0.3	-0.3	8	3	-2	1	1	0.7	1	0.7	1	0.7	1	0.7	0.25	0.78	5	5	5	5	5
746	1	5	2	2	2	2	0	1	0	1	1	1	1	3	1	2	0	4	1	2	1	1	1	1	1	0.56	0.58	0.6	0.02	0.02	4	2	-1	2	1	0.7	0.33	0.53	0.33	0.5	0.4	0.58	1	0.7	3	5	3	5	4
747	2	4	4	2	2	1	0	6	0	6	1	1	1	4	1	4	0	6	0	6	0	2	0	6	3	0.67	0.86	0.1	0.19	0.19	3	1	0.4	5	1	0.87	0.33	0.87	0.67	0.83	0.8	0.9	0.75	0.58	2	2	3	3	3
751	1	5	4	1	2	2	1	2	1	4	0	2	1	4	1	4	0	5	1	2	1	3	1	2	2	0.67	0.71	0	0.04	0.04	4	2	-0.6	3	1	0.83	0.67	0.7	0.33	0.6	0.4	0.66	0.5	0.8	3	4	3	4	4
752	2	3	4	4	2	2	1	5	0	1	0	2	1	4	1	3	0	5	0	2	0	3	1	3	2	0.56	0.71	0.1	0.16	0.16	3	1	-0.4	4	1	0.8	0.33	0.6	0.33	0.73	0.6	0.74	1	0.78	3	3	4	4	3
754	2	5	2	1	2	2	1	2	1	5	1	5	1	5	1	5	0	5	0	5	0	3	0	4	1	0.67	0.83	0	0.17	0.17	3	1	-1.4	1	1	0.9	0.67	0.83	0.33	0.77	0.6	0.82	0.5	0.68	4	5	3	5	5
757	1	4	3	3	2	2	1	6	1	5	0	1	1	4	1	3	0	4	1	5	1	1	1	3	2	0.67	0.76	0.2	0.09	0.09	3	1	-1	2	1	0.77	0.67	0.77	0.33	0.73	0.4	0.78	0.75	0.85	4	4	4	4	4
758	2	3	4	4	2	2	1	3	1	4	1	1	1	3	1	4	1	3	0	5	1	4	1	5	2	0.56	0.76	0.1	0.2	0.2	3	1	-0.4	4	0.67	0.73	1	0.83	0	0.7	0.2	0.74	1	0.73	3	3	4	3	4
759	1	1	4	3	2	1	1	4	1	3	1	1	1	4	1	4	0	4	0	3	1	2	0	4	2	0.78	0.72	0.1	-0.06	-0.06	7	3	0	4	1	0.8	1	0.67	0.33	0.7	0.6	0.72	1	0.78	2	3	3	4	3
760	2	2	4	3	2	2	0	1	0	1	0	1	0	1	0	1	0	1	0	1	0	1	0	1	1	0.56	0.5	1	-0.06	-0.06	7	3	-0.6	3	0.33	0.5	0.33	0.5	1	0.5	1	0.5	1	0.73	5	4	3	3	3
761	2	5	2	2	2	2	0	4	1	3	1	5	1	5	1	6	0	5	0	4	1	3	0	2	2	0.89	0.81	0	-0.08	-0.08	7	3	0.4	5	1	0.93	1	0.73	0.67	0.77	0.8	0.8	0	0.5	2	3	3	3	2
764	1	5	4	3	2	2	1	2	0	3	0	1	1	4	1	2	0	3	1	1	1	2	0	2	2	0.67	0.62	0.2	-0.04	-0.04	6	2	-1	2	1	0.7	0.33	0.6	0.67	0.57	0.6	0.58	1	0.83	3	5	3	5	4
765	2	2	4	3	2	1	1	1	1	2	1	1	1	2	1	1	0	3	0	2	0	2	1	3	2	0.56	0.59	0.3	0.03	0.03	4	2	-0.8	3	1	0.6	0.67	0.6	0	0.57	0.4	0.6	0.75	0.68	3	4	4	5	3
766	1	5	4	4	2	2	1	5	1	1	0	2	1	5	1	3	0	1	1	5	0	1	1	6	2	0.56	0.72	0.3	0.17	0.17	3	1	-0.8	3	1	0.7	0.33	0.63	0.33	0.83	0.4	0.78	0.75	0.58	4	4	4	4	3
767	1	2	4	1	2	2	0	4	1	4	0	3	0	1	1	3	0	4	1	3	0	1	0	1	2	0.67	0.67	0.3	0	0	5	2	0.2	5	0.67	0.67	0.33	0.67	1	0.67	0.8	0.7	0.75	0.65	2	3	3	3	3
768	2	2	4	1	2	1	0	4	0	1	0	1	1	2	0	1	0	2	1	3	1	2	0	1	1	0.67	0.59	0.4	-0.08	-0.08	7	3	-0.4	4	0.67	0.57	0.33	0.6	1	0.6	0.8	0.62	0.5	0.63	4	3	2	4	4
769	1	3	3	1	2	2	1	1	0	1	1	4	1	2	1	3	0	2	0	5	1	1	1	2	1	0.56	0.63	0.4	0.08	0.08	3	1	-0.4	4	1	0.63	0.67	0.63	0	0.63	0.4	0.68	0.5	0.55	3	4	3	4	3
770	2	3	2	1	2	1	1	3	1	3	0	2	1	2	0	2	0	2	0	1	1	3	0	2	2	0.78	0.62	0.1	-0.16	-0.16	7	3	0.4	5	0.67	0.6	1	0.63	0.67	0.63	0.8	0.6	0.75	0.58	3	3	3	3	1
771	2	3	4	4	2	2	0	2	0	1	0	2	1	2	1	2	1	6	1	5	1	2	0	4	2	0.67	0.69	0.2	0.02	0.02	4	2	-1.6	1	0.67	0.73	0.33	0.67	1	0.67	0.6	0.78	0.75	0.65	4	5	4	5	5
772	1	2	2	2	2	1	1	4	1	3	0	1	0	4	0	4	0	6	0	3	1	1	0	4	2	0.67	0.73	0.2	0.07	0.07	3	1	0.6	5	0.33	0.87	1	0.63	0.67	0.7	0.8	0.76	0.75	0.58	2	2	3	3	2
773	1	3	3	3	2	2	0	1	1	2	0	1	1	1	0	2	0	6	0	2	1	1	0	3	1	0.89	0.61	0.4	-0.28	-0.28	8	3	-0.2	4	0.67	0.7	1	0.57	1	0.57	1	0.66	0.5	0.7	3	4	3	3	3
774	1	2	4	3	2	2	0	3	1	4	1	2	1	5	1	2	0	6	0	3	1	2	0	4	2	0.89	0.74	0	-0.14	-0.14	7	3	0	4	1	0.83	1	0.7	0.67	0.7	0.8	0.76	0.75	0.55	2	3	3	4	3
775	1	1	4	4	2	1	0	2	0	2	1	3	1	4	1	4	0	6	0	2	1	3	1	4	3	0.67	0.73	0	0.07	0.07	3	1	-0.8	3	1	0.87	0.67	0.63	0.33	0.7	0.6	0.74	1	0.73	3	4	4	4	4
776	1	5	4	4	2	2	1	1	0	3	0	1	1	4	1	3	0	4	0	3	1	3	1	1	2	0.67	0.66	0.3	-0.01	-0.01	6	2	-0.4	4	1	0.77	0.67	0.7	0.33	0.5	0.6	0.6	0.75	0.73	2	5	3	4	3
777	2	4	4	4	2	2	0	1	0	1	1	1	1	1	1	1	0	1	0	1	1	1	1	1	2	0.67	0.5	1	-0.17	-0.17	7	3	-0.2	4	1	0.5	0.67	0.5	0.33	0.5	0.6	0.5	0.75	0.73	4	2	4	3	3
778	2	2	4	2	2	2	0	4	1	3	0	1	1	4	1	4	1	2	0	4	1	3	1	5	1	0.78	0.73	0.1	-0.04	-0.04	6	2	-1	2	0.67	0.73	1	0.73	0.67	0.73	0.6	0.72	0.75	0.5	4	5	3	4	4
780	1	5	2	1	2	2	0	2	1	1	0	1	0	1	1	3	0	6	0	5	1	1	1	1	2	0.78	0.63	0.6	-0.14	-0.14	7	3	-0.4	4	0.67	0.73	1	0.63	0.67	0.53	0.8	0.7	1	0.75	3	3	3	4	4
781	1	3	2	3	2	1	1	1	1	2	0	2	0	4	1	1	0	5	1	6	1	4	0	1	2	0.67	0.69	0.3	0.02	0.02	4	2	-0.2	4	0.67	0.73	0.67	0.8	0.67	0.53	0.6	0.7	0.75	0.55	2	5	3	3	3
782	2	2	4	3	1	1	1	6	1	1	1	1	1	1	1	3	0	5	1	1	1	1	1	1	2	0.56	0.62	0.7	0.07	0.07	3	1	-0.2	4	1	0.7	0.67	0.5	0	0.67	0.2	0.68	0.75	0.68	3	3	2	4	4
784	1	4	3	4	2	1	1	5	1	2	0	1	0	1	1	5	0	5	1	5	0	1	0	1	1	0.56	0.69	0.4	0.13	0.13	3	1	-0.8	3	0.67	0.77	0.33	0.67	0.67	0.63	0.6	0.74	1	0.55	3	4	3	5	4
785	1	5	2	1	2	1	0	1	1	4	0	2	1	5	1	3	0	1	0	4	1	2	0	1	2	1	0.66	0.3	-0.34	-0.34	8	3	-0.8	3	1	0.7	1	0.73	1	0.53	1	0.58	0.5	0.63	4	5	3	3	4
786	1	1	4	2	2	2	0	2	0	2	1	1	1	1	0	1	0	1	1	1	1	1	0	1	1	0.56	0.52	0.8	-0.03	-0.03	6	2	0	4	0.67	0.5	0.33	0.53	0.67	0.53	0.6	0.52	1	0.75	3	3	3	3	3
787	1	4	4	4	2	2	1	1	1	1	1	1	0	1	0	1	0	1	1	1	0	1	1	1	1	0.22	0.5	1	0.28	0.28	2	1	-2	1	0.33	0.5	0.33	0.5	0	0.5	0.2	0.5	0.5	0.53	5	5	5	5	5
789	1	5	2	4	2	2	0	6	1	6	1	6	1	6	1	6	1	6	1	6	0	6	0	6	4	0.56	1	0	0.44	0.44	2	1	1	5	0.67	1	0.33	1	0.67	1	0.4	1	0.25	0.5	1	1	3	2	3
790	2	2	4	2	2	1	0	1	0	3	1	4	1	4	1	3	0	6	0	4	1	4	1	4	2	0.67	0.77	0.1	0.1	0.1	3	1	0.2	5	1	0.83	0.67	0.77	0.33	0.7	0.6	0.78	0.75	1	3	3	3	3	2
791	1	4	4	3	2	2	1	3	1	4	0	3	1	4	0	1	0	5	0	2	0	1	0	5	2	0.67	0.71	0.2	0.04	0.04	4	2	-0.8	3	0.67	0.73	0.67	0.63	0.67	0.77	0.8	0.76	0.75	0.75	3	3	5	4	4
793	2	1	3	4	1	2	0	6	1	5	0	1	1	3	0	1	0	4	0	1	1	3	1	5	3	0.78	0.72	0.3	-0.06	-0.06	7	3	-1.2	2	0.67	0.67	1	0.7	0.67	0.8	0.8	0.74	0.5	0.65	3	5	3	5	5
794	1	4	2	4	2	2	1	1	1	1	1	1	1	1	1	1	0	1	1	1	1	1	1	1	1	0.56	0.5	1	-0.06	-0.06	7	3	-2	1	1	0.5	0.67	0.5	0	0.5	0.2	0.5	0.75	0.7	5	5	5	5	5
796	2	2	3	2	2	2	0	2	1	2	1	2	1	3	1	3	0	5	0	3	1	2	0	1	2	0.89	0.66	0.1	-0.23	-0.23	8	3	-0.2	4	1	0.77	1	0.63	0.67	0.57	0.8	0.66	1	0.5	3	3	3	3	4
797	2	5	2	1	2	2	1	2	1	3	1	4	1	5	0	1	0	6	0	4	1	1	0	4	2	0.67	0.73	0.2	0.07	0.07	3	1	0	4	0.67	0.8	1	0.67	0.33	0.73	0.6	0.8	1	0.65	2	4	3	3	3
798	2	5	4	4	2	2	1	5	0	3	1	1	1	6	0	1	0	6	1	2	0	1	1	1	2	0.22	0.69	0.5	0.47	0.47	2	1	-0.4	4	0.67	0.83	0	0.6	0	0.63	0.2	0.7	0.75	0.65	2	3	3	5	4
800	2	4	2	4	2	2	0	1	0	5	1	2	1	1	1	1	0	5	0	3	1	1	0	4	1	0.78	0.66	0.4	-0.12	-0.12	7	3	-0.6	3	1	0.63	0.67	0.7	0.67	0.63	0.8	0.7	0.25	0.68	3	4	3	4	4
803	2	4	3	4	2	2	1	6	0	1	0	4	1	6	1	4	0	6	0	6	1	6	0	4	2	0.78	0.88	0.2	0.1	0.1	3	1	0.6	5	1	0.93	0.67	0.83	0.67	0.87	0.8	0.92	0.75	0.6	2	3	3	2	2
804	2	1	4	1	1	2	1	5	1	1	1	5	1	5	1	3	0	5	0	1	1	1	1	3	2	0.67	0.72	0.4	0.06	0.06	3	1	0	4	1	0.83	1	0.5	0	0.83	0.4	0.78	0.75	0.83	3	2	3	4	3
806	2	4	2	2	2	2	1	6	0	6	1	3	1	4	1	6	1	6	0	6	1	6	1	6	3	0.44	0.94	0	0.5	0.5	2	1	1.2	5	0.67	0.93	0.67	1	0	0.9	0.2	0.94	1	0.65	1	3	1	3	1
808	2	5	2	3	2	2	1	2	1	3	1	4	1	4	1	5	0	5	0	4	1	3	1	4	2	0.67	0.78	0	0.11	0.11	3	1	0	4	1	0.87	1	0.73	0	0.73	0.4	0.78	0.75	0.95	2	3	3	4	3
813	1	5	4	1	2	1	0	5	1	2	1	5	1	4	1	4	1	6	0	6	0	1	0	5	2	0.67	0.82	0.1	0.16	0.16	3	1	-1.6	1	0.67	0.87	0.67	0.7	0.67	0.9	0.6	0.94	1	0.78	4	5	5	5	4
814	1	2	4	4	2	2	1	1	0	1	0	1	1	5	1	3	0	4	0	4	0	1	1	6	1	0.56	0.69	0.5	0.13	0.13	3	1	-1.8	1	1	0.8	0.33	0.6	0.33	0.67	0.6	0.72	0.75	0.68	5	5	5	5	4
815	2	5	2	4	2	2	0	4	1	4	1	4	1	4	1	4	0	6	0	5	1	1	0	3	4	0.89	0.79	0.1	-0.1	-0.1	7	3	-0.2	4	1	0.87	1	0.73	0.67	0.77	0.8	0.84	0.5	0.65	2	3	3	4	4
816	2	5	4	4	2	2	0	1	1	1	1	1	1	5	1	5	0	6	0	6	1	1	1	1	1	0.78	0.7	0.5	-0.08	-0.08	7	3	-1	2	1	0.93	1	0.67	0.33	0.5	0.6	0.7	1	0.73	4	5	3	4	4
817	1	2	4	4	2	2	0	3	1	2	0	3	0	3	0	1	1	1	0	3	0	1	1	2	1	0.44	0.61	0.4	0.17	0.17	3	1	-0.8	3	0	0.57	0.67	0.6	0.67	0.67	0.6	0.64	1	0.7	4	5	1	5	4
818	2	3	4	3	2	2	0	1	0	1	0	1	0	1	0	1	0	1	0	1	0	1	0	1	1	0.56	0.5	1	-0.06	-0.06	7	3	-1.4	1	0.33	0.5	0.33	0.5	1	0.5	1	0.5	0.25	0.58	4	5	3	5	5
819	2	4	4	3	2	2	1	4	1	4	1	4	1	4	1	4	0	6	0	3	0	5	1	3	3	0.56	0.81	0	0.26	0.26	2	1	-0.6	3	1	0.87	0.67	0.8	0	0.77	0.4	0.8	0	0.5	3	5	3	3	4
821	1	5	2	4	1	2	1	1	0	1	1	3	0	6	1	1	0	3	1	1	1	1	1	1	1	0.33	0.6	0.7	0.27	0.27	2	1	-1.4	1	0.67	0.73	0.33	0.5	0	0.57	0.2	0.58	0.75	0.83	5	5	3	5	4
823	2	5	2	2	2	2	0	1	1	1	1	1	1	1	1	1	0	1	0	1	0	1	1	1	2	0.67	0.5	1	-0.17	-0.17	7	3	-0.6	3	1	0.5	0.67	0.5	0.33	0.5	0.6	0.5	0.5	0.63	3	5	3	4	3
824	1	5	4	3	2	2	0	1	1	3	0	2	0	2	1	5	0	6	0	6	1	2	0	4	2	0.89	0.74	0.1	-0.14	-0.14	7	3	0.4	5	0.67	0.83	1	0.77	1	0.63	1	0.78	0.75	0.5	2	2	3	3	3
825	2	2	4	4	2	2	1	6	1	5	1	4	1	3	1	4	0	3	0	1	1	2	0	1	2	0.78	0.72	0.3	-0.06	-0.06	7	3	-0.8	3	1	0.73	1	0.67	0.33	0.77	0.6	0.7	0.75	0.7	3	4	3	5	4
826	1	5	1	1	2	1	1	3	1	5	1	4	0	2	0	1	1	2	1	1	1	4	0	1	3	0.33	0.66	0.4	0.32	0.32	2	1	-0.6	3	0	0.57	0.67	0.73	0.33	0.67	0.2	0.62	1	0.75	3	5	3	4	3
829	1	3	4	3	2	2	0	2	0	2	1	3	1	3	1	1	0	4	1	2	0	1	1	3	1	0.44	0.63	0.2	0.19	0.19	3	1	-1.4	1	1	0.67	0	0.57	0.33	0.67	0.4	0.68	0.5	0.7	5	5	4	5	3
830	1	5	2	4	2	2	1	5	1	5	1	5	1	5	0	5	1	5	1	5	1	5	0	5	1	0.44	0.9	0	0.46	0.46	2	1	-0.4	4	0.33	0.9	0.67	0.9	0.33	0.9	0.2	0.9	0.5	0.58	3	3	3	4	4
831	1	5	2	3	2	2	0	6	1	6	0	6	1	5	1	4	1	6	0	5	1	4	0	6	2	0.89	0.93	0	0.04	0.04	4	2	-0.8	3	0.67	0.9	1	0.9	1	1	0.8	0.98	0.75	0.9	3	4	4	5	3
832	2	3	4	3	2	2	0	6	0	1	1	5	1	1	1	6	0	4	0	5	1	1	1	4	1	0.67	0.77	0.4	0.1	0.1	3	1	-1.8	1	1	0.77	0.67	0.63	0.33	0.9	0.6	0.88	1	0.88	5	5	4	5	5
835	1	5	4	2	2	2	1	1	1	3	1	2	0	1	0	1	0	2	1	1	1	2	0	2	2	0.44	0.57	0.4	0.12	0.12	3	1	-1	2	0.33	0.53	0.67	0.6	0.33	0.57	0.4	0.56	0.75	0.63	5	4	3	4	4
837	1	1	4	4	2	2	0	1	1	1	1	3	1	2	1	1	0	1	1	3	1	2	1	3	2	0.67	0.59	0.4	-0.08	-0.08	7	3	-1	2	1	0.53	0.67	0.6	0.33	0.63	0.4	0.62	0.5	0.58	4	4	3	5	4
838	2	2	2	3	2	2	1	6	0	4	1	4	1	4	1	4	0	6	0	6	1	1	0	4	3	0.67	0.83	0.1	0.17	0.17	3	1	-0.8	3	1	0.87	0.67	0.77	0.33	0.87	0.6	0.92	1	0.55	3	4	4	5	3
839	2	5	2	2	2	2	0	1	0	2	1	3	1	1	1	6	0	3	0	3	1	1	1	1	2	0.67	0.63	0.4	-0.03	-0.03	6	2	-1	2	1	0.73	0.67	0.6	0.33	0.57	0.6	0.62	0.75	0.73	4	3	4	5	4
840	1	4	4	1	2	2	0	6	1	4	0	3	0	1	0	1	0	6	0	1	0	3	0	5	3	0.67	0.73	0.3	0.07	0.07	3	1	-1	2	0.33	0.67	0.67	0.67	1	0.87	1	0.82	0.75	0.65	3	5	3	5	4
842	2	3	4	1	2	1	1	6	0	3	1	4	1	5	1	5	0	5	0	3	1	5	0	6	3	0.67	0.87	0	0.2	0.2	3	1	1.8	5	1	0.9	0.67	0.77	0.33	0.93	0.6	0.88	0.25	0.63	2	1	1	1	1
844	2	3	4	2	2	1	1	6	0	3	1	4	0	3	1	4	0	6	0	5	1	2	0	5	2	0.56	0.82	0	0.27	0.27	2	1	-0.2	4	0.67	0.83	0.67	0.73	0.33	0.9	0.6	0.92	0.75	0.85	3	3	3	4	3
845	1	3	4	1	2	2	1	1	1	5	1	1	0	5	0	5	0	6	1	1	1	1	0	6	2	0.44	0.74	0.5	0.3	0.3	2	1	-1.4	1	0.33	0.93	0.67	0.63	0.33	0.67	0.4	0.7	0.5	0.7	3	5	5	5	4
846	1	1	4	3	2	2	1	6	0	3	1	4	1	5	1	6	0	6	0	6	1	4	0	6	2	0.67	0.91	0	0.24	0.24	2	1	-0.4	4	1	0.97	0.67	0.83	0.33	0.93	0.6	0.96	0.5	0.8	2	4	3	4	4
847	2	1	3	3	2	2	0	1	1	3	1	1	0	2	1	3	0	3	0	3	1	4	1	1	2	0.67	0.63	0.3	-0.03	-0.03	6	2	-0.2	4	0.67	0.67	1	0.73	0.33	0.5	0.6	0.58	0.75	0.85	3	2	4	4	3
850	1	4	2	3	2	1	1	4	0	4	0	1	0	4	1	5	0	1	0	5	1	1	1	3	1	0.56	0.71	0.4	0.16	0.16	3	1	0.2	5	0.67	0.73	0.67	0.73	0.33	0.67	0.6	0.68	0.75	0.7	2	3	3	3	3
851	1	5	4	2	2	2	1	6	0	6	1	6	1	6	1	6	0	6	1	6	1	6	0	6	1	0.56	1	0	0.44	0.44	2	1	-0.6	3	1	1	0.33	1	0.33	1	0.4	1	0.5	0.75	3	4	3	5	3
852	2	5	2	4	2	2	0	1	1	2	0	3	1	5	1	3	0	6	0	5	0	4	0	6	3	0.89	0.79	0.1	-0.1	-0.1	7	3	-0.2	4	1	0.87	0.67	0.77	1	0.73	1	0.82	0.75	1	2	3	3	4	4
854	1	2	4	2	2	2	1	1	1	1	1	3	1	2	1	1	0	2	0	3	0	1	0	4	1	0.67	0.6	0.4	-0.07	-0.07	7	3	-1.6	1	1	0.57	0.67	0.57	0.33	0.67	0.6	0.66	0.75	0.75	4	5	5	5	4
855	1	4	4	1	2	1	1	4	1	4	0	1	1	5	1	4	0	5	0	4	1	1	0	5	3	0.89	0.77	0.2	-0.12	-0.12	7	3	0.4	5	1	0.87	1	0.7	0.67	0.73	0.8	0.78	0.75	0.53	1	3	3	3	3
858	1	2	3	2	1	2	0	1	0	3	0	3	1	2	0	2	0	5	1	2	1	1	0	2	1	0.67	0.63	0.3	-0.03	-0.03	6	2	-1.4	1	0.67	0.7	0.33	0.6	1	0.6	0.8	0.66	1	0.75	5	4	5	4	4
860	2	3	3	3	2	2	1	1	1	4	1	5	1	3	1	5	0	1	1	5	1	2	1	1	3	0.56	0.7	0.3	0.14	0.14	3	1	-0.6	3	1	0.7	0.67	0.77	0	0.63	0.2	0.66	0.5	0.6	3	5	2	4	4
861	1	5	2	4	2	2	0	1	1	3	1	3	1	4	1	1	0	1	1	1	1	1	0	3	1	0.78	0.6	0.5	-0.18	-0.18	7	3	-0.4	4	1	0.6	0.67	0.57	0.67	0.63	0.6	0.58	1	0.75	3	4	3	3	4
862	2	5	2	4	2	2	1	1	1	1	0	1	1	1	0	1	0	1	0	1	0	1	0	1	1	0.67	0.5	1	-0.17	-0.17	7	3	-1.6	1	0.67	0.5	0.67	0.5	0.67	0.5	0.8	0.5	1	0.63	4	5	5	5	4
863	1	4	2	4	2	2	1	6	1	1	0	1	1	5	1	3	0	6	0	6	1	1	0	3	2	0.89	0.76	0.4	-0.13	-0.13	7	3	-0.6	3	1	0.87	1	0.67	0.67	0.73	0.8	0.84	0.5	0.5	2	4	3	5	4
864	2	4	2	2	2	2	0	1	1	1	1	1	1	1	1	6	0	6	0	6	0	1	1	1	1	0.67	0.67	0.7	0	0	5	2	-0.6	3	1	0.83	0.67	0.67	0.33	0.5	0.6	0.7	1	0.65	3	4	3	4	4
865	2	3	4	3	2	2	0	3	0	1	1	1	1	2	1	2	1	4	1	2	1	1	1	4	2	0.44	0.62	0.3	0.18	0.18	3	1	-1.6	1	0.67	0.67	0.33	0.53	0.33	0.67	0.2	0.68	0.75	0.63	4	5	5	5	4
867	1	5	3	4	2	2	1	1	0	1	1	2	1	4	1	1	1	1	1	2	0	1	0	2	1	0.33	0.57	0.6	0.23	0.23	2	1	-0.8	3	0.67	0.6	0	0.53	0.33	0.57	0.2	0.56	0.75	0.55	4	5	3	4	3
868	2	5	2	1	2	2	1	1	0	1	0	1	0	1	1	1	0	1	0	1	1	1	1	1	1	0.56	0.5	1	-0.06	-0.06	7	3	-1.6	1	0.67	0.5	0.67	0.5	0.33	0.5	0.6	0.5	0.5	0.58	5	5	3	5	5
869	1	5	3	4	2	2	1	6	0	4	1	1	1	3	1	1	0	4	0	3	1	3	0	4	2	0.67	0.72	0.2	0.06	0.06	3	1	-1.4	1	1	0.67	0.67	0.73	0.33	0.77	0.6	0.76	0.5	0.5	5	5	3	4	5
870	1	1	4	4	2	2	0	1	1	2	0	1	1	1	1	3	0	4	0	1	1	1	0	3	1	1	0.59	0.6	-0.41	-0.41	8	3	-1.6	1	1	0.67	1	0.53	1	0.57	1	0.6	0.75	0.68	5	5	4	5	4
871	2	1	4	4	2	1	1	2	0	3	0	1	0	2	1	3	0	3	0	5	0	3	0	2	2	0.56	0.67	0.1	0.11	0.11	3	1	-0.6	3	0.67	0.67	0.33	0.77	0.67	0.57	0.8	0.66	1	0.58	3	4	3	4	4
872	1	1	4	3	2	2	0	3	0	1	1	3	1	5	1	3	0	3	0	4	1	2	1	4	2	0.67	0.71	0.1	0.04	0.04	4	2	-0.8	3	1	0.77	0.67	0.63	0.33	0.73	0.6	0.74	0.25	0.68	3	5	3	5	3
875	1	5	4	1	2	2	1	5	0	5	0	2	0	4	1	5	0	3	0	2	1	3	0	6	3	0.67	0.79	0	0.12	0.12	3	1	0	4	0.67	0.8	0.67	0.73	0.67	0.83	0.8	0.76	0.75	0.68	3	3	3	3	3
877	2	4	4	4	2	2	0	1	1	1	0	1	1	1	1	3	0	4	0	1	1	1	0	5	2	1	0.6	0.7	-0.4	-0.4	8	3	-1.2	2	1	0.67	1	0.5	1	0.63	1	0.64	0.5	0.83	4	5	3	5	4
879	2	4	2	3	2	2	1	1	1	4	1	1	1	2	1	5	0	6	0	5	1	4	1	5	3	0.67	0.77	0.2	0.1	0.1	3	1	0.8	5	1	0.83	1	0.83	0	0.63	0.4	0.76	1	0.55	2	2	3	2	2
881	1	5	4	2	2	2	1	5	1	4	1	4	1	1	1	5	0	6	1	1	1	4	1	5	2	0.56	0.79	0.2	0.23	0.23	2	1	-1.2	2	1	0.8	0.67	0.7	0	0.87	0.2	0.82	1	0.78	3	5	4	5	4
884	2	5	2	4	2	2	1	3	1	3	0	1	1	2	1	6	0	6	0	4	1	3	0	4	3	0.89	0.76	0.1	-0.13	-0.13	7	3	-0.8	3	1	0.87	1	0.73	0.67	0.67	0.8	0.76	1	0.75	3	5	4	4	3
886	2	5	4	2	1	2	0	4	0	6	1	4	1	4	1	6	0	4	0	6	0	3	0	5	2	0.67	0.87	0	0.2	0.2	3	1	-0.6	3	1	0.87	0.33	0.9	0.67	0.83	0.8	0.86	1	0.75	2	4	4	4	4
888	1	5	4	3	2	2	1	1	1	1	1	4	1	3	1	5	0	5	0	1	1	3	1	4	1	0.67	0.7	0.3	0.03	0.03	4	2	0.8	5	1	0.83	1	0.57	0	0.7	0.4	0.7	0.5	0.88	2	2	1	3	3
889	1	1	3	4	2	2	1	1	1	1	0	1	1	3	1	5	0	6	0	2	1	1	1	1	2	0.78	0.63	0.5	-0.14	-0.14	7	3	-0.8	3	1	0.87	1	0.53	0.33	0.5	0.6	0.62	1	0.7	3	4	3	5	4
890	2	4	4	3	2	2	0	1	1	1	1	1	1	1	1	1	0	1	1	1	1	1	0	1	1	0.78	0.5	1	-0.28	-0.28	8	3	0.2	5	1	0.5	0.67	0.5	0.67	0.5	0.6	0.5	1	0.65	3	3	3	3	2
891	2	4	4	2	2	2	1	4	1	4	1	1	0	3	1	5	0	3	0	2	1	1	0	1	1	0.67	0.67	0.3	0	0	5	2	0	4	0.67	0.77	1	0.63	0.33	0.6	0.6	0.62	1	0.5	2	3	3	4	3
895	2	5	4	1	2	2	0	2	1	3	1	1	1	2	1	2	0	1	0	2	1	1	1	3	2	0.78	0.59	0.4	-0.19	-0.19	7	3	-0.8	3	1	0.57	1	0.6	0.33	0.6	0.6	0.58	0.75	0.73	3	4	3	5	4
896	1	3	2	1	2	1	1	4	1	4	0	5	0	1	0	3	0	6	0	5	1	3	1	4	1	0.56	0.79	0.1	0.23	0.23	2	1	-0.4	4	0.33	0.73	1	0.8	0.33	0.83	0.6	0.88	1	0.6	4	4	4	4	1
900	2	2	4	4	2	2	1	4	0	4	1	6	1	4	1	6	1	5	0	4	0	5	1	5	4	0.33	0.88	0	0.54	0.54	1	1	0.6	5	0.67	0.9	0.33	0.83	0	0.9	0.2	0.88	0.5	0.68	1	3	4	2	2
901	2	5	4	4	2	1	0	3	1	1	1	1	0	4	1	2	0	6	0	1	1	4	0	4	2	0.78	0.69	0.3	-0.09	-0.09	7	3	-0.4	4	0.67	0.8	1	0.6	0.67	0.67	0.8	0.7	0.5	0.88	3	3	4	4	3
904	2	5	4	2	2	2	0	6	1	4	1	4	1	1	1	6	0	6	0	6	0	2	0	6	2	0.78	0.86	0.1	0.08	0.08	3	1	0	4	1	0.83	0.67	0.8	0.67	0.93	0.8	0.96	0.75	0.68	2	4	3	3	3
905	1	5	1	4	2	2	0	1	1	4	0	4	1	5	1	4	1	4	0	2	1	4	1	5	1	0.78	0.77	0.2	-0.01	-0.01	6	2	0.8	5	0.67	0.83	1	0.73	0.67	0.73	0.6	0.72	0.75	0.73	2	2	2	4	1
906	1	1	4	2	2	2	1	1	1	2	1	1	1	3	1	3	0	4	0	2	1	2	1	1	2	0.67	0.61	0.3	-0.06	-0.06	7	3	-0.2	4	1	0.73	1	0.6	0	0.5	0.4	0.58	1	0.83	2	3	3	4	4
908	1	5	2	2	2	2	1	2	1	1	1	4	1	4	1	3	0	5	0	1	1	3	0	4	2	0.78	0.7	0.2	-0.08	-0.08	7	3	-1	2	1	0.8	1	0.57	0.33	0.73	0.6	0.72	1	0.65	3	5	3	5	4
909	1	4	2	3	2	2	1	3	0	4	1	1	1	3	1	2	0	3	0	1	1	1	0	3	2	0.67	0.63	0.3	-0.03	-0.03	6	2	-1.4	1	1	0.67	0.67	0.6	0.33	0.63	0.6	0.62	1	0.68	4	5	3	5	5
911	1	5	2	4	2	2	0	1	0	1	1	3	0	1	1	1	0	3	1	3	1	1	1	1	2	0.44	0.57	0.6	0.12	0.12	3	1	-0.4	4	0.67	0.57	0.33	0.57	0.33	0.57	0.4	0.62	0.75	0.65	4	3	4	3	3
913	2	3	4	4	2	1	0	2	0	4	1	1	1	4	1	6	0	2	0	6	1	1	0	6	3	0.78	0.76	0.2	-0.02	-0.02	6	2	0.4	5	1	0.8	0.67	0.77	0.67	0.7	0.8	0.74	0.5	0.5	1	3	3	3	3
914	1	5	4	2	2	2	1	1	1	2	1	4	1	5	1	3	0	6	0	1	1	2	0	4	2	0.78	0.71	0.2	-0.07	-0.07	7	3	0.2	5	1	0.87	1	0.57	0.33	0.7	0.6	0.72	0.75	0.78	2	3	3	3	3
915	2	5	4	4	2	2	0	5	0	5	1	5	0	4	1	5	0	6	0	6	1	5	0	6	3	0.67	0.92	0	0.26	0.26	2	1	-0.8	3	0.67	0.9	0.67	0.93	0.67	0.93	0.8	0.96	1	0.7	3	5	3	4	4
917	2	5	2	1	2	2	1	1	1	1	1	1	1	4	1	6	0	6	0	6	1	1	1	6	3	0.67	0.76	0.4	0.09	0.09	3	1	-0.2	4	1	0.93	1	0.67	0	0.67	0.4	0.8	0.5	0.88	2	3	3	4	4
918	2	1	4	3	2	2	1	6	1	2	1	6	0	5	0	1	0	3	0	3	1	6	1	4	2	0.44	0.8	0.2	0.36	0.36	2	1	-1.2	2	0.33	0.7	1	0.77	0	0.93	0.4	0.84	1	0.7	2	5	4	5	5
920	1	2	4	4	2	2	1	3	1	2	1	2	1	5	1	6	1	2	0	6	1	1	0	4	3	0.67	0.74	0.1	0.08	0.08	3	1	0.8	5	0.67	0.83	1	0.7	0.33	0.7	0.4	0.74	0.5	0.75	2	3	2	2	2
921	2	3	4	1	2	1	0	4	0	4	1	5	1	4	0	5	0	4	0	4	1	5	0	4	3	0.67	0.83	0	0.17	0.17	3	1	2	5	0.67	0.83	0.67	0.83	0.67	0.83	0.8	0.82	1	0.75	1	1	1	1	1
923	2	2	4	4	2	2	1	4	0	2	1	1	1	2	1	5	0	6	0	5	1	4	1	4	3	0.56	0.77	0.1	0.21	0.21	2	1	0.2	5	1	0.83	0.67	0.77	0	0.7	0.4	0.8	0.5	0.85	3	2	2	4	3
925	1	5	2	2	2	2	1	1	1	1	1	1	0	1	0	1	1	2	0	3	1	1	1	1	3	0.33	0.53	0.7	0.2	0.2	3	1	-0.8	3	0	0.53	1	0.57	0	0.5	0.2	0.56	0.75	0.73	3	5	3	4	4
926	1	1	4	4	2	2	1	1	0	2	1	1	1	2	1	2	0	4	1	1	1	1	0	2	1	0.56	0.58	0.4	0.02	0.02	4	2	-1.2	2	1	0.67	0.33	0.53	0.33	0.53	0.4	0.58	0.5	0.5	4	4	5	5	3
928	1	5	2	3	2	1	0	4	1	4	0	6	1	5	1	6	0	6	0	2	1	2	1	6	2	0.89	0.86	0	-0.03	-0.03	6	2	0.2	5	1	0.97	1	0.67	0.67	0.93	0.8	0.88	0.75	0.58	2	3	3	4	2
929	2	2	4	4	1	1	1	2	1	6	1	4	0	2	1	6	0	3	0	6	1	6	1	5	4	0.56	0.84	0	0.29	0.29	2	1	1.6	5	0.67	0.77	1	1	0	0.77	0.4	0.8	1	0.83	2	1	1	1	2
930	1	3	4	4	2	2	1	1	1	4	1	3	1	1	1	5	0	5	1	5	0	5	1	2	3	0.44	0.74	0.2	0.3	0.3	2	1	0	4	1	0.77	0.33	0.87	0	0.6	0.2	0.72	0.75	0.9	2	3	3	3	4
931	1	5	2	4	2	2	1	1	1	1	0	1	1	3	1	1	0	3	1	3	1	3	1	3	2	0.67	0.61	0.4	-0.06	-0.06	7	3	0.2	5	1	0.63	0.67	0.63	0.33	0.57	0.4	0.62	0.75	0.78	2	3	3	3	3
932	2	2	2	4	2	2	1	1	0	2	1	4	0	5	1	5	1	6	0	6	0	6	1	2	2	0.22	0.81	0.1	0.59	0.59	1	1	-1.4	1	0.33	0.93	0.33	0.87	0	0.63	0.2	0.78	1	0.6	4	4	5	5	4
933	1	4	3	1	2	2	1	1	0	1	1	1	1	1	1	1	0	1	1	1	0	1	1	1	1	0.33	0.5	1	0.17	0.17	3	1	-0.8	3	1	0.5	0	0.5	0	0.5	0.2	0.5	0.25	0.85	3	4	4	4	4
935	2	4	4	2	2	1	1	1	1	1	0	1	1	1	0	1	0	1	1	1	1	1	0	1	1	0.67	0.5	1	-0.17	-0.17	7	3	-0.4	4	0.67	0.5	0.67	0.5	0.67	0.5	0.6	0.5	0.5	0.5	3	4	3	4	3
936	2	2	2	4	2	2	1	1	1	2	0	1	1	2	1	1	0	5	0	1	1	3	0	3	1	0.89	0.61	0.4	-0.28	-0.28	8	3	-0.4	4	1	0.67	1	0.6	0.67	0.57	0.8	0.62	0.75	0.5	2	4	3	5	3
937	2	5	4	1	1	1	1	4	0	2	1	4	1	4	1	5	0	4	0	6	0	3	0	5	2	0.56	0.81	0	0.26	0.26	2	1	1.2	5	1	0.83	0.33	0.77	0.33	0.83	0.6	0.86	1	0.6	1	2	2	2	2
938	1	3	3	1	1	1	1	1	1	3	1	3	0	1	1	3	0	2	0	2	1	2	0	5	2	0.67	0.64	0.2	-0.02	-0.02	6	2	0.8	5	0.67	0.6	1	0.63	0.33	0.7	0.6	0.66	0.5	0.75	2	1	3	3	2
939	1	5	4	2	2	1	1	6	0	4	1	1	0	1	0	3	0	3	0	3	0	3	0	3	2	0.33	0.7	0.2	0.37	0.37	2	1	-0.4	4	0.33	0.63	0.33	0.73	0.33	0.73	0.6	0.72	0.75	0.63	3	4	4	3	3
940	1	1	2	1	2	1	0	3	0	4	0	3	1	5	1	3	0	6	0	3	0	4	0	5	2	0.78	0.8	0.1	0.02	0.02	4	2	-1.2	2	1	0.87	0.33	0.77	1	0.77	1	0.8	0	0.68	3	5	5	4	4
944	2	5	4	2	2	2	1	6	0	1	1	3	1	3	1	6	0	6	0	6	1	2	0	3	3	0.67	0.8	0.2	0.13	0.13	3	1	-0.6	3	1	0.9	0.67	0.7	0.33	0.8	0.6	0.88	0.5	0.8	3	4	4	4	3
945	1	2	4	4	2	2	0	1	1	3	1	1	1	2	1	1	0	1	0	1	0	1	0	1	1	0.78	0.53	0.7	-0.24	-0.24	8	3	-0.4	4	1	0.53	0.67	0.57	0.67	0.5	0.8	0.5	0.75	0.7	4	3	3	4	3
946	1	2	4	2	2	1	1	3	1	5	1	2	1	4	1	5	0	2	0	5	1	1	0	6	2	0.78	0.77	0.1	-0.01	-0.01	6	2	-0.6	3	1	0.77	1	0.77	0.33	0.77	0.6	0.76	0.75	0.58	3	4	4	5	2
947	1	5	4	4	2	2	0	4	1	4	0	1	0	3	1	4	0	5	0	5	1	4	0	6	2	0.89	0.8	0.1	-0.09	-0.09	7	3	0.6	5	0.67	0.8	1	0.83	1	0.77	1	0.82	1	0.78	1	2	3	3	3
948	2	4	4	4	2	2	1	3	1	2	1	3	1	4	1	5	1	4	0	6	1	2	1	3	2	0.56	0.76	0	0.2	0.2	3	1	0.4	5	0.67	0.83	1	0.73	0	0.7	0.2	0.78	0.75	0.78	2	2	3	3	3
949	1	5	2	2	2	2	0	2	1	3	1	2	1	3	1	4	0	5	0	2	1	2	0	4	2	0.89	0.7	0	-0.19	-0.19	7	3	-1.6	1	1	0.8	1	0.63	0.67	0.67	0.8	0.7	1	0.73	3	5	5	5	5
950	2	3	4	2	2	2	0	3	0	5	1	1	0	1	1	4	1	6	0	5	1	4	0	5	2	0.56	0.78	0.3	0.22	0.22	2	1	-0.8	3	0.33	0.77	0.67	0.87	0.67	0.7	0.6	0.8	1	0.7	3	4	3	5	4
951	2	1	3	4	2	2	0	4	0	1	0	2	1	3	1	5	0	5	1	4	1	2	0	5	2	0.78	0.74	0.1	-0.03	-0.03	6	2	-0.2	4	1	0.83	0.33	0.63	1	0.77	0.8	0.8	0.5	0.75	3	4	3	3	3
952	1	3	2	4	2	2	0	1	1	1	1	1	1	4	0	1	0	1	0	1	1	1	0	1	1	0.78	0.53	0.9	-0.24	-0.24	8	3	-1.8	1	0.67	0.6	1	0.5	0.67	0.5	0.8	0.5	0.75	0.68	5	5	5	5	4
953	2	5	1	1	1	2	1	2	1	4	1	1	0	3	1	5	0	1	0	1	1	5	0	1	2	0.67	0.66	0.4	-0.01	-0.01	6	2	-1.2	2	0.67	0.7	1	0.73	0.33	0.53	0.6	0.52	0.75	0.58	3	3	5	5	5
954	2	3	1	4	2	2	0	6	1	6	1	6	0	3	1	2	0	6	1	6	1	6	1	1	2	0.56	0.87	0.1	0.31	0.31	2	1	-0.4	4	0.67	0.77	0.67	1	0.33	0.83	0.4	0.9	0.75	0.83	3	3	3	4	4
956	1	2	4	4	2	2	1	4	1	2	0	1	0	1	1	1	0	6	1	3	1	2	1	1	1	0.56	0.63	0.4	0.08	0.08	3	1	-0.6	3	0.67	0.67	0.67	0.63	0.33	0.6	0.4	0.7	0.75	0.83	4	3	5	4	2
957	1	4	4	4	2	2	1	5	1	1	0	1	1	4	1	5	0	6	1	5	1	1	0	3	2	0.78	0.74	0.3	-0.03	-0.03	6	2	0.6	5	1	0.9	0.67	0.63	0.67	0.7	0.6	0.8	0.75	0.55	2	2	3	2	3
959	1	2	4	4	2	2	1	2	1	1	1	2	1	2	0	1	0	2	0	1	1	3	0	2	1	0.67	0.58	0.3	-0.09	-0.09	7	3	-0.4	4	0.67	0.57	1	0.57	0.33	0.6	0.6	0.58	1	0.68	3	3	4	4	3
961	1	3	4	1	2	2	1	5	1	3	1	5	1	5	1	6	0	5	0	5	0	4	0	5	2	0.67	0.88	0	0.21	0.21	2	1	0.2	5	1	0.93	0.67	0.8	0.33	0.9	0.6	0.9	0.75	0.58	3	3	3	3	2
962	2	4	1	2	2	2	0	4	0	4	1	1	1	5	1	6	0	6	0	6	1	2	0	5	2	0.78	0.83	0.1	0.06	0.06	3	1	-0.2	4	1	0.97	0.67	0.8	0.67	0.73	0.8	0.84	0.75	0.85	2	3	3	4	4
963	2	1	3	4	2	1	0	1	1	5	0	2	1	6	1	6	0	6	1	3	0	6	1	5	2	0.67	0.84	0.1	0.18	0.18	3	1	0.8	5	1	1	0.33	0.87	0.67	0.67	0.6	0.74	0.75	0.83	2	2	2	2	3
964	1	5	4	1	2	2	0	6	1	4	0	1	1	1	1	1	0	6	0	6	0	2	0	5	1	0.89	0.76	0.4	-0.13	-0.13	7	3	-1	2	1	0.67	0.67	0.8	1	0.8	1	0.88	0.75	0.98	4	5	3	4	4
966	1	3	4	4	2	2	0	1	1	4	1	1	1	2	1	4	0	5	0	1	0	1	1	2	2	0.67	0.63	0.5	-0.03	-0.03	6	2	-0.6	3	1	0.77	0.67	0.6	0.33	0.53	0.6	0.6	0.75	0.6	4	4	4	3	3
968	1	1	3	2	2	1	0	1	0	3	1	2	0	1	0	3	1	2	1	2	0	4	0	1	2	0.22	0.61	0.3	0.39	0.39	2	1	-0.8	3	0	0.6	0	0.7	0.67	0.53	0.4	0.56	0.75	0.68	3	4	4	4	4
969	1	5	4	2	2	2	0	1	1	4	0	1	1	4	1	3	0	3	0	5	1	1	0	1	2	1	0.66	0.5	-0.34	-0.34	8	3	-0.8	3	1	0.73	1	0.73	1	0.5	1	0.62	0	0.68	3	5	3	4	4
970	1	3	2	4	2	2	0	5	1	3	1	4	1	3	0	5	0	5	0	4	1	3	0	5	1	0.78	0.81	0	0.03	0.03	4	2	0	4	0.67	0.83	1	0.73	0.67	0.87	0.8	0.86	1	0.7	3	3	3	3	3
972	2	4	2	4	2	2	1	2	1	2	1	1	1	1	1	1	1	1	1	3	1	2	0	3	2	0.56	0.58	0.4	0.02	0.02	4	2	-0.6	3	0.67	0.5	0.67	0.63	0.33	0.6	0.2	0.6	0.75	0.75	3	4	3	5	3
974	2	4	4	4	2	2	0	3	1	4	1	2	1	5	1	4	0	6	1	6	0	3	0	3	3	0.67	0.8	0	0.13	0.13	3	1	-1	2	1	0.9	0.33	0.83	0.67	0.67	0.6	0.8	1	0.55	4	4	4	4	4
976	1	5	2	1	1	1	0	4	0	5	0	6	1	4	1	2	0	6	0	3	0	1	0	4	2	0.78	0.79	0.1	0.01	0.01	4	2	-0.6	3	1	0.8	0.33	0.7	1	0.87	1	0.86	0.75	0.8	3	5	3	3	4
978	2	5	4	4	2	2	1	4	1	5	1	4	1	6	1	6	0	6	0	6	1	4	0	6	3	0.78	0.92	0	0.14	0.14	3	1	-1	2	1	1	1	0.9	0.33	0.87	0.6	0.92	0.5	0.7	3	5	3	5	4
980	2	4	2	2	2	2	1	5	1	3	1	2	1	2	1	4	0	5	0	6	1	2	0	2	3	0.78	0.74	0	-0.03	-0.03	6	2	-0.2	4	1	0.77	1	0.77	0.33	0.7	0.6	0.8	1	0.93	3	3	3	4	3
981	1	3	4	1	2	2	1	4	1	1	0	2	1	3	1	1	0	5	1	1	0	1	0	1	2	0.67	0.61	0.6	-0.06	-0.06	7	3	-0.6	3	1	0.7	0.33	0.5	0.67	0.63	0.6	0.66	1	0.68	3	5	3	4	3
983	1	5	2	1	2	2	1	2	1	1	1	1	0	1	0	2	1	1	1	2	1	2	0	1	1	0.33	0.54	0.5	0.21	0.21	2	1	-0.8	3	0	0.53	0.67	0.57	0.33	0.53	0.2	0.54	0.75	0.55	3	5	3	5	3
984	2	5	2	3	2	2	1	5	1	5	0	5	1	6	1	6	1	5	1	4	1	5	0	6	2	0.67	0.92	0	0.26	0.26	2	1	-0.8	3	0.67	0.97	0.67	0.87	0.67	0.93	0.4	0.9	0.5	0.55	3	5	3	5	3
985	1	5	2	4	2	2	1	2	0	3	1	5	1	5	1	3	0	3	0	3	0	1	1	6	2	0.44	0.74	0.1	0.3	0.3	2	1	-1	2	1	0.77	0.33	0.63	0	0.83	0.4	0.78	1	0.95	3	5	3	5	4
986	1	2	4	3	2	2	0	1	0	2	0	1	1	3	1	5	1	3	0	4	0	1	0	1	2	0.67	0.63	0.5	-0.03	-0.03	6	2	-1.2	2	0.67	0.77	0.33	0.63	1	0.5	0.8	0.6	0.5	0.7	5	5	1	5	5
988	2	1	3	4	2	2	1	4	0	1	1	6	1	4	0	1	0	5	0	6	1	2	1	3	3	0.44	0.76	0.2	0.31	0.31	2	1	-0.8	3	0.67	0.73	0.67	0.7	0	0.83	0.4	0.88	0.5	0.68	3	5	3	4	4
989	1	3	4	4	2	1	0	5	0	1	1	1	1	1	0	1	0	6	0	2	1	1	0	1	1	0.67	0.61	0.7	-0.06	-0.06	7	3	-1.6	1	0.67	0.67	0.67	0.53	0.67	0.63	0.8	0.7	0.5	0.6	5	5	4	5	4
991	1	4	3	2	2	2	0	2	0	2	1	1	1	5	1	1	0	4	1	4	1	2	1	2	1	0.56	0.66	0.2	0.1	0.1	3	1	-1	2	1	0.73	0.33	0.67	0.33	0.57	0.4	0.66	0.5	0.5	3	4	4	5	4
994	2	2	2	1	2	1	1	1	1	3	1	2	1	4	1	1	0	6	1	5	1	3	1	5	2	0.56	0.73	0.3	0.18	0.18	3	1	0	4	1	0.77	0.67	0.77	0	0.67	0.2	0.78	0.75	0.65	3	3	3	3	3
995	1	5	3	2	2	2	1	5	1	3	0	1	1	4	1	5	0	5	0	5	1	2	0	2	2	0.89	0.76	0.1	-0.13	-0.13	7	3	0	4	1	0.87	1	0.73	0.67	0.67	0.8	0.76	1	0.68	2	3	3	4	3
996	1	5	2	2	2	2	0	1	1	1	1	2	1	1	1	2	0	1	0	5	1	1	1	2	2	0.78	0.58	0.5	-0.2	-0.2	7	3	-1	2	1	0.53	1	0.63	0.33	0.57	0.6	0.62	1	0.75	4	4	3	5	4
998	2	3	1	1	1	1	0	2	1	4	1	3	0	2	0	1	0	2	1	1	1	2	0	5	2	0.56	0.64	0.2	0.09	0.09	3	1	0.6	5	0.33	0.57	0.67	0.63	0.67	0.73	0.6	0.66	1	0.53	2	2	3	3	2
1001	1	1	4	2	2	1	0	1	1	3	0	3	0	1	0	1	0	2	1	5	1	1	1	2	2	0.56	0.61	0.4	0.06	0.06	3	1	-0.6	3	0.33	0.53	0.67	0.7	0.67	0.6	0.6	0.66	0.5	0.63	3	4	4	4	3
1002	2	3	4	3	2	1	1	4	0	1	1	1	1	4	1	4	0	6	0	3	1	3	0	5	2	0.67	0.74	0.2	0.08	0.08	3	1	-0.2	4	1	0.87	0.67	0.63	0.33	0.73	0.6	0.78	0.5	0.55	3	3	3	4	3
1003	1	4	4	3	2	2	1	2	1	4	1	4	1	5	1	1	0	6	1	1	1	2	1	3	2	0.56	0.71	0.2	0.16	0.16	3	1	-0.2	4	1	0.8	0.67	0.63	0	0.7	0.2	0.72	0.75	0.7	3	3	3	4	3
1005	1	4	2	1	2	2	0	6	1	4	1	1	1	5	1	1	0	3	1	5	1	1	1	1	2	0.67	0.7	0.4	0.03	0.03	4	2	-0.8	3	1	0.7	0.67	0.73	0.33	0.67	0.4	0.72	1	0.7	4	4	4	4	3
1006	1	5	3	4	2	2	0	1	0	1	1	4	1	4	1	3	0	3	0	3	1	1	0	6	2	0.78	0.69	0.4	-0.09	-0.09	7	3	-1.2	2	1	0.73	0.67	0.57	0.67	0.77	0.8	0.74	1	0.68	3	5	3	5	5
1007	2	2	4	2	2	2	1	2	1	2	1	3	1	5	0	2	0	6	0	3	1	1	0	3	2	0.67	0.7	0.1	0.03	0.03	4	2	-0.6	3	0.67	0.83	1	0.6	0.33	0.67	0.6	0.74	0.75	0.63	3	3	4	4	4
1008	1	1	3	1	1	2	0	2	0	5	1	1	1	2	1	3	0	3	0	3	0	3	0	1	2	0.67	0.66	0.2	-0.01	-0.01	6	2	0.6	5	1	0.67	0.33	0.77	0.67	0.53	0.8	0.6	0.75	0.65	2	4	2	3	1
1009	2	2	2	4	2	2	1	1	1	1	1	1	1	4	0	1	0	6	0	3	1	3	0	3	1	0.67	0.66	0.4	-0.01	-0.01	6	2	-1.2	2	0.67	0.77	1	0.63	0.33	0.57	0.6	0.68	0.5	0.73	4	5	4	4	4
1011	2	2	2	3	2	2	1	6	1	5	0	4	1	6	0	5	0	6	0	6	0	4	0	6	2	0.67	0.93	0	0.27	0.27	2	1	-0.8	3	0.67	0.97	0.67	0.9	0.67	0.93	0.8	0.96	0.75	0.63	4	4	3	4	4
1014	2	5	4	4	2	2	1	1	0	1	0	1	0	1	0	1	1	1	0	1	0	1	0	1	1	0.33	0.5	1	0.17	0.17	3	1	-1.4	1	0	0.5	0.33	0.5	0.67	0.5	0.6	0.5	0.5	0.9	5	5	3	5	4
1017	2	3	4	1	2	2	1	5	1	6	1	2	0	5	1	6	0	2	1	4	1	1	0	3	2	0.56	0.78	0.1	0.22	0.22	2	1	-0.4	4	0.67	0.83	0.67	0.77	0.33	0.73	0.4	0.72	0	0.5	3	4	3	4	3
1018	2	2	4	3	2	2	1	1	1	1	1	1	1	1	0	1	0	1	1	1	1	1	1	1	2	0.44	0.5	1	0.06	0.06	3	1	-1	2	0.67	0.5	0.67	0.5	0	0.5	0.2	0.5	0.75	0.85	4	4	3	5	4
1019	2	1	2	3	2	2	1	5	0	1	1	5	1	5	1	3	0	4	1	1	1	3	0	3	2	0.56	0.73	0.2	0.18	0.18	3	1	1	5	1	0.8	0.33	0.57	0.33	0.83	0.4	0.76	0.75	0.5	2	3	2	1	2
1021	2	2	4	1	2	2	1	2	1	1	0	1	0	1	1	1	1	1	1	1	0	1	0	1	2	0.44	0.51	0.9	0.07	0.07	3	1	-0.8	3	0.33	0.5	0.33	0.5	0.67	0.53	0.4	0.52	0.75	0.7	4	4	3	4	4
1022	1	5	1	3	2	2	0	1	0	1	1	1	1	3	1	1	1	1	0	1	0	1	1	1	1	0.44	0.52	0.9	0.08	0.08	3	1	-0.4	4	0.67	0.57	0.33	0.5	0.33	0.5	0.4	0.5	0.5	0.5	3	4	3	4	3
1023	1	5	3	2	2	2	1	3	1	3	1	3	1	3	0	3	1	3	1	3	1	3	0	3	3	0.44	0.7	0	0.26	0.26	2	1	-0.4	4	0.33	0.7	0.67	0.7	0.33	0.7	0.2	0.7	0.5	0.55	3	3	3	4	4
1024	1	3	4	3	2	2	1	2	1	3	0	2	0	3	1	4	0	2	0	4	1	3	0	3	2	0.78	0.69	0	-0.09	-0.09	7	3	-0.4	4	0.67	0.7	1	0.73	0.67	0.63	0.8	0.66	0.75	0.7	3	3	3	4	4
1025	2	2	1	2	2	2	1	6	1	6	1	6	1	3	1	3	0	6	0	6	1	6	0	6	4	0.78	0.93	0	0.16	0.16	3	1	-1.2	2	1	0.8	1	1	0.33	1	0.6	1	0.75	0.73	3	5	5	3	5
1026	1	2	4	1	2	2	0	1	0	3	1	4	0	5	0	1	1	4	0	4	1	4	0	5	3	0.44	0.74	0.2	0.3	0.3	2	1	-0.8	3	0	0.73	0.67	0.77	0.67	0.73	0.6	0.76	1	0.85	4	4	4	4	3
1028	1	2	3	4	1	1	1	5	1	3	0	1	1	2	1	5	0	1	1	1	1	2	1	4	1	0.67	0.67	0.3	0	0	5	2	0.6	5	1	0.67	0.67	0.6	0.33	0.73	0.4	0.64	0.25	0.73	2	1	5	2	2
1029	2	1	2	3	2	1	1	1	1	6	0	6	1	5	1	1	0	3	1	5	0	5	1	6	3	0.56	0.82	0.2	0.27	0.27	2	1	-0.4	4	1	0.7	0.33	0.93	0.33	0.83	0.4	0.82	1	0.7	4	3	5	3	2
1031	1	5	4	1	2	2	1	1	1	1	0	1	1	2	1	1	1	1	0	1	1	2	0	4	2	0.78	0.56	0.7	-0.22	-0.22	8	3	0	4	0.67	0.53	1	0.53	0.67	0.6	0.6	0.56	0.75	0.83	2	4	3	3	3
1032	1	4	4	4	2	1	0	4	1	4	0	3	0	4	1	6	0	5	0	1	1	4	1	4	2	0.78	0.79	0.1	0.01	0.01	4	2	0	4	0.67	0.9	1	0.7	0.67	0.77	0.8	0.74	1	0.55	2	3	3	4	3
1033	2	2	4	3	2	2	1	3	1	3	1	2	1	1	1	6	0	4	0	3	1	5	1	4	2	0.67	0.74	0.1	0.08	0.08	3	1	0	4	1	0.77	1	0.77	0	0.7	0.4	0.72	0.75	0.85	3	3	3	3	3
1034	2	5	3	4	2	2	1	3	1	3	0	1	0	3	1	6	0	4	0	5	1	1	0	3	3	0.78	0.72	0.2	-0.06	-0.06	7	3	-0.8	3	0.67	0.83	1	0.7	0.67	0.63	0.8	0.72	1	0.78	3	4	4	4	4
1035	2	5	2	2	2	2	1	3	1	4	1	3	1	3	1	6	0	1	0	2	1	1	0	5	3	0.78	0.71	0.2	-0.07	-0.07	7	3	-0.4	4	1	0.73	1	0.63	0.33	0.77	0.6	0.68	0.75	0.73	3	4	3	4	3
1036	2	3	3	1	2	2	0	3	0	2	0	1	1	1	0	2	0	6	1	1	0	1	1	3	2	0.44	0.62	0.4	0.18	0.18	3	1	-0.6	3	0.67	0.7	0	0.53	0.67	0.63	0.6	0.68	1	0.75	3	4	4	4	3
1037	2	4	3	1	2	2	0	1	1	1	1	1	0	1	0	1	0	2	1	1	1	1	1	1	1	0.44	0.51	0.9	0.07	0.07	3	1	-0.8	3	0.33	0.53	0.67	0.5	0.33	0.5	0.4	0.52	0.25	0.55	4	4	3	4	4
1038	1	4	3	4	2	2	1	1	1	1	0	1	1	1	0	1	0	1	0	1	1	1	1	1	1	0.67	0.5	1	-0.17	-0.17	7	3	-0.4	4	0.67	0.5	1	0.5	0.33	0.5	0.6	0.5	0.5	0.5	2	4	3	4	4
1039	2	3	4	3	2	2	1	1	1	1	1	1	1	4	0	1	0	4	0	1	1	2	0	3	1	0.67	0.6	0.6	-0.07	-0.07	7	3	-0.8	3	0.67	0.7	1	0.53	0.33	0.57	0.6	0.6	0.75	0.5	5	4	4	3	3
1040	1	3	2	4	2	2	0	5	1	5	0	5	1	5	0	5	0	5	0	5	1	5	0	5	3	0.89	0.9	0	0.01	0.01	4	2	-1.6	1	0.67	0.9	1	0.9	1	0.9	1	0.9	0.75	0.6	5	5	3	5	5
1042	2	4	2	3	2	1	1	4	0	4	1	5	1	5	1	4	1	5	0	2	0	3	0	3	3	0.44	0.79	0	0.34	0.34	2	1	1.2	5	0.67	0.87	0.33	0.7	0.33	0.8	0.4	0.78	0.75	0.9	1	2	2	2	2
1045	1	2	4	4	2	2	1	1	0	1	0	1	1	2	1	1	0	5	1	1	1	1	1	2	1	0.56	0.57	0.7	0.01	0.01	4	2	0	4	1	0.67	0.33	0.5	0.33	0.53	0.4	0.6	0.5	0.8	3	3	3	3	3
1047	1	5	2	3	2	2	1	3	1	1	1	1	0	1	1	1	0	3	0	1	1	1	0	3	1	0.67	0.57	0.7	-0.1	-0.1	7	3	-0.2	4	0.67	0.57	1	0.5	0.33	0.63	0.6	0.62	0.75	0.53	3	3	3	4	3
1049	2	2	2	4	1	1	0	4	1	2	1	4	1	3	0	3	1	4	0	2	0	3	0	4	3	0.56	0.72	0	0.17	0.17	3	1	2	5	0.33	0.73	0.67	0.63	0.67	0.8	0.6	0.76	0.75	0.5	1	1	1	1	1
1054	1	5	4	2	1	2	0	1	1	1	1	1	1	1	1	5	0	5	0	5	1	1	1	4	2	0.78	0.67	0.6	-0.11	-0.11	7	3	0.4	5	1	0.77	1	0.63	0.33	0.6	0.6	0.72	0.5	0.68	1	3	3	3	3
1055	2	5	4	4	2	2	1	4	1	4	1	4	1	4	1	4	1	5	1	5	0	2	0	5	3	0.44	0.81	0	0.37	0.37	2	1	-0.8	3	0.67	0.83	0.33	0.77	0.33	0.83	0.2	0.86	1	0.6	4	5	3	4	3
1058	2	4	4	2	2	2	1	2	0	1	1	4	1	2	1	4	0	5	0	5	0	1	0	2	3	0.56	0.69	0.3	0.13	0.13	3	1	-0.4	4	1	0.77	0.33	0.63	0.33	0.67	0.6	0.76	0.75	0.75	5	3	3	3	3
1061	2	2	4	4	2	2	1	1	1	6	1	6	0	4	0	3	0	1	0	4	1	1	1	5	2	0.44	0.74	0.3	0.3	0.3	2	1	-1.6	1	0.33	0.67	1	0.77	0	0.8	0.4	0.74	0.5	0.6	5	5	3	5	5
1064	2	2	4	4	2	2	1	1	1	1	1	2	1	2	0	1	0	3	0	2	0	1	1	1	1	0.44	0.56	0.5	0.11	0.11	3	1	-1	2	0.67	0.6	0.67	0.53	0	0.53	0.4	0.58	0.5	0.75	4	5	3	4	4
1066	1	5	2	1	2	2	1	1	0	1	0	1	0	2	1	3	0	1	0	1	1	2	0	2	2	0.67	0.56	0.6	-0.11	-0.11	7	3	-1	2	0.67	0.6	0.67	0.53	0.67	0.53	0.8	0.52	0.5	0.53	5	5	3	4	3
1070	2	4	2	2	1	1	0	4	1	4	0	5	1	3	1	6	0	5	0	2	0	4	0	5	4	0.89	0.82	0	-0.07	-0.07	7	3	0.6	5	1	0.87	0.67	0.73	1	0.87	1	0.82	0.5	0.6	2	2	2	3	3
1071	2	5	4	3	1	1	1	1	1	1	0	1	1	1	0	1	0	1	1	1	1	1	1	1	2	0.56	0.5	1	-0.06	-0.06	7	3	-0.6	3	0.67	0.5	0.67	0.5	0.33	0.5	0.4	0.5	0.75	0.83	3	5	3	4	3
1072	1	5	2	3	2	2	1	2	1	2	1	2	1	2	1	2	1	2	0	2	1	2	0	2	1	0.67	0.6	0	-0.07	-0.07	7	3	-0.6	3	0.67	0.6	1	0.6	0.33	0.6	0.4	0.6	0.75	0.5	3	5	3	4	3
1073	2	5	3	1	1	1	1	6	1	2	0	1	0	3	1	2	0	4	0	4	1	1	0	1	3	0.78	0.67	0.3	-0.11	-0.11	7	3	-0.8	3	0.67	0.7	1	0.63	0.67	0.67	0.8	0.72	1	0.6	3	4	4	4	4
1074	1	4	4	4	2	2	1	1	1	1	0	1	1	5	0	2	0	6	0	6	0	1	1	4	1	0.56	0.7	0.5	0.14	0.14	3	1	-0.2	4	0.67	0.83	0.67	0.67	0.33	0.6	0.6	0.76	0.75	0.6	2	3	3	4	4
1076	1	2	2	2	2	2	1	3	1	1	1	4	1	5	1	6	0	5	0	4	1	1	1	3	2	0.67	0.76	0.2	0.09	0.09	3	1	-0.6	3	1	0.93	1	0.6	0	0.73	0.4	0.78	0.5	0.63	3	4	3	4	4
1077	2	5	2	1	2	1	1	1	0	1	1	2	1	1	1	2	0	6	1	1	1	1	0	1	2	0.56	0.58	0.6	0.02	0.02	4	2	-1.4	1	1	0.7	0.33	0.5	0.33	0.53	0.4	0.62	1	0.73	4	5	4	5	4
1079	1	5	4	3	2	2	0	1	0	1	0	1	1	2	0	1	0	6	0	1	1	1	0	6	1	0.78	0.62	0.7	-0.16	-0.16	7	3	-1.8	1	0.67	0.7	0.67	0.5	1	0.67	1	0.7	0.75	0.53	5	5	5	5	4
1081	1	5	2	1	2	1	1	1	1	1	0	2	1	1	0	2	0	2	0	1	1	1	0	1	2	0.78	0.53	0.6	-0.24	-0.24	8	3	-1.6	1	0.67	0.57	1	0.5	0.67	0.53	0.8	0.54	0.5	0.53	4	5	5	5	4
1083	1	1	4	4	2	2	1	6	1	4	1	5	1	6	1	6	0	4	1	6	0	3	0	1	2	0.56	0.86	0.1	0.3	0.3	2	1	0.8	5	1	0.93	0.33	0.83	0.33	0.8	0.4	0.84	0.75	0.53	2	1	3	3	2
1084	2	4	2	1	2	1	0	3	1	3	0	3	0	4	0	3	0	6	1	3	0	3	0	3	2	0.56	0.74	0	0.19	0.19	3	1	-0.4	4	0.33	0.83	0.33	0.7	1	0.7	0.8	0.76	0.75	0.88	3	4	3	4	3
1085	2	3	4	1	2	2	0	6	1	5	1	5	0	1	1	6	1	2	0	4	0	2	1	4	2	0.44	0.79	0.1	0.34	0.34	2	1	-0.2	4	0.33	0.7	0.67	0.77	0.33	0.9	0.4	0.82	0.25	0.73	3	3	3	4	3
1087	1	1	4	4	2	2	1	1	1	2	0	1	1	2	1	1	1	2	1	1	0	1	1	2	1	0.44	0.54	0.5	0.1	0.1	3	1	-1	2	0.67	0.57	0.33	0.53	0.33	0.53	0.2	0.54	0.5	0.75	3	5	3	5	4
1088	2	4	4	3	2	2	1	3	1	4	1	5	1	2	1	3	0	3	0	5	1	2	0	1	2	0.78	0.71	0.1	-0.07	-0.07	7	3	0	4	1	0.67	1	0.77	0.33	0.7	0.6	0.74	0.75	0.55	3	3	3	3	3
1089	2	5	4	4	2	1	0	3	0	1	1	1	1	1	1	2	0	4	0	4	1	1	0	2	2	0.78	0.61	0.4	-0.17	-0.17	7	3	0	4	1	0.63	0.67	0.6	0.67	0.6	0.8	0.68	1	0.68	3	3	3	4	2
1091	2	4	2	4	1	2	1	1	1	1	1	4	1	3	1	4	0	6	0	4	1	1	0	1	1	0.78	0.68	0.5	-0.1	-0.1	7	3	-0.8	3	1	0.83	1	0.6	0.33	0.6	0.6	0.72	0.75	0.53	3	4	3	5	4
1092	1	5	2	3	2	2	1	6	1	6	1	6	1	6	1	6	1	6	0	6	1	6	1	1	4	0.56	0.94	0.1	0.39	0.39	2	1	1	5	0.67	1	1	1	0	0.83	0.2	0.9	1	0.63	2	2	2	2	2
1095	2	3	4	1	2	2	0	5	1	1	1	4	1	4	1	4	0	5	0	2	0	3	0	6	2	0.78	0.78	0.2	0	0	5	2	-1	2	1	0.83	0.67	0.6	0.67	0.9	0.8	0.84	1	1	3	5	3	5	4
1096	2	5	4	1	2	2	1	2	0	3	1	1	0	1	1	5	0	5	0	5	1	2	0	1	2	0.56	0.68	0.3	0.12	0.12	3	1	-1.8	1	0.67	0.77	0.67	0.73	0.33	0.53	0.6	0.68	0.75	0.7	5	5	5	5	4
1097	2	5	2	3	2	2	0	3	1	4	1	5	0	4	0	3	0	6	0	5	0	5	0	4	3	0.56	0.83	0	0.28	0.28	2	1	-0.4	4	0.33	0.83	0.67	0.87	0.67	0.8	0.8	0.86	0.5	0.68	3	4	4	3	3
1099	2	5	4	4	2	2	0	1	1	2	1	2	1	3	1	4	0	4	0	3	0	2	1	1	1	0.67	0.64	0.2	-0.02	-0.02	6	2	-2	1	1	0.77	0.67	0.63	0.33	0.53	0.6	0.62	0.25	0.8	5	5	5	5	5
1100	1	5	2	4	2	2	1	4	1	4	0	2	1	4	1	2	0	4	1	4	1	2	1	3	1	0.67	0.72	0	0.06	0.06	3	1	-1.6	1	1	0.73	0.67	0.73	0.33	0.7	0.4	0.74	0.75	0.68	4	5	5	5	4
1101	1	3	3	2	2	2	1	1	1	6	1	6	1	1	1	6	1	2	0	1	1	5	0	4	2	0.67	0.76	0.3	0.09	0.09	3	1	-0.2	4	0.67	0.7	1	0.8	0.33	0.77	0.4	0.68	1	0.7	3	3	4	3	3
1102	2	5	1	4	2	2	1	1	1	1	1	1	1	3	1	1	1	4	0	4	0	1	0	1	1	0.56	0.59	0.7	0.03	0.03	4	2	-1	2	0.67	0.67	0.67	0.6	0.33	0.5	0.4	0.62	1	0.85	4	5	3	5	3
1103	1	4	4	4	2	2	1	6	0	5	0	2	1	3	1	1	0	6	0	6	1	1	0	3	2	0.78	0.77	0.3	-0.01	-0.01	6	2	-0.6	3	1	0.73	0.67	0.8	0.67	0.77	0.8	0.86	0.75	0.55	3	4	3	4	4
1104	1	3	3	3	2	2	0	1	0	1	0	1	1	2	1	1	0	1	0	3	0	1	0	1	1	0.78	0.53	0.7	-0.24	-0.24	8	3	-0.8	3	1	0.53	0.33	0.57	1	0.5	1	0.54	0.75	0.65	4	4	3	4	4
1105	2	5	3	4	2	2	1	1	1	4	1	4	1	5	0	1	0	6	1	4	0	1	0	1	2	0.44	0.7	0.4	0.26	0.26	2	1	-0.8	3	0.67	0.8	0.33	0.7	0.33	0.6	0.4	0.72	0.5	0.53	3	5	3	4	4
1106	2	5	4	4	2	2	0	1	0	1	0	1	0	1	0	1	0	1	0	1	0	1	0	1	1	0.56	0.5	1	-0.06	-0.06	7	3	-2	1	0.33	0.5	0.33	0.5	1	0.5	1	0.5	0.5	0.68	5	5	5	5	5
1107	2	2	3	4	1	2	1	4	0	3	1	3	1	6	1	5	1	5	0	4	1	4	1	2	3	0.44	0.8	0	0.36	0.36	2	1	0.2	5	0.67	0.93	0.67	0.77	0	0.7	0.2	0.76	0	0.5	3	3	2	3	3
1109	1	1	1	4	2	2	1	6	1	4	1	2	1	2	0	1	0	6	0	3	1	3	1	3	2	0.56	0.73	0.1	0.18	0.18	3	1	0.4	5	0.67	0.7	1	0.73	0	0.77	0.4	0.8	0.75	0.85	2	2	3	3	3
1112	2	3	3	3	2	2	1	3	1	4	1	2	0	1	0	1	0	3	0	1	0	3	1	5	2	0.33	0.66	0.3	0.32	0.32	2	1	-1.2	2	0.33	0.57	0.67	0.67	0	0.73	0.4	0.68	0.75	0.65	3	5	4	5	4
1113	1	5	2	2	1	2	0	2	1	2	1	4	0	4	1	5	0	3	0	5	1	2	1	5	2	0.67	0.76	0	0.09	0.09	3	1	0	4	0.67	0.8	1	0.7	0.33	0.77	0.6	0.78	0.25	0.63	2	3	3	3	4
1117	2	1	3	4	2	2	1	6	0	1	1	1	1	2	1	4	0	5	0	4	0	1	1	3	2	0.44	0.7	0.3	0.26	0.26	2	1	-0.4	4	1	0.77	0.33	0.6	0	0.73	0.4	0.78	0.75	0.73	3	4	3	3	4
1118	2	5	2	2	2	2	1	5	1	4	1	3	1	4	1	6	0	6	0	5	1	4	0	1	2	0.78	0.82	0.2	0.04	0.04	4	2	0.2	5	1	0.93	1	0.83	0.33	0.7	0.6	0.8	0.5	0.6	2	3	3	3	3
1119	2	2	4	1	1	1	1	4	0	6	1	5	1	6	1	6	0	6	0	6	1	6	0	5	2	0.67	0.96	0	0.29	0.29	2	1	1	5	1	1	0.67	1	0.33	0.87	0.6	0.92	1	0.85	4	1	2	1	2
1121	2	2	4	2	1	1	0	3	1	1	1	3	0	2	1	6	0	5	0	6	1	1	1	3	2	0.67	0.73	0.3	0.07	0.07	3	1	0	4	0.67	0.83	1	0.67	0.33	0.7	0.6	0.8	0.75	1	3	3	3	3	3
1123	1	5	4	4	2	2	1	3	1	4	0	4	1	4	1	3	0	4	0	4	1	3	0	4	4	0.89	0.77	0	-0.12	-0.12	7	3	-0.2	4	1	0.77	1	0.77	0.67	0.77	0.8	0.78	0.75	0.65	3	3	4	3	3
1124	1	4	4	2	2	2	1	5	0	4	0	3	1	4	1	2	0	4	0	5	0	3	1	4	2	0.56	0.78	0	0.22	0.22	2	1	1	5	1	0.73	0.33	0.8	0.33	0.8	0.6	0.82	1	0.75	2	3	2	1	2
1125	1	5	4	4	2	2	1	3	0	2	0	1	1	4	1	6	1	5	0	3	0	1	1	3	2	0.44	0.71	0.2	0.27	0.27	2	1	-1.2	2	0.67	0.9	0.33	0.6	0.33	0.63	0.4	0.7	0.5	0.73	3	5	3	5	5
1127	2	4	3	1	2	1	0	5	1	3	1	4	1	5	1	5	0	3	0	5	0	4	1	1	2	0.67	0.79	0.1	0.12	0.12	3	1	0	4	1	0.83	0.67	0.8	0.33	0.73	0.6	0.76	0.5	0.73	2	3	3	4	3
1128	1	4	4	1	2	2	0	2	0	4	0	1	0	1	1	1	0	4	0	6	1	1	1	1	2	0.67	0.63	0.5	-0.03	-0.03	6	2	-1.6	1	0.67	0.6	0.67	0.77	0.67	0.53	0.8	0.68	0.75	0.83	3	5	5	5	5
1129	1	3	4	3	2	1	0	2	1	4	1	3	1	3	0	1	1	3	0	4	0	2	0	1	2	0.56	0.66	0.3	0.1	0.1	3	1	0.6	5	0.33	0.63	0.67	0.73	0.67	0.6	0.6	0.66	0.5	0.58	3	2	3	3	1
1130	2	5	4	3	2	2	0	1	1	1	0	1	0	1	0	1	0	1	0	1	1	1	0	1	2	0.78	0.5	1	-0.28	-0.28	8	3	-1	2	0.33	0.5	1	0.5	1	0.5	1	0.5	0.5	0.65	3	5	4	5	3
1131	1	1	3	2	2	2	1	3	1	4	1	1	1	1	1	3	0	5	0	4	1	4	0	5	1	0.78	0.73	0.3	-0.04	-0.04	6	2	-1.8	1	1	0.7	1	0.8	0.33	0.7	0.6	0.76	0.5	0.5	4	5	5	5	5
1132	1	5	2	4	2	2	1	1	0	2	0	1	1	2	1	5	0	4	0	5	1	1	1	3	2	0.67	0.67	0.3	0	0	5	2	-1	2	1	0.77	0.67	0.67	0.33	0.57	0.6	0.68	1	0.7	3	5	3	5	4
1133	1	5	4	4	2	2	1	5	0	2	1	1	1	2	1	4	0	4	0	6	1	1	0	4	2	0.67	0.72	0.3	0.06	0.06	3	1	-1	2	1	0.73	0.67	0.7	0.33	0.73	0.6	0.8	0.75	0.65	3	5	3	5	4
1136	1	4	4	4	2	2	0	2	0	3	0	1	1	1	1	1	0	1	0	1	1	1	0	1	1	0.89	0.53	0.8	-0.36	-0.36	8	3	-0.8	3	1	0.5	0.67	0.57	1	0.53	1	0.52	0.75	0.63	3	5	3	4	4
1138	1	2	3	4	2	2	1	6	1	6	1	6	1	6	1	6	1	6	1	6	1	6	1	6	4	0.44	1	0	0.56	0.56	1	1	1	5	0.67	1	0.67	1	0	1	0	1	0.75	0.55	2	2	2	2	2
1139	1	3	3	1	2	1	0	1	1	4	1	2	1	5	1	3	0	6	0	1	1	2	0	4	2	0.89	0.71	0.2	-0.18	-0.18	7	3	-0.6	3	1	0.87	1	0.63	0.67	0.63	0.8	0.68	1	1	3	5	4	3	3
1140	1	3	4	3	2	2	0	1	1	1	0	1	1	1	0	1	0	4	0	1	0	1	0	1	1	0.78	0.53	0.9	-0.24	-0.24	8	3	-0.6	3	0.67	0.6	0.67	0.5	1	0.5	1	0.56	1	0.75	3	4	3	4	4
1141	1	2	4	3	2	2	1	1	1	2	1	2	1	1	1	2	0	3	1	4	0	2	0	1	1	0.56	0.6	0.3	0.04	0.04	4	2	-2	1	1	0.6	0.33	0.67	0.33	0.53	0.4	0.62	0.5	0.5	5	5	5	5	5
1143	2	5	1	3	2	2	0	6	1	6	1	6	1	3	1	3	0	6	0	6	0	5	0	3	4	0.78	0.89	0	0.11	0.11	3	1	-1.2	2	1	0.8	0.67	0.97	0.67	0.9	0.8	0.94	0.75	0.58	4	5	3	5	4
1149	2	2	2	3	2	2	0	1	1	3	0	1	0	2	0	1	0	3	1	4	0	2	1	1	2	0.44	0.6	0.4	0.16	0.16	3	1	-1.2	2	0.33	0.6	0.33	0.7	0.67	0.5	0.6	0.6	0.75	0.83	3	5	3	5	5
1150	2	1	4	2	2	2	1	1	1	1	1	3	1	5	0	1	0	5	0	4	0	3	1	1	1	0.44	0.67	0.4	0.22	0.22	2	1	-1	2	0.67	0.77	0.67	0.67	0	0.57	0.4	0.68	0.25	0.6	4	4	3	5	4
1151	2	2	3	4	2	1	1	1	1	1	0	1	1	4	1	1	0	2	0	2	0	2	1	2	2	0.67	0.58	0.4	-0.09	-0.09	7	3	-0.6	3	1	0.63	0.67	0.57	0.33	0.53	0.6	0.56	0.5	0.65	3	3	4	4	4
1152	2	3	3	2	2	2	0	1	1	3	0	1	1	1	1	3	0	3	1	2	0	2	0	2	1	0.78	0.6	0.4	-0.18	-0.18	7	3	-1.4	1	1	0.63	0.33	0.63	1	0.53	0.8	0.58	0.75	0.6	4	5	3	5	5
1153	2	5	1	4	2	2	0	2	0	1	1	2	1	2	1	2	1	5	0	2	1	2	1	2	2	0.56	0.62	0.1	0.07	0.07	3	1	0.4	5	0.67	0.7	0.67	0.57	0.33	0.6	0.4	0.66	0.75	0.63	2	2	2	4	3
1154	2	5	4	1	2	1	1	1	1	6	1	6	1	2	1	6	0	6	0	6	1	1	0	5	3	0.78	0.83	0.2	0.06	0.06	3	1	0.4	5	1	0.87	1	0.83	0.33	0.8	0.6	0.88	0.75	0.58	1	3	3	3	3
1155	2	5	4	3	2	2	1	1	0	1	0	1	1	4	1	5	0	6	1	4	1	4	1	3	2	0.56	0.72	0.3	0.17	0.17	3	1	-0.2	4	1	0.9	0.33	0.7	0.33	0.57	0.4	0.7	1	0.78	2	3	4	4	3
1156	1	5	4	4	2	2	0	1	1	3	1	1	1	1	1	1	0	6	0	6	1	1	0	1	2	0.89	0.63	0.7	-0.26	-0.26	8	3	-0.8	3	1	0.67	1	0.73	0.67	0.5	0.8	0.7	0.75	0.75	4	4	4	3	4
1157	1	2	4	4	2	2	1	6	1	6	1	6	1	6	1	6	1	6	1	6	1	6	1	6	4	0.44	1	0	0.56	0.56	1	1	0.8	5	0.67	1	0.67	1	0	1	0	1	1	0.55	2	2	3	2	2
1158	2	2	3	4	2	2	0	3	0	1	0	1	0	3	0	1	1	1	0	1	0	1	0	1	1	0.44	0.54	0.8	0.1	0.1	3	1	-1.4	1	0	0.57	0.33	0.5	1	0.57	0.8	0.54	1	1	4	5	3	5	5
1159	1	4	4	4	2	2	1	1	1	3	1	3	1	4	1	1	1	2	0	5	1	4	0	4	2	0.67	0.7	0.2	0.03	0.03	4	2	0.6	5	0.67	0.63	1	0.8	0.33	0.67	0.4	0.7	0	0.55	2	2	2	3	3
1160	1	5	4	3	2	2	1	1	1	6	1	1	1	1	1	6	1	6	1	6	1	6	1	1	1	0.44	0.78	0.5	0.33	0.33	2	1	-1.6	1	0.67	0.83	0.67	1	0	0.5	0	0.7	1	0.7	5	5	3	5	5
1161	1	3	3	3	2	2	1	4	0	1	1	1	1	3	1	1	1	6	1	1	1	4	0	6	1	0.44	0.7	0.4	0.26	0.26	2	1	0.2	5	0.67	0.73	0.33	0.6	0.33	0.77	0.2	0.76	1	0.88	3	4	3	3	1
1162	1	5	4	2	2	2	0	1	0	1	0	1	1	1	1	6	0	6	0	6	1	1	0	5	2	0.89	0.71	0.5	-0.18	-0.18	7	3	-1	2	1	0.83	0.67	0.67	1	0.63	1	0.78	0.75	0.63	4	5	3	5	3
1164	2	4	4	2	2	2	0	4	1	5	1	1	1	4	1	6	0	6	0	6	1	1	1	4	2	0.78	0.81	0.2	0.03	0.03	4	2	0.6	5	1	0.93	1	0.8	0.33	0.7	0.6	0.82	0.75	0.63	2	2	3	3	2
1165	2	2	4	3	2	2	1	1	1	1	1	1	0	1	1	1	0	1	0	1	1	1	0	1	1	0.67	0.5	1	-0.17	-0.17	7	3	-1.2	2	0.67	0.5	1	0.5	0.33	0.5	0.6	0.5	1	0.8	5	4	3	5	4
1166	1	3	3	4	2	2	0	3	1	2	0	1	0	3	1	3	0	5	0	4	1	2	0	3	2	0.89	0.69	0.1	-0.2	-0.2	7	3	-0.6	3	0.67	0.77	1	0.67	1	0.63	1	0.72	0.75	0.5	3	4	3	4	4
1167	1	3	2	2	2	1	1	1	1	1	0	1	1	1	1	1	1	1	0	1	0	1	0	1	1	0.67	0.5	1	-0.17	-0.17	7	3	0	4	0.67	0.5	0.67	0.5	0.67	0.5	0.6	0.5	0.75	0.65	3	3	3	3	3
1168	1	5	2	1	2	1	1	2	1	2	1	4	1	2	1	3	0	1	0	1	1	3	0	2	1	0.78	0.62	0.3	-0.16	-0.16	7	3	-1	2	1	0.6	1	0.6	0.33	0.67	0.6	0.6	0.75	0.5	3	5	3	5	4
1169	2	4	1	4	2	2	1	2	0	3	0	2	1	1	0	1	0	2	1	1	1	2	1	1	1	0.44	0.57	0.5	0.12	0.12	3	1	-0.8	3	0.67	0.53	0.33	0.6	0.33	0.57	0.4	0.56	1	0.65	3	5	3	4	4
1170	2	3	4	2	2	2	1	1	1	3	0	2	0	2	1	3	0	6	0	3	0	4	0	1	1	0.67	0.68	0.2	0.01	0.01	4	2	-1.8	1	0.67	0.77	0.67	0.73	0.67	0.53	0.8	0.66	0.5	0.58	5	5	5	5	4
1172	1	5	4	2	2	2	1	1	1	1	0	1	1	1	1	3	0	1	0	1	0	1	1	1	1	0.67	0.52	0.9	-0.14	-0.14	7	3	-1.2	2	1	0.57	0.67	0.5	0.33	0.5	0.6	0.5	0.5	0.7	5	5	3	5	3
1173	2	4	3	3	2	1	1	5	0	4	1	4	1	4	1	3	0	4	0	5	1	4	0	4	3	0.67	0.81	0	0.14	0.14	3	1	0.2	5	1	0.77	0.67	0.83	0.33	0.83	0.6	0.84	0.75	0.55	3	2	4	3	2
1176	1	5	2	1	2	2	0	1	1	1	1	2	1	2	1	1	0	1	1	1	1	1	0	1	2	0.78	0.52	0.8	-0.26	-0.26	8	3	-2	1	1	0.53	0.67	0.5	0.67	0.53	0.6	0.52	0.75	0.78	5	5	5	5	5
1177	1	3	2	1	2	1	0	4	0	1	1	1	0	3	0	1	1	5	0	1	1	1	1	4	3	0.33	0.63	0.5	0.3	0.3	2	1	-0.2	4	0	0.7	0.67	0.5	0.33	0.7	0.4	0.7	1	0.53	3	3	3	4	3
1180	1	4	2	4	2	2	0	5	1	6	0	5	1	6	1	6	1	6	0	6	1	6	1	6	2	0.78	0.98	0	0.2	0.2	3	1	-1.2	2	0.67	1	1	1	0.67	0.93	0.6	0.96	0.25	0.55	3	5	4	5	4
1181	2	4	1	2	2	2	0	1	1	3	0	1	0	1	1	1	0	1	0	3	0	1	0	1	1	0.78	0.54	0.7	-0.23	-0.23	8	3	-1.6	1	0.67	0.5	0.67	0.63	1	0.5	1	0.54	1	1	5	5	3	5	5
1182	1	5	2	1	2	2	1	5	1	5	0	1	1	5	1	6	0	6	0	6	0	5	0	6	2	0.78	0.9	0.1	0.12	0.12	3	1	-0.6	3	1	0.97	0.67	0.93	0.67	0.8	0.8	0.88	0.5	0.55	2	5	3	5	3
1184	1	5	4	4	2	2	0	5	0	3	1	2	1	5	1	6	0	6	0	6	1	3	0	5	3	0.78	0.86	0	0.08	0.08	3	1	1.2	5	1	0.97	0.67	0.8	0.67	0.8	0.8	0.88	0.75	0.93	2	2	2	2	1
1185	2	3	4	2	2	2	0	1	0	3	0	3	0	3	1	3	0	6	0	1	1	3	1	3	2	0.67	0.69	0.2	0.02	0.02	4	2	-1	2	0.67	0.8	0.67	0.63	0.67	0.63	0.8	0.68	0.75	0.83	4	5	3	4	4
1186	1	5	2	3	2	2	1	1	1	1	0	1	1	1	1	1	0	1	1	1	0	1	1	1	1	0.56	0.5	1	-0.06	-0.06	7	3	-2	1	1	0.5	0.33	0.5	0.33	0.5	0.4	0.5	0.5	0.7	5	5	5	5	5
1187	1	2	4	4	2	2	1	3	0	3	0	4	0	6	1	2	0	6	0	2	0	4	1	5	2	0.44	0.79	0	0.34	0.34	2	1	-1.2	2	0.67	0.87	0.33	0.7	0.33	0.8	0.6	0.8	0.75	0.5	3	5	3	5	5
1188	1	3	2	1	1	1	1	4	0	4	1	4	0	4	1	4	0	4	0	4	1	4	1	4	2	0.44	0.8	0	0.36	0.36	2	1	0.4	5	0.67	0.8	0.67	0.8	0	0.8	0.4	0.8	0.25	0.78	2	2	3	3	3
1189	2	4	4	2	2	1	1	1	0	1	1	3	1	3	1	1	0	4	1	3	1	2	1	4	1	0.44	0.64	0.4	0.2	0.2	3	1	-1.8	1	1	0.67	0.33	0.6	0	0.67	0.2	0.7	0.5	0.8	5	5	5	5	4
1191	1	5	4	1	2	2	1	4	0	3	1	3	1	5	1	6	0	6	0	6	0	2	0	6	3	0.56	0.86	0	0.3	0.3	2	1	-0.4	4	1	0.97	0.33	0.77	0.33	0.83	0.6	0.9	0.75	0.58	3	4	3	4	3
1192	1	2	4	4	2	1	1	5	1	3	0	3	1	2	1	2	0	3	0	4	1	3	1	3	2	0.78	0.71	0	-0.07	-0.07	7	3	-1	2	1	0.63	1	0.73	0.33	0.77	0.6	0.76	0.5	0.8	4	5	3	4	4
1193	1	5	4	3	1	2	0	3	0	4	1	2	1	5	1	5	0	2	1	2	1	4	0	4	3	0.67	0.74	0	0.08	0.08	3	1	-0.4	4	1	0.8	0.33	0.73	0.67	0.7	0.6	0.66	1	0.65	3	5	3	4	2
1194	2	1	1	1	2	2	0	1	0	1	0	1	1	1	0	1	0	1	0	1	0	1	0	1	1	0.67	0.5	1	-0.17	-0.17	7	3	-2	1	0.67	0.5	0.33	0.5	1	0.5	1	0.5	0.75	0.85	5	5	5	5	5
1195	1	4	3	3	2	2	0	1	1	3	0	1	1	4	1	3	0	4	1	2	0	2	0	6	2	0.78	0.69	0.2	-0.09	-0.09	7	3	0	4	1	0.77	0.33	0.63	1	0.67	0.8	0.68	0.25	0.5	3	3	3	3	3
1197	2	5	2	4	2	2	1	3	1	4	0	1	0	6	1	4	0	6	0	6	1	2	0	6	2	0.78	0.82	0.1	0.04	0.04	4	2	-0.6	3	0.67	0.93	1	0.8	0.67	0.73	0.8	0.84	0.75	0.7	3	4	3	4	4
1198	2	5	2	4	2	2	0	5	1	3	1	3	0	4	0	3	0	5	0	5	1	5	0	5	3	0.67	0.82	0	0.16	0.16	3	1	-0.2	4	0.33	0.8	1	0.83	0.67	0.83	0.8	0.86	0.75	0.8	3	4	2	3	4
1200	2	4	4	2	2	2	0	2	0	4	1	4	1	4	1	4	0	4	0	4	0	5	0	6	2	0.67	0.81	0	0.14	0.14	3	1	-0.4	4	1	0.8	0.33	0.83	0.67	0.8	0.8	0.8	0.5	0.78	3	3	4	4	3
1202	2	1	3	1	2	1	0	1	1	4	1	1	1	2	1	5	0	6	0	3	1	4	0	6	3	0.89	0.76	0.2	-0.13	-0.13	7	3	0.4	5	1	0.83	1	0.77	0.67	0.67	0.8	0.74	0.5	0.83	2	3	3	2	3
1203	2	2	2	1	1	1	1	6	1	4	0	4	1	6	0	4	0	2	1	5	0	5	0	4	2	0.56	0.84	0	0.29	0.29	2	1	-0.2	4	0.67	0.8	0.33	0.87	0.67	0.87	0.6	0.82	1	0.78	3	2	3	4	4
1206	1	3	3	2	2	2	0	1	0	1	1	1	1	1	0	2	0	4	1	1	1	1	0	1	1	0.56	0.54	0.7	-0.01	-0.01	6	2	-0.6	3	0.67	0.63	0.33	0.5	0.67	0.5	0.6	0.56	0.5	0.88	3	4	3	4	4
1207	2	4	4	1	1	1	0	1	0	3	0	1	1	3	1	6	0	6	0	1	1	1	1	1	2	0.78	0.66	0.5	-0.12	-0.12	7	3	-1	2	1	0.9	0.67	0.57	0.67	0.5	0.8	0.6	0.5	0.53	4	4	4	5	3
1209	2	3	3	4	2	2	1	4	0	3	1	6	1	3	1	3	0	6	1	4	1	3	0	3	3	0.56	0.79	0	0.23	0.23	2	1	0.6	5	1	0.8	0.33	0.73	0.33	0.83	0.4	0.86	0.75	0.73	3	2	2	2	3
1212	2	5	3	1	2	2	1	5	1	4	1	4	1	6	1	6	0	6	0	6	0	1	0	6	4	0.67	0.89	0.1	0.22	0.22	2	1	1	5	1	1	0.67	0.77	0.33	0.9	0.6	0.94	0.75	0.7	1	2	3	3	1
1213	2	4	1	1	2	1	0	6	0	6	0	1	1	6	1	6	0	6	0	6	1	6	1	6	2	0.78	0.94	0.2	0.17	0.17	3	1	0.6	5	1	1	0.67	1	0.67	0.83	0.8	0.9	0.75	0.83	2	2	3	3	2
1215	2	3	4	1	2	2	1	4	1	3	0	6	1	4	1	4	0	6	0	3	1	3	0	4	2	0.89	0.81	0	-0.08	-0.08	7	3	-0.6	3	1	0.87	1	0.7	0.67	0.87	0.8	0.86	0.75	1	3	5	3	3	4
1218	2	4	3	2	2	2	0	6	0	5	0	4	0	1	1	5	0	5	0	6	1	1	1	1	3	0.67	0.78	0.3	0.11	0.11	3	1	-2	1	0.67	0.77	0.67	0.8	0.67	0.77	0.8	0.84	1	0.75	5	5	5	5	5
1219	1	3	4	4	2	2	1	1	1	1	0	1	0	1	0	1	0	3	0	1	1	1	0	1	1	0.67	0.52	0.9	-0.14	-0.14	7	3	-1.2	2	0.33	0.57	1	0.5	0.67	0.5	0.8	0.54	0.5	0.7	4	4	5	4	4
1220	2	3	4	4	2	2	0	4	0	2	1	3	0	3	1	1	0	2	1	2	0	3	0	4	2	0.44	0.67	0.1	0.22	0.22	2	1	0.2	5	0.67	0.6	0	0.63	0.67	0.77	0.6	0.7	0.5	0.5	2	3	3	3	3
1222	1	1	2	2	2	2	0	1	1	2	1	1	0	1	0	1	0	2	0	1	1	1	0	2	1	0.67	0.53	0.6	-0.13	-0.13	7	3	-0.8	3	0.33	0.53	1	0.53	0.67	0.53	0.8	0.54	0.25	0.63	4	4	3	5	3
1223	1	5	4	3	2	2	1	6	1	3	0	1	1	2	1	3	0	6	0	3	1	1	0	3	2	0.89	0.71	0.2	-0.18	-0.18	7	3	-0.2	4	1	0.77	1	0.63	0.67	0.73	0.8	0.78	0.5	0.53	3	4	3	3	3
1226	1	4	4	1	2	2	0	3	1	1	1	1	1	2	1	1	1	2	1	1	1	1	0	2	1	0.67	0.56	0.5	-0.11	-0.11	7	3	-1.2	2	0.67	0.57	0.67	0.5	0.67	0.6	0.4	0.58	1	0.63	4	5	4	4	4
1228	1	4	2	3	2	2	1	2	1	3	1	2	0	2	1	1	0	2	0	2	1	2	1	3	2	0.56	0.61	0.1	0.06	0.06	3	1	-1.6	1	0.67	0.57	1	0.63	0	0.63	0.4	0.62	1	0.53	4	5	5	5	4
1229	1	3	2	2	2	2	1	1	0	2	1	1	1	4	1	4	0	4	0	3	0	1	1	1	3	0.44	0.63	0.4	0.19	0.19	3	1	0.2	5	1	0.8	0.33	0.6	0	0.5	0.4	0.6	0.75	0.6	2	3	3	3	3
1230	1	1	3	4	2	2	0	2	1	5	1	3	0	4	0	4	0	4	0	5	1	3	0	3	2	0.67	0.77	0	0.1	0.1	3	1	-0.6	3	0.33	0.8	1	0.83	0.67	0.67	0.8	0.74	0.5	0.68	3	5	4	3	3
1232	1	5	2	4	2	2	0	4	1	3	0	1	1	1	1	3	1	5	0	5	1	5	1	3	2	0.78	0.73	0.2	-0.04	-0.04	6	2	-0.6	3	0.67	0.7	1	0.83	0.67	0.67	0.6	0.76	0.5	0.8	3	4	3	4	4
1234	1	5	3	3	2	2	0	3	0	3	0	3	1	4	1	3	1	2	0	4	0	3	1	4	1	0.56	0.72	0	0.17	0.17	3	1	0	4	0.67	0.7	0.33	0.73	0.67	0.73	0.6	0.72	1	0.7	2	3	4	3	3
1237	1	4	4	2	2	2	1	5	0	3	1	1	1	3	1	4	0	4	0	1	0	2	1	3	2	0.44	0.69	0.2	0.24	0.24	2	1	-1.2	2	1	0.77	0.33	0.6	0	0.7	0.4	0.68	0.5	0.73	4	4	5	5	3
1238	1	4	2	3	2	1	1	5	1	4	0	4	0	3	1	1	1	5	1	4	0	3	1	4	2	0.33	0.77	0.1	0.43	0.43	2	1	0.6	5	0.33	0.7	0.33	0.77	0.33	0.83	0.2	0.84	0.5	0.7	2	2	3	3	2
1239	2	4	4	1	2	2	1	1	0	2	1	2	1	2	1	2	0	3	0	1	1	4	1	1	2	0.56	0.6	0.3	0.04	0.04	4	2	-1.6	1	1	0.63	0.67	0.63	0	0.53	0.4	0.56	0.5	0.68	5	5	3	5	5
1240	1	5	2	4	2	2	1	1	1	2	0	3	1	6	1	5	0	6	0	6	1	2	1	5	3	0.78	0.8	0.1	0.02	0.02	4	2	-1.2	2	1	0.97	1	0.73	0.33	0.7	0.6	0.82	0.75	0.65	5	4	3	5	4
1241	1	5	4	1	2	2	0	3	0	3	0	3	0	3	0	3	1	6	0	6	1	3	0	3	3	0.56	0.77	0	0.21	0.21	2	1	0	4	0	0.8	0.67	0.8	1	0.7	0.8	0.82	1	0.78	3	3	3	3	3
1242	1	5	1	2	2	2	0	3	1	2	0	3	1	3	1	2	0	5	0	4	1	4	0	5	1	1	0.74	0	-0.26	-0.26	8	3	-2	1	1	0.73	1	0.73	1	0.77	1	0.8	0.25	0.7	5	5	5	5	5
1243	1	5	4	1	2	2	1	2	1	3	1	5	1	3	1	6	0	6	0	6	1	2	0	3	2	0.78	0.8	0.1	0.02	0.02	4	2	-0.6	3	1	0.9	1	0.77	0.33	0.73	0.6	0.84	1	0.68	2	5	3	5	3
1245	1	4	3	4	2	2	1	3	0	3	0	5	1	3	1	2	0	6	1	3	1	3	0	4	2	0.67	0.76	0	0.09	0.09	3	1	-0.2	4	1	0.77	0.33	0.7	0.67	0.8	0.6	0.82	1	0.75	3	4	3	3	3
1247	1	5	4	4	2	2	1	5	1	6	0	5	1	6	1	6	0	6	1	4	1	5	0	5	3	0.78	0.93	0	0.16	0.16	3	1	-0.6	3	1	1	0.67	0.9	0.67	0.9	0.6	0.9	0.75	0.68	3	4	3	5	3
1249	2	5	1	1	2	2	1	1	1	1	1	1	1	1	1	1	1	1	1	1	1	1	1	1	2	0.44	0.5	1	0.06	0.06	3	1	-0.4	4	0.67	0.5	0.67	0.5	0	0.5	0	0.5	1	0.98	3	4	3	4	3
1250	2	5	2	1	2	1	1	1	0	4	1	5	0	3	1	1	1	1	0	5	1	2	0	4	2	0.44	0.69	0.3	0.24	0.24	2	1	-0.8	3	0.33	0.57	0.67	0.77	0.33	0.73	0.4	0.72	1	0.5	4	3	4	4	4
1251	2	5	4	2	2	2	1	1	1	1	1	1	1	1	1	1	0	6	0	1	1	1	1	1	1	0.67	0.56	0.9	-0.11	-0.11	7	3	-1.8	1	1	0.67	1	0.5	0	0.5	0.4	0.6	0.5	0.65	5	5	5	5	4
1252	2	2	1	3	2	2	0	1	1	6	1	5	0	1	1	4	0	1	0	1	1	1	0	6	2	0.78	0.69	0.6	-0.09	-0.09	7	3	-1.4	1	0.67	0.6	1	0.67	0.67	0.8	0.8	0.68	1	0.5	5	5	5	4	3
1253	2	1	3	2	2	2	0	6	1	2	1	6	1	4	0	2	0	5	0	1	1	5	1	1	3	0.67	0.76	0.2	0.09	0.09	3	1	-1	2	0.67	0.77	1	0.67	0.33	0.83	0.6	0.78	0.75	0.7	3	4	4	5	4
1254	1	5	1	2	2	2	1	3	0	4	0	1	1	4	1	4	0	5	0	5	0	1	0	4	2	0.67	0.74	0.3	0.08	0.08	3	1	-0.2	4	1	0.83	0.33	0.73	0.67	0.67	0.8	0.76	0.75	0.73	2	3	3	5	3
1256	2	4	1	2	2	2	0	4	0	4	0	3	0	4	0	1	0	4	0	4	0	3	0	4	3	0.56	0.74	0.1	0.19	0.19	3	1	-0.4	4	0.33	0.7	0.33	0.77	1	0.77	1	0.78	0.5	0.73	3	3	3	4	4
1257	1	4	1	1	2	2	0	2	1	2	0	3	0	2	1	2	1	2	0	2	0	2	0	2	1	0.67	0.61	0	-0.06	-0.06	7	3	-1.2	2	0.33	0.6	0.67	0.6	1	0.63	0.8	0.62	0	0.7	5	5	3	4	4
1259	2	4	1	2	2	2	1	5	1	5	0	1	1	4	0	1	1	4	0	3	0	1	0	1	1	0.56	0.68	0.4	0.12	0.12	3	1	-1	2	0.33	0.7	0.67	0.7	0.67	0.63	0.6	0.68	0.5	0.6	4	4	4	4	4
1260	2	2	2	4	2	2	0	6	0	1	0	1	0	1	1	4	0	1	0	1	0	1	0	6	1	0.67	0.64	0.6	-0.02	-0.02	6	2	0	4	0.67	0.6	0.33	0.5	1	0.83	1	0.7	0.5	0.68	3	3	2	4	3
1261	1	4	1	3	2	2	1	3	0	4	0	4	0	3	0	3	0	5	0	4	1	3	0	5	2	0.56	0.78	0	0.22	0.22	2	1	-0.2	4	0.33	0.77	0.67	0.77	0.67	0.8	0.8	0.82	0.25	0.58	3	4	3	3	3
1262	2	3	1	1	2	2	1	1	1	3	0	1	1	3	1	1	0	5	0	2	0	2	0	1	2	0.78	0.61	0.4	-0.17	-0.17	7	3	-0.8	3	1	0.7	0.67	0.63	0.67	0.5	0.8	0.6	0.25	0.73	3	5	3	4	4
1263	1	5	2	4	2	2	1	4	1	2	1	2	1	4	1	2	0	3	0	1	1	3	0	4	2	0.78	0.68	0.1	-0.1	-0.1	7	3	-0.8	3	1	0.7	1	0.6	0.33	0.73	0.6	0.68	0.75	0.63	4	4	3	4	4
1264	2	3	4	1	2	2	1	2	0	1	1	1	1	4	1	2	0	2	1	4	1	2	0	1	1	0.56	0.61	0.3	0.06	0.06	3	1	-2	1	1	0.67	0.33	0.63	0.33	0.53	0.4	0.6	1	0.68	5	5	5	5	5
1266	1	5	1	1	2	2	1	6	1	6	0	6	1	6	1	6	0	6	0	6	1	5	0	6	1	0.89	0.99	0	0.1	0.1	3	1	-1.4	1	1	1	1	0.97	0.67	1	0.8	1	0.75	0.63	4	5	4	5	4
1267	2	5	4	4	2	2	1	2	1	4	0	1	1	1	1	5	0	6	0	1	0	3	0	6	2	0.78	0.72	0.3	-0.06	-0.06	7	3	-1.6	1	1	0.8	0.67	0.67	0.67	0.7	0.8	0.72	1	0.98	4	4	5	5	5
1268	1	2	1	4	2	2	1	5	1	5	0	1	1	5	1	3	1	4	0	1	0	1	0	4	1	0.67	0.72	0.4	0.06	0.06	3	1	0.2	5	0.67	0.8	0.67	0.63	0.67	0.73	0.6	0.7	0.75	0.73	3	4	3	2	2
1269	2	5	1	3	2	2	0	1	1	3	1	1	1	5	0	1	1	5	1	1	0	1	1	1	1	0.33	0.61	0.6	0.28	0.28	2	1	-1.6	1	0.33	0.77	0.33	0.57	0.33	0.5	0.2	0.58	0.75	0.75	5	5	3	5	5
1270	2	1	1	1	2	2	1	1	1	1	0	2	0	1	1	1	1	3	1	3	1	2	0	1	2	0.56	0.57	0.5	0.01	0.01	4	2	-0.2	4	0.33	0.57	0.67	0.6	0.67	0.53	0.4	0.6	0.5	0.65	4	3	3	3	3
1271	2	2	1	4	2	2	1	1	1	6	0	2	1	5	1	1	0	6	0	6	0	2	1	5	2	0.67	0.78	0.2	0.11	0.11	3	1	-1	2	1	0.8	0.67	0.87	0.33	0.67	0.6	0.8	0.75	0.53	3	5	3	5	4
1272	2	4	1	2	2	2	1	4	1	1	0	3	1	6	1	5	0	5	1	3	1	1	1	4	1	0.67	0.76	0.2	0.09	0.09	3	1	-1.2	2	1	0.93	0.67	0.57	0.33	0.77	0.4	0.78	0.75	0.75	3	4	4	5	5
1273	1	2	4	3	2	1	1	2	1	3	0	1	1	3	1	1	0	3	0	1	0	1	1	2	2	0.67	0.59	0.5	-0.08	-0.08	7	3	0.4	5	1	0.63	0.67	0.57	0.33	0.57	0.6	0.58	1	0.73	2	3	3	2	3
1274	1	5	1	4	1	2	0	4	1	4	1	3	1	5	1	5	1	2	0	4	1	5	0	5	3	0.78	0.81	0	0.03	0.03	4	2	-1	2	0.67	0.8	1	0.83	0.67	0.8	0.6	0.76	0.75	0.6	3	5	5	4	3
1275	2	4	4	3	2	2	1	4	1	5	1	4	1	4	1	4	0	5	1	1	1	4	0	3	3	0.67	0.78	0.1	0.11	0.11	3	1	0	4	1	0.83	0.67	0.73	0.33	0.77	0.4	0.74	1	0.88	2	4	3	3	3
1276	1	4	1	3	2	2	1	1	0	1	1	1	1	1	1	1	0	1	0	1	0	1	0	1	1	0.56	0.5	1	-0.06	-0.06	7	3	-2	1	1	0.5	0.33	0.5	0.33	0.5	0.6	0.5	1	0.83	5	5	5	5	5
1277	2	5	1	1	2	2	0	3	0	3	0	3	1	5	1	3	0	5	0	4	0	3	0	5	2	0.78	0.78	0	0	0	5	2	-0.6	3	1	0.83	0.33	0.73	1	0.77	1	0.8	0.5	0.5	3	4	3	5	3
1278	1	5	2	4	2	2	1	3	0	3	0	4	0	3	0	3	0	4	0	3	1	3	0	3	2	0.56	0.72	0	0.17	0.17	3	1	-0.4	4	0.33	0.73	0.67	0.7	0.67	0.73	0.8	0.74	0.5	0.75	4	3	4	3	3
1280	2	5	1	2	2	2	0	1	1	2	1	5	1	1	1	1	1	2	0	1	1	1	0	2	1	0.78	0.58	0.6	-0.2	-0.2	7	3	-2	1	0.67	0.53	1	0.53	0.67	0.67	0.6	0.62	0.25	0.7	5	5	5	5	5
1281	1	3	1	2	2	2	0	6	0	6	0	6	1	6	0	4	0	6	0	6	0	6	0	6	4	0.67	0.98	0	0.31	0.31	2	1	1	5	0.67	0.93	0.33	1	1	1	1	1	1	0.53	2	2	2	2	2
1282	1	5	1	4	2	2	1	6	1	2	1	2	1	4	1	6	1	4	1	2	1	2	1	3	2	0.44	0.74	0	0.3	0.3	2	1	0.2	5	0.67	0.87	0.67	0.6	0	0.77	0	0.74	0.25	0.95	2	3	3	3	3
1283	2	4	1	4	2	2	1	2	1	2	0	2	1	2	1	4	1	3	1	4	1	4	1	4	2	0.56	0.7	0	0.14	0.14	3	1	-0.6	3	0.67	0.7	0.67	0.73	0.33	0.67	0.2	0.7	1	0.75	2	5	3	4	4
1284	1	1	1	2	2	1	0	3	0	4	0	4	1	4	1	3	0	3	0	3	1	4	1	1	1	0.78	0.72	0.1	-0.06	-0.06	7	3	0.2	5	1	0.73	0.67	0.77	0.67	0.67	0.8	0.68	1	0.7	2	2	4	3	3
1287	1	4	4	1	2	2	1	1	1	6	1	1	1	3	1	4	0	1	1	1	1	1	0	4	1	0.67	0.64	0.6	-0.02	-0.02	6	2	-1.4	1	1	0.67	0.67	0.67	0.33	0.6	0.4	0.56	0.75	0.78	3	5	5	5	4
1288	1	3	2	2	2	2	1	6	1	6	1	6	1	6	1	5	1	5	1	6	0	6	0	5	4	0.44	0.97	0	0.52	0.52	1	1	-0.4	4	0.67	0.93	0.33	1	0.33	0.97	0.2	0.96	1	0.75	5	2	5	2	3
1290	2	4	1	3	2	2	1	1	0	1	0	1	1	1	0	1	0	3	1	3	1	1	1	1	1	0.44	0.54	0.8	0.1	0.1	3	1	-1	2	0.67	0.57	0.33	0.57	0.33	0.5	0.4	0.58	0.75	0.98	4	5	3	4	4
1291	1	5	4	1	2	2	1	1	1	3	0	1	1	2	1	2	1	1	0	1	1	2	0	5	1	0.78	0.6	0.4	-0.18	-0.18	7	3	-2	1	0.67	0.57	1	0.6	0.67	0.63	0.6	0.58	0.5	0.5	5	5	5	5	5
1292	2	5	1	2	2	2	0	1	1	6	1	6	1	6	1	6	0	6	0	6	1	6	0	6	2	0.89	0.94	0.2	0.06	0.06	3	1	0.2	5	1	1	1	1	0.67	0.83	0.8	0.9	1	0.63	2	3	3	3	3
1293	1	5	4	4	2	2	0	1	1	1	0	1	1	1	1	1	1	1	0	1	1	1	0	1	1	0.89	0.5	1	-0.39	-0.39	8	3	-1.4	1	0.67	0.5	1	0.5	1	0.5	0.8	0.5	1	1	4	4	5	5	4
1296	1	5	1	2	2	1	0	6	1	1	1	1	1	6	0	4	0	6	0	3	1	1	0	4	2	0.78	0.76	0.3	-0.02	-0.02	6	2	0	4	0.67	0.93	1	0.57	0.67	0.77	0.8	0.8	1	0.5	2	3	5	3	2
1297	1	5	2	1	2	2	1	1	1	1	1	1	1	1	1	1	1	1	1	1	1	1	0	1	1	0.56	0.5	1	-0.06	-0.06	7	3	-1.4	1	0.67	0.5	0.67	0.5	0.33	0.5	0.2	0.5	0.75	0.7	5	4	5	4	4
1298	1	4	4	4	2	2	0	1	1	2	0	3	1	4	0	1	0	4	0	2	0	1	1	1	1	0.67	0.61	0.4	-0.06	-0.06	7	3	-1.4	1	0.67	0.7	0.67	0.57	0.67	0.57	0.8	0.62	1	0.5	4	5	5	5	3
1300	1	5	4	4	2	2	1	6	1	4	1	3	0	1	1	5	0	6	0	5	1	1	1	2	2	0.56	0.77	0.2	0.21	0.21	2	1	-0.6	3	0.67	0.8	1	0.73	0	0.77	0.4	0.84	0.5	0.6	3	4	4	4	3
1301	2	5	4	3	2	2	0	5	1	5	1	2	1	5	0	2	0	6	0	4	1	3	0	3	2	0.78	0.79	0	0.01	0.01	4	2	-1	2	0.67	0.83	1	0.8	0.67	0.73	0.8	0.8	0.75	0.68	3	5	3	5	4
1302	2	3	1	1	2	2	1	6	0	5	0	5	1	3	0	1	0	3	1	3	0	1	1	5	2	0.33	0.76	0.2	0.42	0.42	2	1	0.8	5	0.67	0.63	0	0.7	0.33	0.93	0.4	0.84	0.75	0.78	2	3	2	2	2
1303	1	4	1	1	1	1	1	4	0	5	0	1	0	5	0	1	0	5	0	5	1	1	1	5	1	0.44	0.76	0.3	0.31	0.31	2	1	0.2	5	0.33	0.77	0.67	0.77	0.33	0.73	0.6	0.8	0.25	0.65	3	3	4	2	2
1304	1	5	2	3	2	2	1	1	1	1	0	1	1	1	1	6	0	6	0	6	1	1	0	1	1	0.89	0.67	0.7	-0.22	-0.22	8	3	-0.4	4	1	0.83	1	0.67	0.67	0.5	0.8	0.7	0.25	0.7	3	4	3	4	3
1306	1	4	4	3	2	2	1	1	1	1	0	1	1	1	1	1	1	1	1	1	1	1	1	1	1	0.56	0.5	1	-0.06	-0.06	7	3	-1.4	1	0.67	0.5	0.67	0.5	0.33	0.5	0.2	0.5	1	0.63	4	5	5	5	3
1307	1	3	4	4	2	2	0	1	1	3	1	5	1	3	1	5	0	3	0	1	1	2	0	2	2	0.89	0.68	0.2	-0.21	-0.21	8	3	0.4	5	1	0.77	1	0.6	0.67	0.67	0.8	0.64	1	0.5	2	2	3	3	3
1309	1	4	1	1	2	2	0	2	1	2	0	2	1	2	0	2	1	2	0	2	0	2	0	1	2	0.67	0.59	0.1	-0.08	-0.08	7	3	-1.4	1	0.33	0.6	0.67	0.6	1	0.57	0.8	0.58	1	0.73	5	5	3	4	5
1310	1	5	1	3	2	2	1	1	1	6	0	1	1	3	1	6	0	6	0	6	1	1	0	6	2	0.89	0.8	0.4	-0.09	-0.09	7	3	-1.2	2	1	0.9	1	0.83	0.67	0.67	0.8	0.8	0.5	0.6	4	5	4	5	3
1311	1	5	1	3	1	2	1	1	0	2	0	2	1	4	0	3	0	2	1	2	1	2	0	2	2	0.56	0.62	0.1	0.07	0.07	3	1	0.2	5	0.67	0.7	0.33	0.6	0.67	0.57	0.6	0.58	1	0.8	2	3	3	3	3
1312	1	5	1	2	2	2	1	2	1	2	0	1	1	3	1	6	0	6	0	6	1	3	0	1	2	0.89	0.73	0.2	-0.16	-0.16	7	3	0.8	5	1	0.9	1	0.77	0.67	0.53	0.8	0.72	0.5	0.68	2	2	3	2	2
1313	1	3	4	4	2	1	0	4	0	4	0	3	1	2	0	2	1	2	0	3	1	3	1	2	1	0.56	0.68	0	0.12	0.12	3	1	0.2	5	0.33	0.6	0.67	0.73	0.67	0.7	0.6	0.68	1	0.75	3	3	4	3	1
1314	1	5	1	4	2	2	0	2	1	4	0	4	1	3	1	1	0	3	1	3	1	1	0	4	2	0.89	0.68	0.2	-0.21	-0.21	8	3	0.2	5	1	0.63	0.67	0.67	1	0.73	0.8	0.72	0.5	0.68	2	3	3	3	3
1315	1	5	1	1	2	2	0	1	1	1	1	1	1	1	0	1	1	1	0	1	1	1	0	1	1	0.67	0.5	1	-0.17	-0.17	7	3	-1.6	1	0.33	0.5	1	0.5	0.67	0.5	0.6	0.5	1	0.63	5	5	3	5	5
1316	1	5	4	4	2	2	1	1	1	1	0	1	0	1	1	1	1	1	0	1	1	1	0	1	1	0.67	0.5	1	-0.17	-0.17	7	3	-1.6	1	0.33	0.5	1	0.5	0.67	0.5	0.6	0.5	0.75	0.5	5	4	5	4	5
1317	1	5	1	2	2	2	0	4	1	3	1	2	1	5	0	3	1	6	0	2	0	3	0	3	2	0.56	0.74	0	0.19	0.19	3	1	0	4	0.33	0.87	0.67	0.67	0.67	0.7	0.6	0.74	0.75	0.5	3	3	3	3	3
1318	1	5	4	3	2	2	0	1	1	1	1	1	0	1	1	1	0	1	0	1	1	1	0	1	1	0.78	0.5	1	-0.28	-0.28	8	3	-2	1	0.67	0.5	1	0.5	0.67	0.5	0.8	0.5	0.5	0.75	5	5	5	5	5
1319	1	5	1	4	2	2	0	1	1	3	0	1	1	3	1	4	0	3	0	3	1	1	0	3	2	1	0.64	0.3	-0.36	-0.36	8	3	-0.8	3	1	0.73	1	0.63	1	0.57	1	0.62	0.75	0.5	4	4	3	4	4
1322	2	4	4	4	2	2	0	2	1	1	1	1	0	2	1	1	0	4	1	1	1	1	0	3	2	0.67	0.58	0.5	-0.09	-0.09	7	3	-1.2	2	0.67	0.63	0.67	0.5	0.67	0.6	0.6	0.62	1	0.68	3	5	4	5	4
1323	1	5	4	3	2	2	1	3	1	3	1	1	1	5	1	1	0	4	0	1	1	3	0	4	2	0.78	0.68	0.3	-0.1	-0.1	7	3	-1.2	2	1	0.73	1	0.63	0.33	0.67	0.6	0.66	0.75	0.53	4	5	4	4	4
1324	2	1	1	4	1	2	1	5	0	5	0	4	1	5	1	4	1	4	0	6	1	4	1	4	2	0.56	0.86	0	0.3	0.3	2	1	0.2	5	0.67	0.83	0.67	0.9	0.33	0.83	0.4	0.86	1	0.7	3	3	3	2	3
1325	1	1	1	3	2	2	0	1	1	3	1	1	0	1	1	1	1	1	0	1	1	2	0	1	1	0.67	0.53	0.7	-0.13	-0.13	7	3	-1.6	1	0.33	0.5	1	0.6	0.67	0.5	0.6	0.5	0.75	0.85	4	5	5	5	4
1327	2	4	4	2	2	2	0	6	1	5	1	1	1	4	1	5	0	6	0	3	0	1	0	6	2	0.78	0.81	0.2	0.03	0.03	4	2	-1.6	1	1	0.9	0.67	0.7	0.67	0.83	0.8	0.84	0.75	0.58	5	5	4	5	4
1328	1	2	1	1	2	2	0	1	1	1	1	1	1	1	1	1	1	1	1	1	1	1	1	1	1	0.56	0.5	1	-0.06	-0.06	7	3	-0.2	4	0.67	0.5	0.67	0.5	0.33	0.5	0.2	0.5	0.75	0.78	4	3	3	3	3
1329	2	4	2	3	1	2	0	1	1	1	1	1	1	1	1	1	0	5	0	6	1	1	0	6	1	0.89	0.66	0.6	-0.23	-0.23	8	3	-0.4	4	1	0.63	1	0.67	0.67	0.67	0.8	0.78	1	0.5	3	3	4	4	3
1330	2	5	4	2	2	2	1	4	0	1	0	1	1	2	1	2	0	4	1	4	0	1	0	1	2	0.56	0.62	0.5	0.07	0.07	3	1	-1	2	1	0.67	0	0.6	0.67	0.6	0.6	0.68	1	0.5	4	5	3	4	4
1332	2	5	4	4	2	2	1	3	0	3	1	3	1	3	1	3	0	3	0	3	1	3	0	3	2	0.67	0.7	0	0.03	0.03	4	2	0.6	5	1	0.7	0.67	0.7	0.33	0.7	0.6	0.7	0.5	0.55	1	3	2	3	3
1333	1	3	4	3	2	2	0	4	0	2	0	1	1	3	1	1	0	3	1	2	1	1	0	3	1	0.78	0.62	0.3	-0.16	-0.16	7	3	-0.8	3	1	0.63	0.33	0.57	1	0.67	0.8	0.66	0.75	0.7	3	5	3	4	4
1334	2	5	1	2	2	1	1	2	0	3	1	2	1	6	1	6	0	6	0	6	1	3	0	4	3	0.67	0.82	0	0.16	0.16	3	1	-1	2	1	1	0.67	0.8	0.33	0.67	0.6	0.8	0.75	0.58	3	5	4	4	4
1336	2	4	1	4	2	2	0	1	0	3	1	1	1	1	1	4	0	6	0	1	0	1	0	2	1	0.67	0.62	0.5	-0.04	-0.04	6	2	-0.6	3	1	0.77	0.33	0.57	0.67	0.53	0.8	0.62	0.75	0.85	4	3	3	4	4
1337	2	5	2	2	2	1	0	1	1	4	1	3	1	3	1	4	0	3	1	3	1	3	1	5	3	0.67	0.72	0.1	0.06	0.06	3	1	0.2	5	1	0.73	0.67	0.73	0.33	0.7	0.4	0.7	0.5	0.63	2	2	4	3	3
1338	2	5	2	4	2	2	0	1	1	1	0	1	1	2	1	1	0	6	1	2	1	1	0	3	2	0.89	0.6	0.5	-0.29	-0.29	8	3	-0.8	3	1	0.7	0.67	0.53	1	0.57	0.8	0.66	1	0.75	3	5	3	4	4
1339	2	2	4	2	1	2	1	3	1	6	1	1	0	6	0	6	0	6	0	6	1	6	1	6	2	0.44	0.91	0.1	0.47	0.47	2	1	-0.4	3	0.33	1	1	1	0	0.73	0.4	0.84	1	0.53	3	3	4	4	3
1341	2	5	2	4	2	2	1	5	1	5	1	5	1	5	1	5	0	5	0	5	0	5	1	5	3	0.56	0.9	0	0.34	0.34	2	1	-0.4	3	1	0.9	0.67	0.9	0	0.9	0.4	0.9	0.5	1	3	4	3	4	3
1342	1	5	1	4	2	2	0	1	1	4	0	1	1	3	1	3	1	3	1	3	0	1	0	3	2	0.67	0.64	0.4	-0.02	-0.02	6	2	-0.8	3	0.67	0.7	0.33	0.67	1	0.57	0.6	0.62	0.75	0.9	3	5	3	4	4
1345	1	5	2	4	2	2	0	5	1	3	1	5	1	4	0	4	0	5	1	3	1	4	0	3	2	0.67	0.8	0	0.13	0.13	3	1	-0.4	3	0.67	0.83	0.67	0.73	0.67	0.83	0.6	0.82	0.75	0.68	3	4	3	3	4
1346	2	5	1	1	2	1	0	4	1	1	1	3	1	5	1	2	0	4	0	3	1	3	1	4	1	0.78	0.72	0.1	-0.06	-0.06	7	3	-0.8	3	1	0.77	1	0.63	0.33	0.77	0.6	0.76	0.75	0.78	3	5	3	4	4
1348	2	1	3	4	2	2	0	2	0	2	1	3	0	5	1	1	0	6	1	4	1	2	1	3	2	0.44	0.71	0.1	0.27	0.27	2	1	-1.4	1	0.67	0.8	0.33	0.67	0.33	0.67	0.4	0.76	1	0.68	4	5	4	5	4
1349	2	5	4	4	2	2	0	1	1	4	1	3	0	1	1	6	0	6	0	6	0	1	1	3	2	0.56	0.74	0.3	0.19	0.19	3	1	0	4	0.67	0.83	0.67	0.77	0.33	0.63	0.6	0.78	0.5	0.65	3	3	3	3	3
1350	2	5	1	3	1	2	0	4	0	4	1	4	1	4	1	5	1	4	1	4	0	5	0	4	3	0.44	0.82	0	0.38	0.38	2	1	0.2	5	0.67	0.83	0	0.83	0.67	0.8	0.4	0.8	0.5	0.7	3	2	3	3	3
1352	2	1	2	4	1	2	1	6	0	3	1	6	0	5	1	4	1	4	0	6	1	6	1	6	3	0.33	0.91	0	0.58	0.58	1	1	-0.4	3	0.33	0.83	0.67	0.9	0	1	0.2	0.96	0.5	0.85	3	3	3	4	4
1353	2	5	2	4	2	2	1	1	1	1	0	1	1	2	0	1	1	2	1	2	1	2	0	2	2	0.56	0.56	0.4	0	0	5	2	-1	2	0.33	0.57	0.67	0.57	0.67	0.53	0.4	0.56	0.5	0.85	3	5	3	4	5
1355	1	5	1	1	2	2	1	4	1	4	1	4	0	4	0	4	0	4	1	6	0	1	0	4	2	0.33	0.79	0.1	0.46	0.46	2	1	0.4	5	0.33	0.8	0.33	0.77	0.33	0.8	0.4	0.84	0.75	0.55	2	2	3	3	3
1356	1	3	1	1	2	2	0	4	0	3	0	3	1	2	1	3	1	4	1	4	1	3	1	4	2	0.56	0.73	0	0.18	0.18	3	1	0	4	0.67	0.7	0.33	0.73	0.67	0.77	0.4	0.78	0.25	0.73	3	3	3	5	1
1359	1	5	2	4	2	2	0	1	1	5	1	1	0	1	1	4	1	1	0	1	1	1	1	1	3	0.56	0.58	0.7	0.02	0.02	4	2	-1	2	0.33	0.6	1	0.63	0.33	0.5	0.4	0.5	0.75	0.68	3	5	3	5	4
1360	1	4	1	2	2	2	1	6	1	2	1	1	1	1	1	1	0	4	0	1	0	1	1	2	2	0.56	0.61	0.5	0.06	0.06	3	1	-1	2	1	0.6	0.67	0.53	0	0.7	0.4	0.68	0.75	0.68	3	5	3	5	4
1361	1	5	2	4	2	2	1	5	1	5	1	5	1	5	1	5	0	5	1	5	1	5	1	5	3	0.56	0.9	0	0.34	0.34	2	1	-1	2	1	0.9	0.67	0.9	0	0.9	0.2	0.9	0.75	0.53	4	4	3	5	4
1365	2	4	1	3	2	2	1	2	1	3	0	1	1	3	1	1	1	2	0	1	0	1	0	2	2	0.67	0.58	0.4	-0.09	-0.09	7	3	0.8	5	0.67	0.6	0.67	0.57	0.67	0.57	0.6	0.56	1	0.9	2	2	2	2	3
1368	2	5	1	4	2	2	1	1	1	2	1	2	1	3	1	3	0	5	0	1	0	1	1	2	1	0.56	0.62	0.4	0.07	0.07	3	1	-1	2	1	0.77	0.67	0.53	0	0.57	0.4	0.62	0.75	0.6	5	4	3	4	4
1369	2	5	4	4	2	2	0	4	1	6	1	5	0	4	1	5	0	4	0	4	1	4	1	4	2	0.67	0.84	0	0.18	0.18	3	1	-0.6	3	0.67	0.83	1	0.87	0.33	0.83	0.6	0.82	0.75	0.63	3	4	3	4	4
1370	2	4	1	4	2	2	1	2	1	2	1	2	1	3	1	2	0	6	1	2	1	1	1	1	1	0.56	0.63	0.3	0.08	0.08	3	1	-0.6	3	1	0.77	0.67	0.57	0	0.57	0.2	0.66	0.75	0.88	3	4	3	4	4
1371	2	4	2	4	2	2	0	1	0	1	1	1	1	6	1	4	1	1	0	6	1	1	0	2	3	0.67	0.66	0.6	-0.01	-0.01	6	2	-1.2	2	0.67	0.77	0.67	0.67	0.67	0.53	0.6	0.62	1	0.6	5	5	3	5	3
1374	2	5	4	1	2	2	0	1	1	4	1	3	1	4	1	3	0	3	0	3	1	2	0	4	1	0.89	0.7	0.1	-0.19	-0.19	7	3	-0.4	3	1	0.73	1	0.7	0.67	0.67	0.8	0.68	0.75	0.7	2	4	3	4	4
1375	1	5	1	2	2	2	1	2	1	4	0	3	1	5	1	4	1	4	1	3	1	5	0	5	2	0.67	0.79	0	0.12	0.12	3	1	0.2	5	0.67	0.83	0.67	0.8	0.67	0.73	0.4	0.74	1	0.73	2	4	3	3	2
1376	2	4	1	3	2	2	0	3	1	3	0	4	0	3	0	3	0	5	1	3	0	3	0	4	3	0.56	0.74	0	0.19	0.19	3	1	-0.2	4	0.33	0.77	0.33	0.7	1	0.77	0.8	0.78	1	0.85	3	3	3	4	3
1379	2	3	1	2	1	1	1	3	0	4	1	4	0	4	1	6	0	3	1	5	0	2	0	4	3	0.33	0.79	0	0.46	0.46	2	1	0.6	5	0.67	0.83	0	0.77	0.33	0.77	0.4	0.78	0.25	0.7	2	3	3	2	2
1380	1	4	1	2	2	2	0	4	1	5	0	4	1	5	1	5	0	6	0	6	1	1	0	6	2	1	0.87	0.1	-0.13	-0.13	7	3	-0.6	3	1	0.93	1	0.8	1	0.87	1	0.92	0.25	0.8	2	5	3	4	4
1381	2	1	3	4	2	1	0	1	1	2	0	1	1	4	1	5	0	4	1	3	0	6	0	1	2	0.78	0.7	0.3	-0.08	-0.08	7	3	0	4	1	0.83	0.33	0.77	1	0.5	0.8	0.6	1	0.8	2	3	3	4	3
1382	1	1	1	1	1	2	1	3	0	1	0	3	0	3	0	2	0	2	0	1	1	3	0	6	1	0.56	0.67	0.3	0.11	0.11	3	1	-1.6	1	0.33	0.63	0.67	0.57	0.67	0.8	0.8	0.7	0.75	0.83	5	4	5	5	4
1383	1	5	4	3	2	2	0	2	0	3	1	5	0	2	1	2	1	3	1	4	1	1	1	4	2	0.33	0.69	0.1	0.36	0.36	2	1	-0.2	4	0.33	0.63	0.33	0.67	0.33	0.77	0.2	0.76	0.25	0.63	4	3	3	3	3
1384	1	5	4	1	2	2	0	1	0	2	0	1	1	2	0	1	0	2	0	2	1	2	0	2	1	0.78	0.57	0.3	-0.21	-0.21	8	3	-2	1	0.67	0.57	0.67	0.6	1	0.53	1	0.56	0.5	0.6	5	5	5	5	5
1386	2	3	3	4	2	2	1	6	1	4	1	4	1	5	1	6	0	5	0	6	1	5	1	6	3	0.67	0.92	0	0.26	0.26	2	1	-1.6	1	1	0.93	1	0.9	0	0.93	0.4	0.94	0.5	0.58	5	5	3	5	5
1387	1	5	1	1	2	2	1	6	1	6	0	6	1	6	1	4	0	6	0	6	1	3	1	4	3	0.78	0.92	0	0.14	0.14	3	1	0.6	5	1	0.93	1	0.9	0.33	0.93	0.6	0.96	1	0.9	2	3	1	3	3
1388	1	5	4	3	2	2	0	1	0	3	1	1	1	3	1	3	0	5	1	1	0	3	1	2	2	0.44	0.64	0.3	0.2	0.2	3	1	-0.2	4	1	0.77	0	0.63	0.33	0.53	0.4	0.6	1	0.88	3	4	3	3	3
1389	1	5	4	4	2	2	1	2	1	2	1	4	1	3	1	2	0	4	0	4	1	3	0	4	2	0.78	0.71	0	-0.07	-0.07	7	3	-1.6	1	1	0.7	1	0.7	0.33	0.73	0.6	0.76	0.5	0.7	5	5	4	5	4
1390	2	3	3	2	2	1	0	4	0	6	1	2	1	4	1	4	0	6	0	6	0	2	1	3	3	0.56	0.81	0	0.26	0.26	2	1	0.6	5	1	0.87	0.33	0.87	0.33	0.7	0.6	0.82	1	0.65	2	2	3	3	2
1391	2	5	2	3	2	2	1	3	1	4	0	5	0	4	1	5	0	5	0	5	0	5	0	5	3	0.67	0.86	0	0.19	0.19	3	1	0.6	5	0.67	0.87	0.67	0.87	0.67	0.83	0.8	0.86	0.5	0.8	1	3	3	3	2
1392	1	1	4	1	2	1	1	3	1	4	1	5	1	5	1	1	0	6	0	1	0	1	1	6	3	0.56	0.76	0.3	0.2	0.2	3	1	-0.6	3	1	0.8	0.67	0.6	0	0.87	0.4	0.82	0.5	0.85	3	2	4	5	4
1393	1	1	4	2	2	1	1	1	1	6	1	6	1	4	0	4	0	1	1	3	0	6	1	6	2	0.33	0.81	0.2	0.48	0.48	2	1	0	4	0.67	0.7	0.33	0.9	0	0.83	0.2	0.74	0.75	0.68	3	3	3	3	3
1394	2	5	2	4	2	1	1	1	1	1	0	1	1	6	1	4	1	1	0	1	1	2	0	3	2	0.78	0.62	0.5	-0.16	-0.16	7	3	0.2	5	0.67	0.77	1	0.53	0.67	0.57	0.6	0.54	0.5	0.9	2	3	3	3	3
1395	2	5	4	3	2	2	0	5	1	5	1	5	1	5	1	6	0	5	0	5	1	1	0	5	3	0.89	0.87	0.1	-0.02	-0.02	6	2	-1.4	1	1	0.93	1	0.77	0.67	0.9	0.8	0.9	1	0.73	5	5	3	4	5
1396	1	2	2	3	2	2	0	6	1	4	1	4	1	5	0	3	0	3	1	3	0	3	1	3	3	0.44	0.78	0	0.33	0.33	2	1	0	4	0.67	0.77	0.33	0.73	0.33	0.83	0.4	0.78	1	0.83	3	3	3	4	2
1398	2	3	1	4	2	2	0	3	0	1	1	2	1	1	1	4	1	3	0	3	1	1	0	2	1	0.67	0.62	0.4	-0.04	-0.04	6	2	-0.8	3	0.67	0.67	0.67	0.57	0.67	0.63	0.6	0.66	0.5	0.78	3	4	4	4	4
1399	1	4	1	3	2	2	0	1	1	4	0	1	1	4	1	3	1	5	0	4	1	2	0	4	1	0.89	0.71	0.2	-0.18	-0.18	7	3	0.2	5	0.67	0.8	1	0.73	1	0.6	0.8	0.7	0.75	0.58	2	3	3	3	3
1400	2	4	1	3	1	2	0	1	1	5	1	5	0	1	1	5	0	1	1	1	1	1	0	1	2	0.67	0.63	0.6	-0.03	-0.03	6	2	-1.2	2	0.67	0.63	0.67	0.63	0.67	0.63	0.6	0.58	1	0.73	5	5	3	5	3
1403	2	3	2	2	2	2	1	5	1	5	1	1	1	3	1	4	0	1	0	1	1	2	0	6	2	0.78	0.71	0.3	-0.07	-0.07	7	3	-0.2	4	1	0.67	1	0.67	0.33	0.8	0.6	0.68	0.75	0.7	3	4	3	3	3
1404	1	5	4	2	2	2	0	1	1	6	1	6	0	1	0	1	0	1	1	6	0	1	0	1	2	0.44	0.67	0.6	0.22	0.22	2	1	-0.6	3	0.33	0.5	0.33	0.83	0.67	0.67	0.6	0.7	1	0.75	3	4	3	4	4
1405	1	5	1	3	2	1	1	1	0	1	0	1	1	2	1	1	0	6	0	4	0	3	0	1	2	0.67	0.62	0.5	-0.04	-0.04	6	2	-0.6	3	1	0.7	0.33	0.67	0.67	0.5	0.8	0.66	0.25	0.63	3	4	4	4	3
1406	1	5	1	4	2	2	1	1	1	1	1	1	1	2	1	4	1	1	0	1	1	1	0	4	1	0.67	0.58	0.6	-0.09	-0.09	7	3	-1.6	1	0.67	0.63	1	0.5	0.33	0.6	0.4	0.56	0.5	0.58	5	5	3	5	5
1408	1	5	4	1	2	1	1	5	0	2	0	1	1	3	1	1	0	5	0	6	1	1	0	3	2	0.78	0.7	0.3	-0.08	-0.08	7	3	-0.6	3	1	0.7	0.67	0.7	0.67	0.7	0.8	0.8	1	0.6	3	4	4	4	3
1409	1	4	2	1	2	2	0	1	0	1	1	1	0	2	0	1	0	1	0	6	0	1	0	1	2	0.44	0.57	0.8	0.12	0.12	3	1	-1.4	1	0.33	0.53	0.33	0.67	0.67	0.5	0.8	0.6	0.75	0.58	5	5	3	5	4
1410	1	1	3	1	1	2	1	4	0	3	0	4	1	4	0	1	0	6	1	3	1	2	1	2	1	0.44	0.72	0.1	0.28	0.28	2	1	-0.6	3	0.67	0.77	0.33	0.67	0.33	0.73	0.4	0.78	0	0.53	3	4	3	4	4
1411	2	5	1	4	2	2	1	6	0	3	1	6	1	3	1	6	1	6	0	6	0	4	0	6	2	0.44	0.91	0	0.47	0.47	2	1	-0.6	3	0.67	0.9	0.33	0.83	0.33	1	0.4	1	0.5	0.65	3	4	3	4	4
1412	2	2	1	2	1	1	1	6	1	1	1	1	1	4	1	1	0	4	0	1	0	4	1	3	2	0.56	0.68	0.5	0.12	0.12	3	1	-0.6	3	1	0.7	0.67	0.6	0	0.73	0.4	0.7	0.5	0.8	3	4	4	4	3
1413	1	5	1	4	2	2	0	2	1	2	1	5	1	4	1	1	0	4	0	6	1	1	0	4	2	0.89	0.72	0.2	-0.17	-0.17	7	3	-0.8	3	1	0.7	1	0.7	0.67	0.77	0.8	0.82	0.75	0.65	3	5	3	4	4
1414	3	4	1	4	2	2	0	1	0	1	0	1	1	1	1	5	0	5	0	1	0	1	1	1	1	0.67	0.59	0.8	-0.08	-0.08	7	3	-1.4	1	1	0.77	0.33	0.5	0.67	0.5	0.8	0.58	1	0.6	5	5	3	5	4
1415	2	5	1	2	2	2	0	2	1	2	1	1	1	3	0	1	0	3	1	3	1	2	0	1	2	0.67	0.6	0.3	-0.07	-0.07	7	3	-0.6	3	0.67	0.63	0.67	0.63	0.67	0.53	0.6	0.6	0.5	0.6	3	3	3	5	4
1416	1	3	1	3	2	2	0	1	1	1	1	1	1	1	1	1	0	1	1	6	1	1	0	1	2	0.78	0.56	0.9	-0.22	-0.22	8	3	0	4	1	0.5	0.67	0.67	0.67	0.5	0.6	0.6	0.75	0.6	3	3	3	3	3
1417	2	1	3	3	2	2	1	2	0	6	1	1	1	4	1	2	0	6	0	6	1	3	1	5	2	0.56	0.79	0.2	0.23	0.23	2	1	-1	2	1	0.8	0.67	0.9	0	0.67	0.4	0.8	1	0.5	4	5	3	4	4
1419	1	5	1	3	1	2	1	5	1	4	0	5	1	5	1	3	0	4	0	4	0	3	0	5	2	0.78	0.82	0	0.04	0.04	4	2	0.4	5	1	0.8	0.67	0.77	0.67	0.9	0.8	0.86	0.75	0.78	2	2	4	3	2
1420	1	4	4	4	2	2	1	1	1	1	0	1	1	1	1	1	1	1	1	1	1	1	0	1	1	0.67	0.5	1	-0.17	-0.17	7	3	-1.6	1	0.67	0.5	0.67	0.5	0.67	0.5	0.4	0.5	0.75	0.78	5	5	5	4	4
1423	1	2	4	1	2	2	1	3	0	3	1	3	1	5	1	2	0	3	0	3	1	4	0	5	2	0.67	0.74	0	0.08	0.08	3	1	-1	2	1	0.73	0.67	0.73	0.33	0.77	0.6	0.74	1	0.5	4	5	3	4	4
1425	2	5	1	3	2	2	1	6	1	6	0	6	1	4	1	6	0	6	0	4	1	6	1	6	2	0.78	0.96	0	0.18	0.18	3	1	-1.6	1	1	0.93	1	0.93	0.33	1	0.6	0.96	0.75	0.75	4	5	4	5	5
1428	2	3	4	3	2	2	1	4	1	3	1	6	1	6	1	6	0	6	0	1	1	6	0	6	2	0.78	0.89	0.1	0.11	0.11	3	1	0.6	5	1	1	1	0.73	0.33	0.93	0.6	0.86	1	0.95	2	3	3	3	1
1429	2	5	1	4	2	2	0	4	0	4	1	2	1	1	1	5	0	6	1	5	1	5	0	6	3	0.67	0.82	0.1	0.16	0.16	3	1	-0.4	3	1	0.8	0.33	0.87	0.67	0.8	0.6	0.86	1	0.93	3	4	3	4	3
1430	1	5	1	2	2	2	1	3	1	3	0	3	1	3	1	1	0	5	0	4	1	1	1	3	2	0.78	0.69	0.2	-0.09	-0.09	7	3	-0.2	4	1	0.7	1	0.67	0.33	0.7	0.6	0.76	0.75	0.78	3	2	4	4	3
1431	2	5	1	4	2	2	1	1	1	1	1	1	1	1	1	1	0	1	1	4	1	1	1	1	2	0.56	0.53	0.9	-0.02	-0.02	6	2	-1.4	1	1	0.5	0.67	0.6	0	0.5	0.2	0.56	1	0.6	5	5	3	5	4
1433	2	5	1	3	2	2	0	6	1	1	1	6	0	1	1	6	0	6	0	6	1	1	0	6	2	0.78	0.83	0.3	0.06	0.06	3	1	-1	2	0.67	0.83	1	0.67	0.67	1	0.8	1	1	0.5	3	5	3	5	4
1434	1	5	1	3	2	2	1	1	1	3	1	4	0	3	1	1	0	3	1	2	1	3	0	3	2	0.56	0.66	0.3	0.1	0.1	3	1	-1	2	0.67	0.63	0.67	0.67	0.33	0.67	0.4	0.66	0.75	0.63	3	5	3	5	4
1435	2	5	1	1	2	2	0	1	1	1	0	2	0	1	0	1	0	4	0	1	1	1	0	1	1	0.78	0.54	0.7	-0.23	-0.23	8	3	-2	1	0.33	0.6	1	0.5	1	0.53	1	0.58	0.75	0.65	5	5	5	5	5
1436	2	4	2	4	2	2	1	3	1	1	1	4	1	6	0	1	0	6	1	4	0	1	0	6	3	0.44	0.76	0.3	0.31	0.31	2	1	-2	1	0.67	0.83	0.33	0.6	0.33	0.83	0.4	0.86	0.5	0.5	5	5	5	5	5
1438	1	3	2	2	1	1	1	4	1	5	0	3	1	4	1	4	0	4	1	3	0	5	1	5	2	0.56	0.81	0	0.26	0.26	2	1	-0.4	3	1	0.8	0.33	0.83	0.33	0.8	0.4	0.78	0.5	0.63	3	3	3	5	3
1440	2	2	1	2	2	1	1	5	1	4	1	1	0	5	1	1	0	5	1	5	1	2	0	6	3	0.56	0.78	0.2	0.22	0.22	2	1	0	4	0.67	0.77	0.67	0.77	0.33	0.8	0.4	0.84	0.75	0.85	3	3	3	3	3
1443	2	4	4	3	2	2	0	4	1	5	1	4	1	6	1	5	0	6	0	3	1	4	1	3	2	0.78	0.84	0	0.07	0.07	3	1	0.2	5	1	0.97	1	0.8	0.33	0.77	0.6	0.8	0.75	0.7	2	3	2	4	3
1444	1	5	2	3	2	2	0	2	1	3	0	3	1	1	1	3	0	5	0	3	1	4	0	4	2	1	0.71	0.2	-0.29	-0.29	8	3	-0.6	3	1	0.7	1	0.73	1	0.7	1	0.74	1	0.9	3	4	3	4	4
1445	1	5	1	3	2	2	1	4	1	5	1	1	1	1	1	6	0	6	0	6	0	5	0	6	3	0.67	0.84	0.2	0.18	0.18	3	1	-1.4	1	1	0.83	0.67	0.93	0.33	0.77	0.6	0.86	1	0.68	3	5	4	5	5
1446	1	5	2	3	2	2	1	4	0	1	0	1	0	4	0	1	0	5	0	5	0	1	0	5	1	0.44	0.7	0.4	0.26	0.26	2	1	-1.2	2	0.33	0.73	0.33	0.63	0.67	0.73	0.8	0.8	0.75	0.83	3	5	4	5	4
1447	2	5	4	3	2	2	0	1	1	1	1	1	1	1	1	6	0	5	0	6	0	1	0	5	3	0.78	0.7	0.5	-0.08	-0.08	7	3	-1	2	1	0.8	0.67	0.67	0.67	0.63	0.8	0.76	0	0.58	3	5	4	4	4
1448	1	5	1	2	2	1	0	5	0	1	0	1	1	1	0	1	1	5	1	1	1	1	1	2	1	0.44	0.6	0.6	0.16	0.16	3	1	-1.4	1	0.33	0.63	0.33	0.5	0.67	0.67	0.4	0.68	0.75	0.63	4	5	4	5	4
1449	1	4	2	1	2	2	1	3	0	1	1	3	1	2	1	2	0	3	0	4	1	3	1	4	2	0.56	0.68	0.1	0.12	0.12	3	1	-0.6	3	1	0.63	0.67	0.67	0	0.73	0.4	0.74	0.5	0.5	3	5	3	4	3
1450	2	2	2	4	1	1	1	6	1	5	1	6	1	4	0	3	1	4	1	6	1	4	1	3	2	0.33	0.86	0	0.52	0.52	1	1	1.2	5	0.33	0.77	0.67	0.9	0	0.9	0	0.9	0.75	0.6	2	2	1	2	2
1452	2	5	4	1	1	1	0	6	1	6	1	6	0	6	1	6	0	6	1	6	0	4	1	3	4	0.44	0.94	0	0.5	0.5	2	1	0.4	5	0.67	1	0.33	0.93	0.33	0.9	0.4	0.94	0.75	0.8	2	3	2	3	3
1453	2	5	4	4	2	2	1	4	1	4	0	5	1	6	0	3	0	3	0	4	1	5	0	2	3	0.78	0.8	0	0.02	0.02	4	2	-1.2	2	0.67	0.8	1	0.83	0.67	0.77	0.8	0.76	0.5	0.95	4	5	4	4	4
1454	2	4	1	2	2	2	1	1	0	2	1	1	1	1	1	1	0	4	1	1	1	1	1	1	1	0.44	0.54	0.8	0.1	0.1	3	1	-1.6	1	1	0.6	0.33	0.53	0	0.5	0.2	0.56	0.75	0.85	5	5	3	5	5
1455	1	1	3	1	2	2	1	4	1	3	1	1	1	3	1	2	1	4	0	5	0	1	1	2	1	0.44	0.68	0.2	0.23	0.23	2	1	-1.6	1	0.67	0.7	0.67	0.7	0	0.63	0.2	0.72	0.75	0.53	4	5	5	5	4
1456	1	5	1	4	2	2	1	1	0	3	0	2	1	5	1	5	0	6	0	5	1	4	1	5	2	0.67	0.8	0.1	0.13	0.13	3	1	0.2	5	1	0.93	0.67	0.8	0.33	0.67	0.6	0.78	0.75	0.63	2	3	3	3	3
1457	1	5	1	3	1	1	1	4	0	2	1	6	1	5	0	1	0	5	1	3	1	1	1	1	2	0.33	0.71	0.3	0.38	0.38	2	1	0.6	5	0.67	0.77	0.33	0.6	0	0.77	0.2	0.78	0.75	0.83	2	2	3	3	2
1458	1	5	1	4	2	2	1	1	1	3	1	1	1	5	1	1	0	1	1	6	0	1	0	1	1	0.56	0.62	0.6	0.07	0.07	3	1	-1.6	1	1	0.63	0.33	0.73	0.33	0.5	0.4	0.6	0.5	0.63	5	5	3	5	5
1459	1	4	1	1	2	2	1	1	1	2	0	1	0	1	0	1	0	3	0	1	1	1	0	4	1	0.67	0.57	0.7	-0.1	-0.1	7	3	-1.6	1	0.33	0.57	1	0.53	0.67	0.6	0.8	0.6	0.75	0.65	4	5	5	5	4
1461	2	4	4	2	2	2	0	3	1	5	0	1	1	6	1	6	0	6	0	6	1	2	0	5	2	1	0.84	0.1	-0.16	-0.16	7	3	-1	2	1	1	1	0.83	1	0.7	1	0.82	0.5	0.53	3	4	4	5	4
1464	2	5	4	4	2	2	1	2	0	2	1	2	1	2	1	2	0	2	0	2	1	2	0	2	2	0.67	0.6	0	-0.07	-0.07	7	3	-0.6	3	1	0.6	0.67	0.6	0.33	0.6	0.6	0.6	1	0.88	4	4	3	3	4
1465	2	1	4	4	1	1	1	2	0	2	0	5	0	3	1	4	1	2	1	4	1	3	1	5	2	0.33	0.73	0	0.4	0.4	2	1	1.2	5	0.33	0.7	0.33	0.7	0.33	0.8	0.2	0.76	0.75	0.6	2	2	2	2	1
1467	2	5	1	3	2	2	1	1	1	4	1	4	1	4	1	3	1	2	1	4	1	2	0	1	2	0.56	0.68	0.2	0.12	0.12	3	1	-0.8	3	0.67	0.7	0.67	0.73	0.33	0.6	0.2	0.64	0.5	0.7	4	4	3	4	4
1468	1	4	1	1	2	2	0	3	0	2	0	3	0	1	0	2	0	2	0	1	1	1	0	1	2	0.67	0.58	0.4	-0.09	-0.09	7	3	-1	2	0.33	0.57	0.67	0.53	1	0.63	1	0.6	1	0.73	3	4	5	4	4
1469	2	5	1	4	2	2	0	1	1	1	0	1	1	1	1	2	1	1	1	1	1	1	0	1	1	0.78	0.51	0.8	-0.27	-0.27	8	3	-2	1	0.67	0.53	0.67	0.5	1	0.5	0.6	0.5	0.25	0.55	5	5	5	5	5
1471	1	3	1	2	2	2	0	4	0	1	1	1	1	1	1	1	0	3	1	1	1	1	1	1	1	0.56	0.56	0.8	0	0	5	2	-1.6	1	1	0.57	0.33	0.5	0.33	0.6	0.4	0.6	1	0.53	5	5	3	5	5
1472	2	4	4	2	2	2	0	1	0	1	0	1	0	1	0	1	0	1	0	1	0	1	0	1	1	0.56	0.5	1	-0.06	-0.06	7	3	-1.4	1	0.33	0.5	0.33	0.5	1	0.5	1	0.5	0.75	0.5	5	5	3	5	4
1474	2	5	4	3	2	1	1	4	0	4	0	2	0	2	1	5	0	6	0	3	0	3	0	5	2	0.56	0.78	0	0.22	0.22	2	1	-1	2	0.67	0.83	0.33	0.73	0.67	0.77	0.8	0.8	0	0.5	3	5	4	5	3
1479	1	3	4	4	2	2	1	3	0	2	1	2	1	5	1	2	0	6	0	6	0	2	0	5	2	0.56	0.77	0	0.21	0.21	2	1	-1.6	1	1	0.83	0.33	0.73	0.33	0.73	0.6	0.84	0.25	0.75	5	5	3	5	5
1480	1	4	1	2	2	2	0	4	1	3	1	3	1	5	1	3	1	5	0	1	1	1	0	2	2	0.78	0.7	0.2	-0.08	-0.08	7	3	-1.2	2	0.67	0.83	1	0.57	0.67	0.7	0.6	0.7	0.5	0.68	5	5	3	4	4
1482	1	5	1	3	2	2	0	1	0	1	0	1	0	1	0	1	0	1	0	1	0	1	0	1	1	0.56	0.5	1	-0.06	-0.06	7	3	-1.6	1	0.33	0.5	0.33	0.5	1	0.5	1	0.5	1	0.7	5	5	3	5	5
1483	1	5	1	3	2	2	0	1	0	1	1	1	0	1	0	1	0	1	0	1	0	1	0	1	2	0.44	0.5	1	0.06	0.06	3	1	0	4	0.33	0.5	0.33	0.5	0.67	0.5	0.8	0.5	0	0.5	2	3	3	4	3
1484	1	4	3	3	2	2	0	4	0	1	0	1	1	1	1	1	0	1	0	5	1	5	0	2	2	0.89	0.63	0.6	-0.26	-0.26	8	3	-0.2	4	1	0.5	0.67	0.77	1	0.63	1	0.66	0	0.5	4	2	4	4	2
1485	2	5	4	3	2	2	1	5	1	3	1	5	0	3	1	3	1	2	1	5	1	2	0	2	2	0.44	0.73	0	0.29	0.29	2	1	-1.6	1	0.33	0.67	0.67	0.73	0.33	0.8	0.2	0.78	0.75	0.6	5	5	3	5	5
1486	1	5	4	3	2	2	0	1	1	3	1	1	1	5	1	6	0	6	0	6	1	5	0	5	3	0.89	0.82	0.2	-0.07	-0.07	7	3	-0.2	4	1	0.97	1	0.87	0.67	0.63	0.8	0.78	0.75	0.68	2	4	3	4	3
1487	1	3	1	2	2	2	1	3	1	1	1	1	1	4	1	1	1	3	0	1	0	1	0	1	1	0.56	0.58	0.7	0.02	0.02	4	2	-2	1	0.67	0.67	0.67	0.5	0.33	0.57	0.4	0.58	1	0.88	5	5	5	5	5
1488	1	5	4	1	2	1	1	4	1	3	0	2	1	1	1	4	0	4	0	5	1	2	0	2	1	0.89	0.7	0.1	-0.19	-0.19	7	3	-2	1	1	0.7	1	0.73	0.67	0.67	0.8	0.74	0.75	0.58	5	5	5	5	5
1489	1	4	1	2	2	2	0	1	0	1	0	1	1	2	0	1	0	5	1	2	0	1	0	2	1	0.56	0.58	0.6	0.02	0.02	4	2	-1.4	1	0.67	0.67	0	0.53	1	0.53	0.8	0.62	1	0.65	4	5	4	5	4
1490	2	4	4	4	2	2	1	1	1	1	1	1	1	1	1	1	1	1	1	1	1	1	1	1	1	0.44	0.5	0.9	0.06	0.06	3	1	-1.6	1	0.67	0.5	0.67	0.5	0	0.5	0	0.5	0.25	0.53	4	5	5	5	4
1492	2	4	1	2	2	2	0	5	1	1	1	1	0	1	1	5	0	5	0	1	0	1	0	5	2	0.67	0.68	0.6	0.01	0.01	4	2	-1.2	2	0.67	0.77	0.67	0.5	0.67	0.77	0.8	0.74	1	0.5	4	5	3	5	4
1493	1	4	4	4	2	2	1	1	0	1	0	1	1	1	1	1	0	1	0	1	1	1	0	1	1	0.78	0.5	1	-0.28	-0.28	8	3	-1	2	1	0.5	0.67	0.5	0.67	0.5	0.8	0.5	0.5	0.6	3	5	3	5	4
1494	1	5	1	4	2	2	0	3	1	4	0	5	1	3	0	3	0	4	1	4	0	1	1	4	2	0.56	0.74	0.1	0.19	0.19	3	1	-1.4	1	0.67	0.73	0.33	0.7	0.67	0.8	0.6	0.8	0.75	0.5	4	5	4	5	4
1497	2	5	1	3	2	2	0	3	1	3	0	3	1	4	1	4	0	6	0	4	0	1	1	1	2	0.78	0.72	0.2	-0.06	-0.06	7	3	-1.2	2	1	0.87	0.67	0.67	0.67	0.63	0.8	0.74	0.5	0.68	3	5	4	5	4
1499	2	1	2	3	2	2	1	1	0	6	0	6	1	6	1	1	1	4	0	6	0	1	0	6	2	0.56	0.81	0.3	0.26	0.26	2	1	-1.2	2	0.67	0.77	0.33	0.83	0.67	0.83	0.6	0.86	0.75	0.7	3	5	5	5	3
1501	1	4	1	4	2	2	0	5	1	3	0	1	0	1	1	2	0	6	1	4	0	3	0	1	1	0.67	0.69	0.3	0.02	0.02	4	2	-1.6	1	0.67	0.7	0.33	0.73	1	0.63	0.8	0.74	0.5	0.75	4	5	5	5	4
1502	2	5	4	1	2	2	1	1	0	1	0	1	0	3	1	3	0	3	0	5	1	1	1	1	3	0.56	0.61	0.5	0.06	0.06	3	1	-0.6	3	0.67	0.7	0.67	0.63	0.33	0.5	0.6	0.62	0.5	0.63	3	5	3	4	3
1503	2	5	1	3	2	2	1	1	1	1	1	1	1	1	1	1	1	1	1	1	0	1	1	1	1	0.33	0.5	1	0.17	0.17	3	1	-1.4	1	0.67	0.5	0.33	0.5	0	0.5	0	0.5	0.5	0.6	4	5	3	5	5
1504	2	2	2	4	2	2	0	4	1	1	1	4	1	3	0	1	0	6	0	5	1	1	0	3	2	0.78	0.71	0.3	-0.07	-0.07	7	3	-2	1	0.67	0.73	1	0.63	0.67	0.77	0.8	0.84	0.75	0.5	5	5	5	5	5
1509	1	5	1	4	2	2	0	4	1	4	1	4	1	4	1	2	0	4	0	4	1	4	0	4	2	0.89	0.78	0	-0.11	-0.11	7	3	-1.6	1	1	0.73	1	0.8	0.67	0.8	0.8	0.8	0.75	0.55	5	5	3	5	5
1510	2	5	1	4	2	2	1	1	1	1	1	6	1	1	1	6	0	6	0	1	1	6	1	1	2	0.67	0.72	0.5	0.06	0.06	3	1	-1.2	2	1	0.83	1	0.67	0	0.67	0.4	0.7	1	0.75	3	4	4	5	5
1511	2	4	1	2	2	2	0	4	1	4	1	4	1	3	1	3	1	4	0	2	1	4	0	3	2	0.78	0.74	0	-0.03	-0.03	6	2	0	4	0.67	0.73	1	0.73	0.67	0.77	0.6	0.74	1	0.75	3	2	3	4	3
1512	1	2	1	2	2	1	0	6	0	6	0	6	0	6	1	6	0	6	1	5	1	6	0	6	1	0.67	0.99	0	0.32	0.32	2	1	0	4	0.67	1	0.33	0.97	1	1	0.8	0.98	1	0.75	3	3	3	3	3
1514	1	2	4	1	2	2	0	3	1	2	0	1	1	4	0	1	0	6	0	3	1	3	1	1	2	0.78	0.67	0.3	-0.11	-0.11	7	3	-0.8	3	0.67	0.77	1	0.67	0.67	0.57	0.8	0.68	0.5	1	3	5	4	4	3
1519	1	5	1	3	2	2	1	1	1	1	0	1	1	1	1	1	0	1	0	1	1	1	1	1	2	0.78	0.5	1	-0.28	-0.28	8	3	-1	2	1	0.5	1	0.5	0.33	0.5	0.6	0.5	0.75	0.65	3	5	3	5	4
1525	2	4	2	4	2	2	0	1	1	1	1	1	1	1	1	1	0	1	0	1	1	1	1	1	1	0.78	0.5	1	-0.28	-0.28	8	3	-0.4	3	1	0.5	1	0.5	0.33	0.5	0.6	0.5	1	0.5	1	5	3	4	4
1526	2	5	4	4	2	2	1	6	0	1	0	5	0	5	1	4	0	5	0	1	1	4	1	4	2	0.56	0.79	0.3	0.23	0.23	2	1	-2	1	0.67	0.87	0.67	0.6	0.33	0.9	0.6	0.82	1	0.5	5	5	5	5	5
1528	1	5	1	1	2	2	1	2	0	1	1	2	1	3	1	2	0	2	0	3	1	2	0	3	2	0.67	0.62	0.1	-0.04	-0.04	6	2	-1	2	1	0.63	0.67	0.6	0.33	0.63	0.6	0.64	0.5	0.75	3	5	4	4	4
1529	1	4	3	4	2	2	1	4	1	4	0	1	1	4	0	3	0	6	0	5	0	4	1	1	3	0.56	0.76	0.2	0.2	0.2	3	1	-0.6	3	0.67	0.83	0.67	0.83	0.33	0.6	0.6	0.74	0.75	0.6	3	4	3	4	4
1530	2	5	2	4	2	2	0	5	1	3	0	4	0	3	1	5	0	5	0	5	1	3	1	5	1	0.78	0.82	0	0.04	0.04	4	2	-1.6	1	0.67	0.83	1	0.77	0.67	0.87	0.8	0.88	0.5	0.78	5	5	3	5	5
1531	2	5	1	4	2	2	1	6	0	2	1	2	0	2	1	2	1	2	0	4	1	2	0	2	3	0.44	0.67	0	0.22	0.22	2	1	-0.2	4	0.33	0.6	0.67	0.67	0.33	0.73	0.4	0.72	0.75	0.75	2	3	3	4	4
1533	2	5	1	2	2	2	1	1	1	1	1	1	0	1	0	1	0	1	0	1	1	1	0	1	1	0.56	0.5	1	-0.06	-0.06	7	3	-0.8	3	0.33	0.5	1	0.5	0.33	0.5	0.6	0.5	0.5	0.6	4	5	4	4	2
1537	1	4	2	1	2	2	1	6	1	2	1	1	0	4	1	3	1	1	0	3	1	1	0	2	2	0.56	0.66	0.3	0.1	0.1	3	1	0.2	5	0.33	0.67	1	0.6	0.33	0.7	0.4	0.66	0.5	0.5	2	2	3	4	3
1539	2	5	1	1	2	2	0	1	0	1	1	3	1	3	1	1	0	3	0	3	1	1	0	3	1	0.78	0.61	0.5	-0.17	-0.17	7	3	-1.8	1	1	0.63	0.67	0.57	0.67	0.63	0.8	0.66	0.75	0.65	5	5	4	5	5
1540	1	1	1	1	2	2	0	5	1	6	0	1	1	4	1	3	1	2	1	1	1	4	0	6	1	0.78	0.76	0.3	-0.02	-0.02	6	2	-0.8	3	0.67	0.7	0.67	0.77	1	0.8	0.6	0.7	0.75	0.55	3	5	3	5	3
1542	1	5	1	4	2	2	0	1	1	1	0	2	1	2	1	2	0	6	0	6	1	1	0	4	1	1	0.68	0.3	-0.32	-0.32	8	3	-0.2	4	1	0.73	1	0.67	1	0.63	1	0.78	1	0.83	3	4	3	3	3
1543	2	3	4	2	2	2	0	1	1	3	0	4	0	1	1	1	0	5	1	1	1	1	0	1	1	0.78	0.6	0.6	-0.18	-0.18	7	3	-0.6	3	0.67	0.63	0.67	0.57	1	0.6	0.8	0.64	1	0.55	3	4	3	4	4
1544	1	5	1	1	2	2	1	1	0	3	0	2	1	3	0	1	0	6	0	3	1	1	0	4	2	0.67	0.67	0.4	0	0	5	2	-0.6	3	0.67	0.73	0.67	0.63	0.67	0.63	0.8	0.72	0.75	0.55	3	5	3	4	3
1546	2	3	1	2	2	2	0	3	1	6	1	6	0	3	0	4	1	6	1	5	1	5	0	6	1	0.44	0.89	0	0.44	0.44	2	1	-0.4	3	0	0.83	0.67	0.93	0.67	0.9	0.4	0.92	0.5	0.6	2	5	4	3	3
1547	2	2	4	3	2	2	0	4	1	2	0	3	1	2	1	4	0	6	1	4	1	1	1	4	3	0.78	0.73	0.1	-0.04	-0.04	6	2	-0.6	3	1	0.8	0.67	0.63	0.67	0.77	0.6	0.82	0.5	0.85	4	4	4	5	1
1548	2	4	1	3	2	2	0	6	0	6	1	6	0	6	0	6	1	6	0	6	0	6	1	6	1	0.22	1	0	0.78	0.78	1	1	-2	1	0	1	0.33	1	0.33	1	0.4	1	1	0.63	5	5	5	5	5
1549	2	4	4	3	2	2	0	6	1	5	1	5	1	4	1	1	0	4	0	6	1	5	1	2	2	0.78	0.82	0.1	0.04	0.04	4	2	-0.2	4	1	0.7	1	0.93	0.33	0.83	0.6	0.86	0	1	2	4	3	4	3
1551	2	3	1	2	2	2	1	6	0	1	0	1	0	2	0	1	0	3	0	4	1	3	0	5	1	0.56	0.69	0.3	0.13	0.13	3	1	-1.6	1	0.33	0.6	0.67	0.67	0.67	0.8	0.8	0.78	1	0.78	5	5	3	5	5
1552	2	1	2	3	2	2	1	1	1	3	1	4	1	1	1	1	0	4	1	1	1	4	0	4	1	0.67	0.66	0.4	-0.01	-0.01	6	2	-1	2	1	0.6	0.67	0.67	0.33	0.7	0.4	0.68	0.25	0.58	3	5	3	5	4
1555	1	5	1	4	2	2	0	3	1	3	0	3	1	4	1	1	0	5	1	2	1	1	0	6	1	0.89	0.71	0.2	-0.18	-0.18	7	3	0.2	5	1	0.73	0.67	0.6	1	0.8	0.8	0.78	1	0.63	2	3	3	3	3
1557	1	4	1	4	1	2	0	1	0	1	0	1	0	1	0	1	0	1	0	1	0	1	0	1	1	0.56	0.5	1	-0.06	-0.06	7	3	-1.6	1	0.33	0.5	0.33	0.5	1	0.5	1	0.5	1	0.63	5	5	3	5	5
1558	2	1	3	4	2	2	0	4	1	5	1	1	0	5	1	1	1	6	0	6	1	4	1	5	4	0.56	0.81	0.2	0.26	0.26	2	1	-1	2	0.33	0.8	1	0.9	0.33	0.73	0.4	0.84	0	0.5	5	5	2	4	4
1560	1	5	4	4	2	2	0	2	1	4	1	6	1	4	1	3	0	6	1	4	1	2	1	3	3	0.67	0.78	0	0.11	0.11	3	1	-0.4	3	1	0.83	0.67	0.73	0.33	0.77	0.4	0.82	0.75	0.78	3	4	3	4	3
1561	2	4	1	4	1	2	1	6	0	6	0	4	1	5	1	5	0	6	0	4	1	5	0	6	2	0.78	0.92	0	0.14	0.14	3	1	0.4	5	1	0.93	0.67	0.9	0.67	0.93	0.8	0.92	1	0.73	2	3	3	3	2
1563	1	5	4	2	2	2	1	1	1	3	1	5	1	1	1	3	0	5	0	4	1	2	1	3	2	0.67	0.7	0.2	0.03	0.03	4	2	-1	2	1	0.7	1	0.7	0	0.7	0.4	0.76	0.75	0.93	4	5	3	4	4
1564	1	5	1	4	2	2	0	1	1	2	0	1	1	4	1	5	0	1	1	5	1	4	0	2	2	0.89	0.68	0.4	-0.21	-0.21	8	3	-1.4	1	1	0.73	0.67	0.77	1	0.53	0.8	0.6	1	0.63	4	5	4	5	4
1565	2	3	1	3	2	2	0	1	0	1	0	1	1	2	1	1	0	1	1	1	1	1	0	1	1	0.78	0.51	0.8	-0.27	-0.27	8	3	-1.6	1	1	0.53	0.33	0.5	1	0.5	0.8	0.5	1	0.78	4	5	4	5	5
1566	2	5	1	4	2	2	0	1	1	1	1	1	1	6	1	1	0	1	0	1	1	1	0	1	2	0.89	0.56	0.9	-0.33	-0.33	8	3	-0.8	3	1	0.67	1	0.5	0.67	0.5	0.8	0.5	0.75	0.53	4	4	3	4	4
1567	1	3	1	3	2	2	0	1	1	1	1	1	1	6	1	1	0	1	1	1	1	1	1	1	2	0.67	0.56	0.9	-0.11	-0.11	7	3	-1.6	1	1	0.67	0.67	0.5	0.33	0.5	0.4	0.5	1	0.63	4	5	4	5	5
1568	1	4	4	3	2	1	0	1	1	1	0	1	1	4	1	3	1	5	0	1	1	1	0	4	2	0.89	0.63	0.5	-0.26	-0.26	8	3	-0.8	3	0.67	0.8	1	0.5	1	0.6	0.8	0.64	1	0.63	3	4	4	5	3
1569	1	5	2	4	2	2	1	2	1	3	1	4	1	3	0	1	0	4	1	1	1	3	0	5	2	0.56	0.69	0.2	0.13	0.13	3	1	-1.4	1	0.67	0.67	0.67	0.63	0.33	0.77	0.4	0.72	1	0.63	4	5	5	4	4
1570	2	5	4	2	2	2	1	6	1	6	0	6	1	6	1	6	0	6	0	6	1	6	0	6	3	0.89	1	0	0.11	0.11	3	1	-0.2	4	1	1	1	1	0.67	1	0.8	1	0.75	0.65	2	5	3	3	3
1571	2	5	1	4	2	2	1	6	1	1	0	1	1	1	0	1	0	6	0	1	0	1	0	1	1	0.67	0.61	0.8	-0.06	-0.06	7	3	-1	2	0.67	0.67	0.67	0.5	0.67	0.67	0.8	0.7	1	1	4	5	3	4	4
1573	2	5	1	1	2	1	1	1	1	5	1	3	1	4	1	2	0	4	0	1	1	1	0	4	2	0.78	0.68	0.3	-0.1	-0.1	7	3	-1	2	1	0.73	1	0.63	0.33	0.67	0.6	0.66	0.5	0.5	4	4	4	5	3
1574	1	2	2	1	2	2	1	5	1	3	1	1	1	3	1	4	0	3	0	4	0	2	1	5	3	0.56	0.73	0.1	0.18	0.18	3	1	-0.6	3	1	0.73	0.67	0.7	0	0.77	0.4	0.76	1	0.7	3	4	4	4	3
1577	2	1	3	4	2	2	0	1	1	6	0	1	1	2	1	2	0	5	0	1	1	3	0	1	1	1	0.64	0.4	-0.36	-0.36	8	3	-1	2	1	0.7	1	0.73	1	0.5	1	0.58	0.75	0.7	4	4	3	5	4
1578	2	5	1	1	2	2	1	1	0	4	1	6	1	5	1	4	0	6	0	6	0	4	0	3	2	0.56	0.83	0.2	0.28	0.28	2	1	-1.6	1	1	0.9	0.33	0.87	0.33	0.73	0.6	0.84	1	0.73	5	5	3	5	5
1579	1	4	1	4	2	2	1	1	1	1	0	1	1	1	1	1	1	1	0	1	1	1	0	1	2	0.78	0.5	1	-0.28	-0.28	8	3	0.2	5	0.67	0.5	1	0.5	0.67	0.5	0.6	0.5	0.5	0.83	3	3	2	3	3
1581	1	5	1	2	2	2	1	6	1	2	1	1	1	1	1	4	0	6	0	6	0	3	0	5	2	0.67	0.78	0.2	0.11	0.11	3	1	0.4	5	1	0.77	0.67	0.77	0.33	0.8	0.6	0.88	1	0.5	2	3	2	3	3
1582	1	5	1	2	2	1	0	2	1	1	0	1	0	1	0	1	0	1	1	2	0	1	0	2	1	0.56	0.53	0.6	-0.02	-0.02	6	2	-1.4	1	0.33	0.5	0.33	0.53	1	0.57	0.8	0.56	0.75	0.65	4	5	4	5	4
1583	2	5	2	2	2	2	0	6	1	4	0	4	1	5	1	4	0	6	0	2	1	5	1	4	2	0.89	0.84	0	-0.04	-0.04	6	2	-0.6	3	1	0.9	1	0.77	0.67	0.87	0.8	0.84	0.25	0.5	3	4	4	4	3
1584	2	5	4	4	2	2	1	1	1	1	1	1	1	1	1	1	1	1	1	1	1	1	1	1	2	0.44	0.5	1	0.06	0.06	3	1	-1.2	2	0.67	0.5	0.67	0.5	0	0.5	0	0.5	1	0.85	5	5	1	5	5
1585	1	4	1	1	2	1	0	2	0	3	0	1	1	2	1	6	1	5	0	6	1	1	0	2	3	0.78	0.71	0.2	-0.07	-0.07	7	3	-0.6	3	0.67	0.83	0.67	0.73	1	0.57	0.8	0.72	1	0.5	3	4	4	4	3
1586	1	5	4	1	2	2	1	6	0	3	1	2	0	5	0	2	0	3	1	5	1	4	1	5	3	0.22	0.79	0	0.57	0.57	1	1	-0.4	3	0.33	0.73	0.33	0.8	0	0.83	0.2	0.82	0.75	0.7	3	4	2	4	4
1587	2	3	4	3	2	2	1	1	0	3	1	4	1	2	0	1	1	2	1	4	1	1	0	4	2	0.33	0.64	0.3	0.31	0.31	2	1	-0.2	4	0.33	0.57	0.33	0.67	0.33	0.7	0.2	0.7	0.25	0.75	3	3	3	4	3
1589	2	5	2	4	2	2	1	4	1	1	1	3	0	1	0	1	1	3	0	1	1	1	0	1	1	0.44	0.58	0.6	0.13	0.13	3	1	-1	2	0	0.57	1	0.5	0.33	0.67	0.4	0.64	0.5	0.58	3	5	3	5	4
1590	1	3	2	3	2	2	1	6	0	4	1	3	1	1	1	6	0	6	0	6	0	1	0	1	3	0.56	0.78	0.3	0.22	0.22	2	1	-0.4	3	1	0.83	0.33	0.77	0.33	0.73	0.6	0.84	0.5	0.5	2	4	3	4	4
1591	2	5	4	2	2	2	1	5	1	6	1	5	1	6	1	5	1	4	0	5	1	5	0	6	1	0.67	0.92	0	0.26	0.26	2	1	-0.2	4	0.67	0.9	1	0.93	0.33	0.93	0.4	0.9	0.5	0.7	1	4	4	4	3
1592	1	5	4	2	2	1	0	1	1	1	1	1	0	1	0	2	1	2	0	1	1	3	1	1	1	0.44	0.54	0.7	0.1	0.1	3	1	-0.6	3	0	0.57	1	0.57	0.33	0.5	0.4	0.52	1	0.95	4	5	3	3	3
1593	1	5	4	3	2	2	0	1	1	4	1	1	1	4	0	1	1	3	1	1	1	1	1	2	2	0.44	0.6	0.5	0.16	0.16	3	1	-0.6	3	0.33	0.67	0.67	0.6	0.33	0.53	0.2	0.56	0.5	0.58	2	5	3	4	4
1596	2	5	1	4	2	2	0	1	0	1	0	1	1	1	1	2	0	4	1	1	1	1	1	1	1	0.67	0.54	0.8	-0.12	-0.12	7	3	-1.2	2	1	0.63	0.33	0.5	0.67	0.5	0.6	0.56	0.75	0.65	3	5	3	5	5
1597	1	4	2	2	2	2	0	3	1	3	1	6	1	3	0	3	1	6	1	2	1	3	1	6	3	0.44	0.79	0	0.34	0.34	2	1	-1.4	1	0.33	0.8	0.67	0.67	0.33	0.9	0.2	0.86	0.75	0.53	4	5	3	5	5
1599	2	5	4	3	2	2	1	2	1	1	1	2	1	1	0	1	0	3	1	2	1	1	0	1	1	0.56	0.56	0.6	0	0	5	2	-0.6	3	0.67	0.57	0.67	0.53	0.33	0.57	0.4	0.6	0.75	0.7	3	4	4	4	3
1602	2	5	1	3	2	1	0	4	1	3	1	2	1	2	1	1	0	5	0	4	1	1	0	4	2	0.89	0.69	0.3	-0.2	-0.2	7	3	-0.4	3	1	0.67	1	0.67	0.67	0.73	0.8	0.78	0.75	0.5	4	3	3	4	3
1604	2	3	2	3	2	2	0	4	1	4	1	3	1	5	1	5	1	4	0	1	1	4	0	5	2	0.78	0.79	0.1	0.01	0.01	4	2	-1.6	1	0.67	0.87	1	0.7	0.67	0.8	0.6	0.74	1	0.58	4	5	5	5	4
1605	2	5	1	3	2	2	0	3	1	6	1	6	1	4	1	5	0	5	1	5	0	1	0	4	3	0.67	0.83	0.1	0.17	0.17	3	1	-0.2	4	1	0.87	0.33	0.8	0.67	0.83	0.6	0.86	1	0.85	2	3	3	4	4
1606	2	5	4	3	2	2	1	4	1	4	1	1	1	4	1	4	0	5	0	4	1	4	0	5	2	0.78	0.79	0.1	0.01	0.01	4	2	-0.4	3	1	0.83	1	0.8	0.33	0.73	0.6	0.78	0.75	0.8	3	4	3	4	3
1607	2	4	1	2	2	2	1	3	1	3	0	6	1	5	1	1	0	6	1	3	1	3	0	6	3	0.78	0.8	0.1	0.02	0.02	4	2	-0.6	3	1	0.8	0.67	0.7	0.67	0.9	0.6	0.88	1	0.8	3	4	3	4	4
1608	1	5	1	3	2	2	0	4	1	4	1	3	1	5	1	4	0	6	1	1	0	5	0	4	2	0.67	0.8	0.1	0.13	0.13	3	1	0.2	5	1	0.9	0.33	0.73	0.67	0.77	0.6	0.76	1	0.7	2	3	3	3	3
1609	2	5	4	1	2	2	1	2	0	4	1	5	1	4	1	3	0	5	0	6	1	3	0	4	2	0.67	0.8	0	0.13	0.13	3	1	-1.6	1	1	0.8	0.67	0.83	0.33	0.77	0.6	0.84	0.75	0.85	4	5	5	5	4
1610	2	5	1	2	2	2	0	3	1	2	1	3	1	2	1	3	0	5	0	6	1	4	0	5	3	0.89	0.77	0	-0.12	-0.12	7	3	-0.2	4	1	0.73	1	0.8	0.67	0.77	0.8	0.84	0.75	0.75	3	3	3	4	3
1612	2	5	2	3	2	2	0	6	1	4	1	4	1	5	1	4	0	6	0	6	1	4	0	6	3	0.89	0.9	0	0.01	0.01	4	2	0.2	5	1	0.9	1	0.87	0.67	0.93	0.8	0.96	1	0.68	2	2	3	3	4
1614	2	5	4	4	1	2	1	1	0	1	0	1	1	3	1	1	1	1	0	1	1	1	0	1	1	0.67	0.52	0.9	-0.14	-0.14	7	3	-1.6	1	0.67	0.57	0.67	0.5	0.67	0.5	0.6	0.5	1	0.83	5	5	3	5	5
1615	1	4	2	4	2	1	1	6	1	4	0	2	1	5	1	5	0	5	1	1	0	5	0	6	1	0.67	0.83	0.1	0.17	0.17	3	1	-0.4	3	1	0.9	0.33	0.73	0.67	0.87	0.6	0.8	0.75	0.55	3	3	4	3	4
1616	2	4	1	3	2	2	1	6	1	2	1	1	1	4	1	3	0	2	0	4	1	2	1	2	2	0.67	0.69	0.1	0.02	0.02	4	2	-0.4	3	1	0.7	1	0.67	0	0.7	0.4	0.7	0.75	0.88	3	4	3	4	3
1617	1	5	4	4	2	2	0	6	1	6	1	1	1	6	1	1	1	1	0	6	1	4	1	4	2	0.67	0.79	0.3	0.12	0.12	3	1	-0.4	3	0.67	0.67	1	0.93	0.33	0.77	0.4	0.76	1	0.68	3	4	3	4	3
1618	1	5	1	3	2	2	1	1	1	2	1	4	1	1	0	1	0	3	0	1	1	3	0	3	2	0.67	0.61	0.4	-0.06	-0.06	7	3	-1.8	1	0.67	0.57	1	0.6	0.33	0.67	0.6	0.64	1	0.83	4	5	5	5	5
1620	2	5	1	4	2	2	1	3	1	4	0	2	1	4	1	4	0	5	0	4	1	1	1	4	2	0.78	0.74	0.1	-0.03	-0.03	6	2	0	4	1	0.83	1	0.7	0.33	0.7	0.6	0.76	0.75	0.58	3	3	3	4	2
1622	1	4	1	2	2	2	0	6	1	6	1	6	1	6	0	6	0	6	1	6	1	6	0	6	2	0.67	1	0	0.33	0.33	2	1	-0.6	3	0.67	1	0.67	1	0.67	1	0.6	1	1	0.73	2	5	3	4	4
1623	1	4	2	1	2	2	1	5	1	5	1	3	1	5	0	3	1	5	0	4	1	5	1	4	2	0.44	0.83	0	0.39	0.39	2	1	-1.4	1	0.33	0.83	1	0.87	0	0.8	0.2	0.82	0.75	1	5	5	3	5	4
1625	1	2	4	4	1	2	1	2	1	5	0	1	1	3	0	1	0	4	1	1	1	5	0	4	1	0.67	0.69	0.3	0.02	0.02	4	2	-0.8	3	0.67	0.67	0.67	0.77	0.67	0.63	0.6	0.64	0.75	0.85	3	3	4	5	4
1626	1	5	1	2	2	2	0	3	0	4	0	1	1	4	0	5	0	4	0	5	1	2	0	2	1	0.78	0.73	0.1	-0.04	-0.04	6	2	-0.4	3	0.67	0.83	0.67	0.77	1	0.6	1	0.7	0.75	0.75	3	3	3	4	4
1628	2	5	1	4	2	2	1	1	1	2	1	2	1	4	0	1	0	5	0	6	1	3	0	6	3	0.67	0.73	0.3	0.07	0.07	3	1	-0.4	3	0.67	0.73	1	0.77	0.33	0.7	0.6	0.8	0.5	0.78	3	3	3	5	3
1629	2	4	4	2	2	1	0	1	1	6	1	5	1	6	1	3	0	6	0	4	1	6	0	5	2	0.89	0.87	0.1	-0.02	-0.02	6	2	-0.2	4	1	0.9	1	0.93	0.67	0.77	0.8	0.82	0.75	0.65	3	4	3	3	3
1630	2	5	1	3	2	2	1	3	1	5	1	3	0	5	1	4	0	4	0	6	0	1	1	1	3	0.44	0.76	0.2	0.31	0.31	2	1	-1	2	0.67	0.83	0.67	0.8	0	0.63	0.4	0.74	1	0.93	4	5	3	4	4
1631	2	5	4	2	2	2	1	4	0	4	1	4	1	6	1	4	0	6	0	1	1	6	1	2	2	0.56	0.81	0.1	0.26	0.26	2	1	-0.6	3	1	0.93	0.67	0.77	0	0.73	0.4	0.74	0.5	0.78	2	5	3	4	4
1632	2	1	1	3	2	2	0	1	1	6	0	4	1	3	0	4	0	5	0	5	1	4	1	2	2	0.78	0.78	0.1	0	0	5	2	-1.6	1	0.67	0.8	1	0.9	0.67	0.63	0.8	0.74	0.75	0.9	5	5	3	5	5
1633	1	4	4	3	2	2	1	6	1	5	1	6	1	6	0	4	0	6	0	6	1	5	0	6	3	0.67	0.96	0	0.29	0.29	2	1	-0.2	4	0.67	0.93	1	0.93	0.33	1	0.6	1	0.75	0.83	3	3	3	4	3
1634	2	5	4	4	2	2	0	1	1	1	1	1	0	1	1	4	0	1	0	3	1	1	1	3	2	0.67	0.58	0.7	-0.09	-0.09	7	3	-1	2	0.67	0.6	1	0.57	0.33	0.57	0.6	0.58	0.75	0.9	3	5	3	5	4
1635	1	4	1	1	2	2	1	1	1	1	1	1	1	1	1	2	1	2	1	3	1	1	1	1	4	0.44	0.54	0.6	0.1	0.1	3	1	-1.6	1	0.67	0.57	0.67	0.57	0	0.5	0	0.56	0.75	0.58	5	5	5	4	4
1636	2	2	3	3	2	2	1	6	1	1	1	1	1	1	1	4	0	5	0	1	0	1	0	1	1	0.67	0.63	0.7	-0.03	-0.03	6	2	-1	2	1	0.73	0.67	0.5	0.33	0.67	0.6	0.68	1	0.53	3	5	3	5	4
1639	1	5	1	3	2	2	0	4	1	1	1	1	0	3	1	1	0	4	0	4	1	1	1	1	2	0.67	0.62	0.5	-0.04	-0.04	6	2	-0.4	3	0.67	0.67	1	0.6	0.33	0.6	0.6	0.68	0.75	0.58	3	5	3	3	3
1640	1	5	1	1	1	2	1	2	0	3	1	2	0	2	1	1	1	4	0	2	0	1	0	2	2	0.33	0.61	0.2	0.28	0.28	2	1	-1.6	1	0.33	0.63	0.33	0.6	0.33	0.6	0.4	0.64	0.75	0.55	5	5	5	5	3
1641	1	2	4	4	2	2	1	3	1	3	0	1	1	4	1	3	1	4	0	1	1	4	1	2	2	0.67	0.68	0.3	0.01	0.01	4	2	0	4	0.67	0.77	1	0.67	0.33	0.6	0.4	0.62	0.25	0.58	3	3	3	3	3
1643	1	2	1	3	1	2	0	1	0	1	1	1	0	1	0	1	1	1	0	1	0	1	1	1	2	0.22	0.5	1	0.28	0.28	2	1	-1.8	1	0	0.5	0.33	0.5	0.33	0.5	0.4	0.5	1	0.75	4	5	5	5	5
1644	1	1	3	2	2	2	0	5	0	2	1	3	1	3	1	2	0	4	1	1	1	4	1	5	2	0.56	0.72	0.1	0.17	0.17	3	1	-0.6	3	1	0.7	0.33	0.63	0.33	0.83	0.4	0.76	0	0.5	3	5	3	3	4
1645	1	4	1	3	2	2	1	1	1	2	1	1	1	6	0	6	0	6	1	1	0	1	0	1	1	0.44	0.68	0.5	0.23	0.23	2	1	-2	1	0.67	1	0.33	0.53	0.33	0.5	0.4	0.6	0.75	0.68	5	5	5	5	5
1648	2	5	4	3	2	2	1	4	0	3	0	3	0	4	1	4	0	3	0	3	0	2	0	5	2	0.56	0.74	0	0.19	0.19	3	1	-0.4	3	0.67	0.77	0.33	0.67	0.67	0.8	0.8	0.76	0.5	0.78	3	3	4	4	3
1649	1	3	4	4	2	2	0	1	1	1	1	3	1	2	0	1	0	6	1	2	1	3	1	2	1	0.56	0.63	0.3	0.08	0.08	3	1	-1.4	1	0.67	0.7	0.67	0.6	0.33	0.6	0.4	0.68	0.25	0.73	3	5	4	5	5
1650	2	5	4	4	2	2	1	1	1	1	1	2	1	1	1	3	0	5	0	1	1	1	0	3	1	0.78	0.6	0.5	-0.18	-0.18	7	3	-1.4	1	1	0.7	1	0.5	0.33	0.6	0.6	0.64	0.75	0.58	5	5	3	5	4
1652	2	4	2	2	2	2	0	4	1	4	1	4	1	4	1	6	0	6	0	4	1	4	0	5	3	0.89	0.86	0	-0.03	-0.03	6	2	-0.2	4	1	0.93	1	0.8	0.67	0.83	0.8	0.86	1	0.55	3	2	4	4	3
1654	1	3	4	1	2	2	0	1	1	1	0	1	1	1	0	1	0	3	1	1	1	1	0	1	1	0.78	0.52	0.8	-0.26	-0.26	8	3	-1.4	1	0.67	0.57	0.67	0.5	1	0.5	0.8	0.54	1	0.85	4	4	4	5	5
1657	1	3	3	3	2	2	0	1	0	5	1	1	1	6	0	1	1	4	0	6	0	5	1	5	1	0.33	0.78	0.3	0.44	0.44	2	1	-0.8	3	0.33	0.77	0.33	0.93	0.33	0.63	0.4	0.74	0.75	0.5	3	5	3	4	4
1659	1	2	4	3	2	2	1	1	1	2	0	2	1	2	1	3	0	2	0	5	0	1	1	4	2	0.67	0.64	0.2	-0.02	-0.02	6	2	0.4	5	1	0.63	0.67	0.67	0.33	0.63	0.6	0.68	0.25	0.83	2	3	2	3	3
1660	1	5	4	3	2	2	1	1	0	1	1	1	1	5	1	1	0	6	1	6	1	1	0	3	1	0.56	0.68	0.5	0.12	0.12	3	1	-0.6	3	1	0.8	0.33	0.67	0.33	0.57	0.4	0.74	0.75	0.6	3	5	3	4	3
1662	1	3	1	4	2	2	0	1	0	2	1	1	1	1	1	1	0	3	0	1	1	2	0	3	1	0.78	0.57	0.6	-0.21	-0.21	8	3	-2	1	1	0.57	0.67	0.57	0.67	0.57	0.8	0.58	0.75	0.6	5	5	5	5	5
1664	2	5	1	4	2	2	1	4	0	4	1	4	1	4	1	4	0	4	0	4	1	4	0	4	3	0.67	0.8	0	0.13	0.13	3	1	-1.4	1	1	0.8	0.67	0.8	0.33	0.8	0.6	0.8	0.75	0.55	4	5	3	5	5
1665	2	1	3	2	2	2	1	4	1	4	0	1	1	3	1	6	0	6	0	6	1	2	1	6	3	0.78	0.82	0.1	0.04	0.04	4	2	-1	2	1	0.9	1	0.8	0.33	0.77	0.6	0.86	0.75	0.8	2	5	3	5	5
1667	2	3	1	3	1	1	0	3	0	1	1	3	1	1	1	3	0	4	0	1	0	1	0	6	2	0.67	0.66	0.5	-0.01	-0.01	6	2	0	4	1	0.67	0.33	0.5	0.67	0.8	0.8	0.74	1	0.78	3	4	2	3	3
1668	1	4	1	3	2	2	0	2	0	2	0	2	0	2	0	2	0	3	1	3	0	2	0	2	1	0.44	0.62	0	0.18	0.18	3	1	-1.8	1	0.33	0.63	0	0.63	1	0.6	0.8	0.64	0.5	0.55	5	5	4	5	5
1669	1	4	1	1	1	1	1	5	1	5	0	4	0	5	1	5	0	6	1	4	0	2	0	5	1	0.56	0.86	0	0.3	0.3	2	1	0	4	0.67	0.93	0.33	0.77	0.67	0.87	0.6	0.88	0	0.6	3	3	3	4	2
1671	1	4	1	3	2	2	0	4	1	3	1	1	1	1	0	1	0	4	0	1	0	1	0	4	2	0.67	0.62	0.5	-0.04	-0.04	6	2	-1.8	1	0.67	0.6	0.67	0.57	0.67	0.7	0.8	0.68	0.5	0.83	5	5	4	5	5
1672	2	4	4	3	2	2	1	1	0	1	1	1	1	1	1	5	0	5	0	5	1	1	0	2	1	0.67	0.64	0.5	-0.02	-0.02	6	2	-1	2	1	0.77	0.67	0.63	0.33	0.53	0.6	0.68	0.5	0.55	3	5	3	5	4
1673	2	2	1	3	2	1	0	1	1	6	1	6	1	4	0	1	0	6	0	6	0	5	0	1	2	0.67	0.8	0.3	0.13	0.13	3	1	-0.8	3	0.67	0.77	0.67	0.97	0.67	0.67	0.8	0.8	0.75	0.6	1	5	3	5	5
1675	2	4	1	3	2	2	1	1	1	1	0	1	1	1	0	1	0	6	0	1	1	1	0	1	1	0.78	0.56	0.9	-0.22	-0.22	8	3	-1.6	1	0.67	0.67	1	0.5	0.67	0.5	0.8	0.6	0.5	0.8	5	5	3	5	5
1676	2	2	2	4	2	2	1	2	1	2	0	1	1	2	1	2	0	2	0	3	0	1	0	3	1	0.78	0.6	0.3	-0.18	-0.18	7	3	0	4	1	0.6	0.67	0.6	0.67	0.6	0.8	0.62	0.75	0.5	3	3	3	3	3
1677	1	4	1	1	2	2	1	1	0	1	0	1	0	1	0	1	0	1	1	1	0	1	1	1	1	0.22	0.5	1	0.28	0.28	2	1	-0.4	3	0.33	0.5	0	0.5	0.33	0.5	0.4	0.5	0.75	0.58	3	5	3	3	3
1678	1	4	1	4	2	2	0	3	1	3	0	2	1	6	0	1	0	6	0	1	0	2	1	1	1	0.67	0.68	0.3	0.01	0.01	4	2	-0.8	3	0.67	0.83	0.67	0.6	0.67	0.6	0.8	0.66	0	0.5	5	5	1	5	3
1680	1	5	1	3	2	2	1	3	0	1	0	3	1	3	0	2	1	2	0	1	0	5	1	5	1	0.33	0.68	0.2	0.34	0.34	2	1	-0.4	3	0.33	0.63	0.33	0.63	0.33	0.77	0.4	0.68	0.5	0.7	2	3	3	5	4
1681	2	5	1	1	2	2	0	5	0	4	1	4	1	5	1	5	0	4	0	5	0	5	0	4	3	0.67	0.86	0	0.19	0.19	3	1	-0.2	4	1	0.87	0.33	0.87	0.67	0.83	0.8	0.84	0.25	0.68	3	3	3	4	3
1682	1	5	4	4	2	2	1	2	1	1	0	2	0	3	0	2	1	2	0	2	0	2	1	2	2	0.33	0.6	0.2	0.27	0.27	2	1	-1.4	1	0	0.63	0.67	0.57	0.33	0.6	0.4	0.6	0.5	0.88	5	5	4	5	3
1683	2	5	1	4	2	2	1	3	1	3	0	1	1	3	1	3	0	6	0	1	0	1	0	2	2	0.78	0.66	0.3	-0.12	-0.12	7	3	-0.6	3	1	0.8	0.67	0.57	0.67	0.6	0.8	0.66	0.25	0.6	3	4	4	4	3
1684	1	1	4	4	2	2	0	1	0	4	0	3	1	4	1	1	0	5	0	3	1	3	1	4	2	0.78	0.71	0.2	-0.07	-0.07	7	3	-0.4	3	1	0.73	0.67	0.73	0.67	0.67	0.8	0.72	0.75	0.65	3	3	2	5	4
1685	2	5	1	4	2	2	0	2	0	2	1	2	1	2	1	1	0	2	0	3	1	2	0	3	2	0.78	0.61	0.1	-0.17	-0.17	7	3	-0.4	3	1	0.57	0.67	0.63	0.67	0.63	0.8	0.64	0.75	0.7	3	4	3	4	3
1686	1	3	4	2	2	2	0	1	1	3	0	1	0	1	1	1	0	1	0	1	1	3	0	1	1	0.89	0.54	0.7	-0.34	-0.34	8	3	-1.4	1	0.67	0.5	1	0.63	1	0.5	1	0.5	0.75	0.58	4	5	4	5	4
1689	2	2	1	2	1	2	0	1	1	4	1	6	1	4	1	1	0	5	0	1	1	1	0	6	2	0.89	0.72	0.4	-0.17	-0.17	7	3	-1.6	1	1	0.73	1	0.6	0.67	0.83	0.8	0.78	0.75	0.6	5	5	3	5	5
1692	1	5	2	1	2	2	1	2	1	2	0	2	1	2	1	2	1	2	0	2	1	2	0	2	2	0.78	0.6	0	-0.18	-0.18	7	3	-0.4	3	0.67	0.6	1	0.6	0.67	0.6	0.6	0.6	1	0.65	3	5	3	3	3
1693	1	4	2	3	2	2	1	1	0	1	1	1	1	6	1	2	0	6	1	6	1	2	0	1	1	0.56	0.69	0.4	0.13	0.13	3	1	0	4	1	0.87	0.33	0.7	0.33	0.5	0.4	0.7	1	0.6	3	3	3	3	3
1696	1	5	1	1	2	1	1	6	0	4	1	4	1	5	1	4	0	6	0	6	0	5	0	6	3	0.56	0.91	0	0.36	0.36	2	1	0.2	5	1	0.9	0.33	0.9	0.33	0.93	0.6	0.96	0.75	0.68	2	3	3	3	3
1698	1	5	1	4	2	2	1	1	0	4	0	1	0	1	0	1	1	4	0	4	1	1	1	1	2	0.33	0.6	0.7	0.27	0.27	2	1	-1	2	0	0.6	0.67	0.7	0.33	0.5	0.4	0.62	0.5	0.85	3	4	4	5	4
1699	1	5	1	3	2	2	0	5	1	6	1	6	1	4	1	5	0	6	1	4	1	6	0	5	2	0.78	0.92	0	0.14	0.14	3	1	-1.6	1	1	0.9	0.67	0.93	0.67	0.93	0.6	0.92	0.25	0.58	4	5	5	5	4
1702	2	4	4	3	2	2	1	3	1	3	1	2	0	3	1	3	0	3	0	2	1	4	1	4	2	0.56	0.7	0	0.14	0.14	3	1	0	4	0.67	0.7	1	0.7	0	0.7	0.4	0.68	1	0.93	2	3	4	3	3
1703	2	5	1	4	2	2	1	3	1	2	0	1	1	3	1	2	0	3	0	2	0	1	0	1	2	0.78	0.6	0.3	-0.18	-0.18	7	3	-0.8	2	1	0.67	0.67	0.57	0.67	0.57	0.8	0.6	0.75	0.73	3	4	4	4	4
1704	1	4	4	4	2	2	0	1	1	4	1	2	1	3	1	2	0	3	0	4	1	2	1	1	2	0.78	0.64	0.2	-0.13	-0.13	7	3	-0.6	3	1	0.67	1	0.73	0.33	0.53	0.6	0.62	0.75	0.6	3	3	4	4	4
1706	1	5	4	3	2	2	0	2	1	2	0	1	1	4	0	1	0	5	0	1	1	1	0	1	2	0.89	0.6	0.5	-0.29	-0.29	8	3	-1.2	2	0.67	0.73	1	0.53	1	0.53	1	0.6	1	0.68	3	5	4	5	4
1707	2	5	1	4	2	2	0	1	1	1	1	4	1	3	1	1	0	4	1	4	0	1	0	6	2	0.67	0.68	0.4	0.01	0.01	4	2	-0.4	3	1	0.67	0.33	0.6	0.67	0.77	0.6	0.78	0.75	0.6	2	4	3	4	4
1710	2	4	2	1	2	2	1	4	0	3	1	3	0	3	1	6	0	5	0	6	1	2	1	3	2	0.44	0.79	0	0.34	0.34	2	1	-0.6	3	0.67	0.87	0.67	0.77	0	0.73	0.4	0.82	0.75	0.55	3	4	3	4	4
1714	1	1	4	1	2	2	1	1	1	5	1	1	0	2	1	5	0	3	1	1	1	1	1	4	2	0.44	0.66	0.4	0.21	0.21	2	1	-1	2	0.67	0.73	0.67	0.63	0	0.6	0.2	0.6	0.5	0.75	3	5	4	4	4
1715	1	1	3	3	2	2	1	1	1	4	0	1	1	4	0	1	0	2	0	1	0	1	0	1	1	0.67	0.58	0.6	-0.09	-0.09	7	3	-1.8	1	0.67	0.63	0.67	0.6	0.67	0.5	0.8	0.52	0.75	0.73	5	5	5	5	4
1716	1	5	2	4	1	2	0	4	0	5	0	6	1	3	1	6	0	6	0	2	0	3	0	4	2	0.78	0.83	0	0.06	0.06	3	1	0.2	5	1	0.9	0.33	0.73	1	0.87	1	0.84	0.5	0.65	2	2	3	4	3
1717	1	5	4	4	2	2	1	4	0	4	1	4	0	5	1	5	0	6	0	4	1	4	0	4	2	0.56	0.84	0	0.29	0.29	2	1	-0.2	4	0.67	0.93	0.67	0.8	0.33	0.8	0.6	0.84	0.5	0.83	3	3	3	4	3
1718	2	4	2	2	2	1	1	2	1	5	1	3	0	2	1	2	0	2	1	2	1	4	1	3	2	0.44	0.68	0	0.23	0.23	2	1	0	4	0.67	0.6	0.67	0.77	0	0.67	0.2	0.64	0.5	0.85	2	3	3	3	4
1719	2	3	2	3	2	1	1	2	1	3	1	6	1	2	0	1	0	3	1	1	1	5	1	1	2	0.44	0.67	0.4	0.22	0.22	2	1	0	4	0.67	0.6	0.67	0.7	0	0.7	0.2	0.66	0.75	0.73	3	3	3	3	3
1723	1	3	4	4	1	1	1	1	1	3	1	1	1	5	1	4	0	4	0	6	1	4	0	6	2	0.78	0.78	0.2	0	0	5	2	0.2	5	1	0.83	1	0.83	0.33	0.67	0.6	0.76	0.75	0.68	2	3	3	3	3
1724	1	5	2	3	2	2	0	5	0	3	0	1	0	4	1	4	0	5	0	1	1	2	0	5	3	0.78	0.73	0.2	-0.04	-0.04	6	2	-1	2	0.67	0.83	0.67	0.6	1	0.77	1	0.74	1	0.8	4	5	3	4	4
1726	1	5	2	1	2	2	0	1	1	1	1	2	1	3	0	1	1	1	0	1	1	1	0	5	1	0.67	0.58	0.7	-0.09	-0.09	7	3	-1	2	0.33	0.57	1	0.5	0.67	0.67	0.6	0.6	0.5	0.73	4	5	4	4	3
1727	1	5	1	3	2	2	1	5	1	5	1	4	1	4	0	5	1	5	1	5	1	5	1	4	3	0.33	0.87	0	0.53	0.53	1	1	0.2	5	0.33	0.87	0.67	0.9	0	0.83	0	0.86	0.75	0.55	2	3	2	4	3
1728	1	5	4	4	2	2	0	4	0	4	1	4	1	4	1	4	0	4	0	4	1	4	0	4	2	0.78	0.8	0	0.02	0.02	4	2	-1.2	2	1	0.8	0.67	0.8	0.67	0.8	0.8	0.8	0.75	0.88	3	5	3	5	5
1729	2	3	3	4	2	1	1	1	1	1	0	1	1	1	1	1	0	1	0	1	1	1	1	1	4	0.78	0.5	1	-0.28	-0.28	8	3	0	4	1	0.5	1	0.5	0.33	0.5	0.6	0.5	0.75	0.8	3	3	3	3	3
1730	1	5	2	3	2	2	0	2	1	2	1	2	1	3	0	2	0	1	0	3	1	2	1	3	2	0.67	0.62	0.1	-0.04	-0.04	6	2	-1	2	0.67	0.6	1	0.63	0.33	0.63	0.6	0.62	1	0.5	3	4	4	5	4
1731	2	3	4	1	2	1	1	4	1	4	1	4	1	4	1	1	1	4	1	4	1	4	1	4	2	0.44	0.77	0.2	0.32	0.32	2	1	-0.8	2	0.67	0.7	0.67	0.8	0	0.8	0	0.8	0.75	0.63	1	5	3	5	5
1732	2	5	1	1	2	2	1	6	1	5	0	2	1	5	0	5	0	6	0	6	0	4	0	5	2	0.67	0.89	0	0.22	0.22	2	1	-1.6	1	0.67	0.93	0.67	0.9	0.67	0.83	0.8	0.9	1	0.73	4	5	5	5	4
1733	1	5	4	3	2	2	1	1	1	1	1	1	0	1	0	1	0	3	0	1	1	1	0	5	1	0.56	0.57	0.8	0.01	0.01	4	2	-1.4	1	0.33	0.57	1	0.5	0.33	0.63	0.6	0.62	0.5	0.88	4	5	4	5	4
1736	1	3	4	1	2	2	0	1	0	1	0	2	0	4	0	1	0	5	1	1	1	1	0	3	3	0.56	0.61	0.5	0.06	0.06	3	1	-1	2	0.33	0.73	0.33	0.5	1	0.6	0.8	0.64	0.5	0.5	3	5	3	5	4
1737	1	4	4	2	2	2	0	1	1	2	0	1	0	1	0	1	0	4	1	4	0	1	0	5	1	0.56	0.62	0.6	0.07	0.07	3	1	-1.2	2	0.33	0.6	0.33	0.63	1	0.63	0.8	0.7	0.25	0.58	5	5	3	4	4
1740	1	5	1	1	2	2	1	2	1	3	0	2	1	2	1	2	0	5	1	3	1	1	0	3	2	0.78	0.66	0.2	-0.12	-0.12	7	3	-1	2	1	0.7	0.67	0.63	0.67	0.63	0.6	0.7	0.25	0.53	4	5	3	4	4
1741	1	2	4	3	2	2	0	1	1	2	0	2	1	1	0	1	1	3	1	2	1	2	1	2	2	0.56	0.58	0.3	0.02	0.02	4	2	-0.4	3	0.33	0.57	0.67	0.6	0.67	0.57	0.4	0.6	1	0.6	2	5	3	4	3
1742	1	5	1	3	2	2	0	1	1	3	0	1	1	4	1	1	0	5	1	2	0	3	1	3	2	0.67	0.66	0.3	-0.01	-0.01	6	2	-1.2	2	1	0.73	0.33	0.67	0.67	0.57	0.6	0.64	0.75	0.55	4	5	4	4	4
1743	1	3	2	4	2	2	0	1	0	4	0	1	0	1	1	1	1	1	1	1	0	1	1	1	1	0.33	0.53	0.9	0.2	0.2	3	1	-2	1	0.33	0.5	0	0.6	0.67	0.5	0.4	0.5	0.75	0.68	5	5	5	5	5
1747	1	4	2	2	2	2	1	4	1	5	1	4	1	6	1	5	0	6	0	6	0	5	0	6	3	0.67	0.92	0	0.26	0.26	2	1	0.4	5	1	0.97	0.67	0.93	0.33	0.87	0.6	0.92	0.25	0.58	2	2	3	3	3
1748	2	1	2	1	2	2	0	1	1	3	1	1	1	1	1	3	0	1	1	1	1	1	0	1	1	0.78	0.54	0.8	-0.23	-0.23	8	3	-1.8	1	1	0.57	0.67	0.57	0.67	0.5	0.6	0.5	0.75	0.93	4	5	5	5	5
1749	2	3	1	4	2	2	0	5	1	5	0	2	1	1	1	1	0	1	0	3	0	1	0	1	1	0.89	0.62	0.5	-0.27	-0.27	8	3	-0.6	3	1	0.5	0.67	0.7	1	0.67	1	0.64	1	0.6	4	4	4	3	3
1753	1	4	1	2	2	1	0	2	1	4	1	4	1	4	0	2	0	4	0	4	1	4	0	5	3	0.78	0.77	0	-0.01	-0.01	6	2	0.6	5	0.67	0.73	1	0.8	0.67	0.77	0.8	0.78	0.75	0.6	2	3	2	3	2
1754	1	3	1	3	2	2	1	1	1	1	1	1	1	1	1	1	1	2	1	1	1	1	1	1	1	0.44	0.51	0.9	0.07	0.07	3	1	-2	1	0.67	0.53	0.67	0.5	0	0.5	0	0.52	0.75	0.75	5	5	5	5	5
1756	1	5	1	1	2	2	0	1	0	1	0	1	0	1	0	1	0	1	0	1	0	1	0	1	1	0.56	0.5	1	-0.06	-0.06	7	3	0	4	0.33	0.5	0.33	0.5	1	0.5	1	0.5	1	0.5	2	4	3	3	3
1759	1	5	1	3	2	2	0	1	1	2	0	1	0	2	1	2	0	1	1	3	1	2	0	1	3	0.78	0.57	0.4	-0.21	-0.21	8	3	-1.2	2	0.67	0.57	0.67	0.63	1	0.5	0.8	0.54	0	0.5	5	5	3	5	3
1760	1	3	1	3	1	2	0	1	0	1	0	1	1	1	0	1	0	5	0	1	1	1	0	2	1	0.78	0.56	0.8	-0.22	-0.22	8	3	-1	2	0.67	0.63	0.67	0.5	1	0.53	1	0.6	0.75	0.6	4	5	3	4	4
1761	1	5	1	2	2	2	1	1	1	2	0	3	1	1	0	2	0	6	0	1	1	1	1	4	1	0.67	0.63	0.5	-0.03	-0.03	6	2	-2	1	0.67	0.7	1	0.53	0.33	0.67	0.6	0.7	0.5	0.5	5	5	5	5	5
1765	1	1	2	3	2	2	1	3	1	2	1	1	1	2	1	1	0	2	1	1	1	1	0	1	1	0.67	0.56	0.5	-0.11	-0.11	7	3	-1.4	1	1	0.57	0.67	0.53	0.33	0.57	0.4	0.56	0.75	0.55	4	3	5	5	5
1766	2	5	2	3	2	2	0	5	1	4	0	1	1	4	1	4	0	6	0	5	1	2	0	4	3	1	0.79	0.1	-0.21	-0.21	8	3	0.8	5	1	0.87	1	0.77	1	0.73	1	0.82	1	0.55	2	2	2	3	2
1768	1	5	2	1	2	2	1	4	0	4	0	1	1	3	1	1	0	6	0	1	0	1	0	4	2	0.67	0.68	0.5	0.01	0.01	4	2	-0.8	2	1	0.73	0.33	0.6	0.67	0.7	0.8	0.72	1	0.75	3	5	3	4	4
1771	1	5	1	4	2	2	1	6	1	6	0	2	0	3	0	2	0	6	1	6	1	6	0	6	2	0.56	0.88	0	0.32	0.32	2	1	0.6	5	0.33	0.77	0.67	1	0.67	0.87	0.6	0.92	0.5	0.63	3	1	3	3	2
1774	1	1	3	3	2	2	0	1	0	1	1	1	1	1	0	1	0	1	1	1	0	1	0	1	2	0.44	0.5	1	0.06	0.06	3	1	0.2	5	0.67	0.5	0	0.5	0.67	0.5	0.6	0.5	0.5	0.83	3	2	3	3	3
1775	2	5	2	4	2	2	1	2	1	4	0	2	1	5	1	2	0	5	0	4	0	2	1	3	2	0.67	0.72	0	0.06	0.06	3	1	-1.2	2	1	0.8	0.67	0.73	0.33	0.63	0.6	0.72	0.25	0.5	4	5	3	5	4
1776	1	2	1	4	2	2	0	1	1	1	0	1	0	1	1	1	1	1	0	1	0	1	1	1	1	0.56	0.5	1	-0.06	-0.06	7	3	-2	1	0.33	0.5	0.67	0.5	0.67	0.5	0.6	0.5	0.75	0.73	5	5	5	5	5
1778	2	2	2	3	2	2	1	6	1	6	1	6	1	6	1	6	1	6	1	6	1	6	1	6	3	0.44	1	0	0.56	0.56	1	1	1.6	5	0.67	1	0.67	1	0	1	0	1	0.5	0.5	1	1	3	1	1
1781	1	4	1	2	1	1	1	6	0	3	0	1	0	4	1	6	0	6	1	5	0	5	0	5	2	0.44	0.86	0.1	0.41	0.41	2	1	0	4	0.67	0.93	0	0.83	0.67	0.8	0.6	0.86	1	1	2	3	3	4	3
1784	1	2	1	3	2	2	1	2	1	2	1	1	0	1	0	3	1	1	1	4	0	1	0	1	2	0.22	0.58	0.5	0.36	0.36	2	1	-1	2	0	0.57	0.33	0.63	0.33	0.53	0.2	0.58	0.25	0.85	3	5	4	4	4
1785	1	5	2	1	2	2	1	2	1	3	0	3	1	3	1	5	0	3	0	6	1	1	1	3	1	0.78	0.72	0.2	-0.06	-0.06	7	3	-1.4	1	1	0.77	1	0.73	0.33	0.67	0.6	0.74	0.25	0.58	5	5	3	5	4
1793	1	3	1	2	2	2	1	1	1	1	1	1	1	1	1	1	0	1	1	1	1	1	1	1	1	0.56	0.5	1	-0.06	-0.06	7	3	-1	2	1	0.5	0.67	0.5	0	0.5	0.2	0.5	1	0.7	3	5	3	5	4
1794	2	5	1	4	2	2	1	2	1	5	0	1	1	4	1	4	0	4	1	3	1	3	1	4	2	0.67	0.73	0.1	0.07	0.07	3	1	-0.2	4	1	0.8	0.67	0.77	0.33	0.63	0.4	0.68	1	0.5	3	3	3	4	3
1795	1	4	1	4	2	2	1	1	1	1	0	1	1	1	1	1	0	1	0	1	0	1	1	1	1	0.67	0.5	1	-0.17	-0.17	7	3	-2	1	1	0.5	0.67	0.5	0.33	0.5	0.6	0.5	1	0.8	5	5	5	5	5
1800	1	4	1	4	2	2	0	1	1	1	0	1	1	1	1	1	0	1	1	1	0	1	1	1	1	0.67	0.5	1	-0.17	-0.17	7	3	0.2	5	1	0.5	0.33	0.5	0.67	0.5	0.6	0.5	0.75	0.5	2	3	3	3	3
1802	2	5	1	2	2	2	1	4	1	4	1	5	1	5	1	4	0	6	0	6	1	4	0	4	3	0.78	0.87	0	0.09	0.09	3	1	0	4	1	0.9	1	0.87	0.33	0.83	0.6	0.9	0.75	0.5	2	4	3	3	3
1807	1	2	2	3	1	2	0	1	1	1	1	1	0	1	1	1	1	1	1	1	1	1	0	6	1	0.56	0.56	0.9	0	0	5	2	-1.2	2	0.33	0.5	0.67	0.5	0.67	0.67	0.4	0.6	1	0.83	4	4	5	4	4
1809	2	3	2	4	2	2	1	5	1	1	1	4	1	4	1	1	0	3	0	6	0	1	0	6	3	0.67	0.74	0.3	0.08	0.08	3	1	-1.6	1	1	0.67	0.67	0.67	0.33	0.9	0.6	0.88	0.75	0.5	5	5	3	5	5
1810	1	3	2	3	2	2	0	1	0	1	0	4	1	1	1	2	0	2	1	2	1	2	0	3	1	0.78	0.6	0.3	-0.18	-0.18	7	3	-0.6	3	1	0.57	0.33	0.57	1	0.67	0.8	0.64	0.75	0.58	3	4	3	4	4
1813	1	3	1	1	2	1	0	1	1	1	0	1	0	1	0	1	1	1	0	1	1	2	0	6	1	0.67	0.57	0.7	-0.1	-0.1	7	3	-0.4	3	0	0.5	1	0.53	1	0.67	0.8	0.6	0.75	0.55	3	3	3	5	3
1814	2	1	1	1	2	1	1	1	1	1	0	5	0	1	1	1	0	5	1	1	0	1	0	4	2	0.56	0.62	0.7	0.07	0.07	3	1	-1.6	1	0.67	0.63	0.33	0.5	0.67	0.73	0.6	0.72	0.5	0.53	3	5	5	5	5
1816	1	3	1	1	2	2	1	5	1	5	1	5	1	4	1	3	0	5	1	5	1	4	0	4	2	0.67	0.84	0	0.18	0.18	3	1	-0.2	4	1	0.8	0.67	0.87	0.33	0.87	0.4	0.88	0.5	0.5	3	3	4	3	3
1818	2	3	3	3	2	2	0	6	1	1	0	1	1	5	1	5	0	6	0	6	1	1	0	5	3	1	0.8	0.3	-0.2	-0.2	7	3	-1.4	1	1	0.93	1	0.67	1	0.8	1	0.88	1	0.8	4	5	4	5	4
1821	2	5	1	3	2	2	0	1	1	1	0	1	1	5	1	5	0	5	0	1	1	1	0	5	2	1	0.68	0.6	-0.32	-0.32	8	3	-1	2	1	0.9	1	0.5	1	0.63	1	0.66	1	0.7	3	5	4	5	3
1823	1	5	1	3	2	2	1	2	0	1	1	1	1	5	1	1	0	4	0	6	0	1	0	5	1	0.56	0.69	0.4	0.13	0.13	3	1	-0.6	3	1	0.73	0.33	0.67	0.33	0.67	0.6	0.76	1	0.7	3	4	4	4	3
1825	2	1	1	2	1	2	1	1	1	1	1	6	1	3	1	3	1	6	0	6	1	3	1	6	1	0.56	0.79	0.2	0.23	0.23	2	1	-1	2	0.67	0.8	1	0.73	0	0.83	0.2	0.9	0.5	0.6	4	3	4	5	4
1827	2	4	2	2	2	2	1	6	0	5	1	5	1	5	1	5	0	5	0	5	1	5	0	6	3	0.67	0.92	0	0.26	0.26	2	1	-0.2	4	1	0.9	0.67	0.9	0.33	0.97	0.6	0.94	1	0.65	2	4	3	3	4
1829	2	3	1	2	2	2	1	1	1	4	0	3	1	4	1	3	0	4	0	3	1	4	0	6	3	0.89	0.76	0.1	-0.13	-0.13	7	3	-0.6	3	1	0.77	1	0.77	0.67	0.73	0.8	0.74	0.75	0.9	3	5	3	4	3
1830	1	1	2	4	2	2	1	5	1	2	0	1	1	2	1	6	0	2	0	5	0	5	0	3	2	0.78	0.74	0.1	-0.03	-0.03	6	2	-1.2	2	1	0.73	0.67	0.8	0.67	0.7	0.8	0.72	1	0.78	3	5	3	5	5
1831	1	5	2	1	2	1	1	4	1	3	0	5	0	4	1	3	0	5	0	4	1	4	0	5	2	0.78	0.81	0	0.03	0.03	4	2	0.4	5	0.67	0.8	1	0.77	0.67	0.87	0.8	0.86	0.75	0.78	1	3	3	4	2
1834	1	2	2	4	2	2	0	3	1	4	1	1	1	5	0	1	1	4	1	1	1	2	1	2	1	0.44	0.66	0.3	0.21	0.21	2	1	-0.6	3	0.33	0.73	0.67	0.63	0.33	0.6	0.2	0.62	0.75	0.75	4	3	4	4	3
1836	2	5	1	3	2	2	0	6	1	6	1	6	1	6	1	2	0	6	0	6	1	6	0	3	2	0.89	0.92	0	0.03	0.03	4	2	0	4	1	0.87	1	1	0.67	0.9	0.8	0.94	0.75	0.7	3	3	2	4	3
1837	1	5	2	2	2	2	1	4	1	4	1	6	1	4	1	4	0	4	0	4	1	4	1	4	2	0.67	0.82	0	0.16	0.16	3	1	-0.2	4	1	0.8	1	0.8	0	0.87	0.4	0.84	1	0.9	3	3	3	4	3
1838	1	5	1	1	2	2	1	2	1	2	1	4	1	4	1	1	1	3	0	5	0	2	0	2	2	0.56	0.68	0.1	0.12	0.12	3	1	0	4	0.67	0.67	0.67	0.7	0.33	0.67	0.4	0.72	1	0.8	3	3	3	3	3
1841	2	5	1	4	2	2	0	1	1	3	0	1	1	2	0	1	0	6	0	1	0	2	0	3	1	0.78	0.62	0.5	-0.16	-0.16	7	3	-0.6	3	0.67	0.7	0.67	0.6	1	0.57	1	0.64	0.75	0.63	3	4	3	4	4
1843	2	4	2	4	2	2	0	1	1	1	0	1	1	1	1	1	1	5	0	1	1	1	0	4	1	0.89	0.58	0.8	-0.31	-0.31	8	3	-1.4	1	0.67	0.63	1	0.5	1	0.6	0.8	0.64	0.5	0.6	4	5	5	4	4
1845	1	5	1	2	2	2	1	6	1	6	1	6	1	6	1	6	0	6	1	6	0	1	0	2	2	0.56	0.9	0.2	0.34	0.34	2	1	-0.2	4	1	1	0.33	0.83	0.33	0.87	0.4	0.92	1	0.5	2	5	3	3	3
1849	1	5	2	4	2	2	0	1	1	2	0	1	1	2	1	2	0	4	1	2	1	1	0	1	1	0.89	0.58	0.4	-0.31	-0.31	8	3	-1.2	2	1	0.67	0.67	0.57	1	0.5	0.8	0.58	0.75	0.88	3	5	3	5	5
1850	1	5	1	4	2	2	0	1	0	3	0	1	1	3	1	3	1	2	1	2	0	1	0	1	1	0.56	0.59	0.4	0.03	0.03	4	2	-0.6	3	0.67	0.67	0	0.6	1	0.5	0.6	0.54	1	0.58	2	4	3	5	4
1857	1	3	1	3	2	2	1	1	1	1	0	1	1	1	1	1	0	6	0	1	0	1	0	6	1	0.78	0.61	0.8	-0.17	-0.17	7	3	-0.6	3	1	0.67	0.67	0.5	0.67	0.67	0.8	0.7	0.5	0.65	3	4	3	4	4
1864	1	4	3	4	2	2	0	1	1	1	1	1	1	3	1	5	0	4	1	1	1	2	1	4	2	0.67	0.64	0.5	-0.02	-0.02	6	2	-1	2	1	0.8	0.67	0.53	0.33	0.6	0.4	0.62	0.75	0.5	3	5	3	5	4
1866	1	1	2	1	1	1	1	3	0	1	0	3	0	1	0	2	0	3	0	3	0	1	1	1	2	0.33	0.6	0.5	0.27	0.27	2	1	-1.8	1	0.33	0.6	0.33	0.57	0.33	0.63	0.6	0.66	1	0.68	5	5	5	5	4
1867	1	3	2	2	2	2	0	1	1	1	0	1	1	2	1	1	0	4	0	1	1	3	0	4	1	1	0.6	0.5	-0.4	-0.4	8	3	-1.4	1	1	0.63	1	0.57	1	0.6	1	0.62	0	0.53	4	5	5	5	3
1869	1	3	1	1	2	2	0	1	1	1	0	1	0	1	1	1	0	6	0	1	1	1	1	3	1	0.78	0.58	0.8	-0.2	-0.2	7	3	-1	2	0.67	0.67	1	0.5	0.67	0.57	0.8	0.64	1	0.58	4	5	5	4	2
1871	2	1	3	2	2	2	1	6	1	2	0	2	1	6	1	1	0	4	0	6	0	1	1	4	3	0.67	0.76	0.2	0.09	0.09	3	1	0.2	5	1	0.77	0.67	0.7	0.33	0.8	0.6	0.84	0.75	0.5	2	4	3	3	2
1878	1	3	1	3	2	2	0	1	0	1	0	1	1	1	0	1	0	1	1	1	0	1	0	1	1	0.56	0.5	1	-0.06	-0.06	7	3	-1.2	2	0.67	0.5	0	0.5	1	0.5	0.8	0.5	0.75	0.65	5	5	3	4	4
1883	1	5	2	1	2	2	0	1	1	5	1	5	1	5	1	5	0	5	0	5	1	4	0	4	1	0.89	0.83	0.1	-0.06	-0.06	7	3	-0.6	3	1	0.9	1	0.87	0.67	0.73	0.8	0.8	0.25	0.5	4	4	3	4	3
1888	1	5	3	4	2	2	1	1	0	1	0	1	1	4	1	1	0	3	0	1	1	1	0	1	2	0.78	0.56	0.8	-0.22	-0.22	8	3	-0.6	3	1	0.67	0.67	0.5	0.67	0.5	0.8	0.54	1	0.88	3	5	3	3	4
1891	1	5	3	4	1	1	0	6	1	3	0	3	0	3	1	6	0	4	0	6	1	1	0	6	2	0.89	0.82	0.1	-0.07	-0.07	7	3	0.4	5	0.67	0.83	1	0.73	1	0.9	1	0.9	0.75	0.58	2	3	2	3	3
1895	1	5	2	2	2	2	1	1	0	1	0	2	1	1	0	1	0	3	0	6	0	1	1	1	1	0.44	0.59	0.6	0.14	0.14	3	1	-1.4	1	0.67	0.57	0.33	0.67	0.33	0.53	0.6	0.66	0.75	0.73	4	5	4	5	4
1898	2	5	2	4	2	2	1	3	0	3	0	4	1	4	0	3	0	5	1	4	1	3	0	5	2	0.56	0.78	0	0.22	0.22	2	1	0.4	5	0.67	0.8	0.33	0.73	0.67	0.8	0.6	0.82	0.25	0.5	3	2	3	3	2
1899	1	1	3	1	2	2	1	3	1	4	0	3	0	3	0	3	0	3	1	3	1	3	1	3	2	0.44	0.71	0	0.27	0.27	2	1	-0.6	3	0.33	0.7	0.67	0.73	0.33	0.7	0.4	0.7	0.5	0.73	2	5	3	4	4
1902	2	4	2	3	2	2	1	4	0	4	1	3	1	5	1	6	0	5	0	4	1	4	0	5	3	0.67	0.84	0	0.18	0.18	3	1	0.2	5	1	0.93	0.67	0.8	0.33	0.8	0.6	0.82	0.5	0.73	2	3	3	4	2
1905	2	2	2	3	1	2	1	6	1	4	0	1	1	5	0	4	1	3	1	3	1	2	1	4	2	0.44	0.76	0.1	0.31	0.31	2	1	-0.2	4	0.33	0.8	0.67	0.7	0.33	0.77	0.2	0.74	0.75	0.88	2	4	3	4	3
1906	1	4	2	1	2	2	0	1	1	1	0	1	1	2	1	3	1	2	0	2	0	1	1	1	1	0.67	0.56	0.5	-0.11	-0.11	7	3	-0.6	3	0.67	0.63	0.67	0.53	0.67	0.5	0.6	0.54	0.75	0.78	4	4	3	4	3
1916	1	1	3	4	2	2	0	6	1	3	1	1	1	3	1	2	0	5	0	3	1	2	1	5	2	0.78	0.73	0.1	-0.04	-0.04	6	2	-0.8	2	1	0.73	1	0.67	0.33	0.8	0.6	0.8	0.75	0.58	4	3	5	4	3
1918	2	5	2	3	2	2	1	2	0	2	1	1	1	2	1	2	0	1	0	2	1	1	1	1	1	0.56	0.56	0.5	0	0	5	2	-1.8	1	1	0.57	0.67	0.57	0	0.53	0.4	0.54	1	0.65	5	5	4	5	5
1926	2	3	3	1	2	2	0	5	0	2	1	1	1	5	1	3	0	4	0	6	1	1	0	2	2	0.78	0.72	0.3	-0.06	-0.06	7	3	-0.8	2	1	0.8	0.67	0.7	0.67	0.67	0.8	0.76	0.75	0.58	3	4	4	5	3
1928	1	5	2	4	2	2	1	1	1	4	1	5	1	6	1	6	0	6	0	6	1	5	0	5	3	0.78	0.89	0.1	0.11	0.11	3	1	-0.6	3	1	1	1	0.9	0.33	0.77	0.6	0.86	0.75	0.68	4	5	3	3	3
1929	1	4	1	4	1	2	0	2	1	5	0	2	1	4	0	4	0	5	0	4	1	2	1	5	2	0.78	0.77	0	-0.01	-0.01	6	2	-0.4	3	0.67	0.83	1	0.77	0.67	0.7	0.8	0.76	1	0.93	2	4	3	4	4
1934	1	3	1	1	2	2	0	5	1	5	1	4	1	5	0	6	1	5	1	5	1	4	0	4	3	0.56	0.88	0	0.32	0.32	2	1	-2	1	0.33	0.93	0.67	0.87	0.67	0.83	0.4	0.86	0.75	0.78	5	5	5	5	5
1935	1	4	2	2	2	2	0	3	1	4	0	1	1	5	1	1	0	3	1	3	0	1	1	3	2	0.67	0.67	0.3	0	0	5	2	-1.8	1	1	0.7	0.33	0.67	0.67	0.63	0.6	0.66	0.75	0.9	5	5	4	5	5
1938	2	5	2	3	2	2	0	2	0	3	0	4	1	4	1	6	0	6	0	5	1	5	0	5	2	0.89	0.84	0	-0.04	-0.04	6	2	0.4	5	1	0.93	0.67	0.83	1	0.77	1	0.84	0.75	0.68	2	3	2	3	3
1939	2	4	1	3	2	2	0	4	1	5	0	4	0	5	1	5	1	4	1	1	0	4	0	6	3	0.56	0.82	0.2	0.27	0.27	2	1	-0.4	3	0.33	0.87	0.33	0.73	1	0.87	0.6	0.78	0.75	0.85	2	4	3	4	4
1941	1	4	1	3	2	1	0	1	0	1	1	1	1	1	1	1	0	1	1	1	0	1	1	1	1	0.44	0.5	1	0.06	0.06	3	1	-1	2	1	0.5	0	0.5	0.33	0.5	0.4	0.5	0.5	0.88	5	5	3	5	2
1945	1	5	1	3	2	2	0	1	1	3	0	1	1	3	0	1	0	3	0	1	0	1	0	2	1	0.78	0.58	0.5	-0.2	-0.2	7	3	-0.8	2	0.67	0.63	0.67	0.57	1	0.53	1	0.56	0.5	0.5	4	5	4	3	3
1947	2	5	1	3	2	2	1	4	1	4	0	1	1	1	1	5	0	6	1	5	1	3	0	4	1	0.78	0.77	0.2	-0.01	-0.01	6	2	-0.4	3	1	0.8	0.67	0.8	0.67	0.7	0.6	0.8	0.5	0.6	2	4	3	4	4
1948	1	3	1	1	2	1	1	6	1	2	0	3	1	1	0	1	0	3	1	1	1	1	1	2	3	0.56	0.62	0.5	0.07	0.07	3	1	-0.2	4	0.67	0.57	0.67	0.53	0.33	0.77	0.4	0.7	1	0.73	3	4	3	3	3
1950	2	4	1	2	2	2	1	1	0	1	1	1	1	3	1	1	0	5	1	4	1	1	0	6	2	0.56	0.66	0.6	0.1	0.1	3	1	-1	2	1	0.7	0.33	0.6	0.33	0.67	0.4	0.74	0.75	0.53	3	4	3	5	5
1951	1	5	1	4	2	2	0	1	0	1	0	1	0	1	0	1	0	1	0	1	0	1	0	1	1	0.56	0.5	1	-0.06	-0.06	7	3	-1.6	1	0.33	0.5	0.33	0.5	1	0.5	1	0.5	0.75	0.55	4	5	4	5	5
1952	2	5	2	1	2	1	1	1	1	1	0	1	1	1	0	1	1	2	0	1	1	1	1	1	1	0.56	0.51	0.8	-0.04	-0.04	6	2	-0.4	3	0.33	0.53	1	0.5	0.33	0.5	0.4	0.52	0	0.5	3	4	4	3	3
1953	1	4	2	3	2	2	1	1	1	2	1	1	1	2	1	1	1	2	1	1	1	3	0	1	2	0.56	0.56	0.5	0	0	5	2	-0.2	4	0.67	0.57	0.67	0.6	0.33	0.5	0.2	0.52	0.75	0.5	3	3	3	4	3
1954	2	5	1	1	1	1	1	5	1	5	0	4	1	5	1	5	0	5	0	6	0	4	0	5	3	0.78	0.89	0	0.11	0.11	3	1	0.2	5	1	0.9	0.67	0.9	0.67	0.87	0.8	0.9	1	0.6	3	3	4	2	2
1957	2	5	1	2	2	2	1	6	1	5	0	6	1	6	1	4	1	4	0	3	1	6	0	3	2	0.78	0.88	0	0.1	0.1	3	1	0	4	0.67	0.87	1	0.87	0.67	0.9	0.6	0.84	0.75	0.88	2	3	3	4	3
1959	1	5	1	3	2	2	1	1	1	1	0	1	0	1	0	1	0	1	1	1	0	1	0	1	1	0.44	0.5	1	0.06	0.06	3	1	-1.4	1	0.33	0.5	0.33	0.5	0.67	0.5	0.6	0.5	1	0.93	5	5	4	4	4
1960	2	4	2	2	2	2	1	2	1	3	0	2	1	2	0	1	0	3	1	4	1	3	1	2	2	0.56	0.64	0.2	0.09	0.09	3	1	0	4	0.67	0.6	0.67	0.73	0.33	0.6	0.4	0.66	0.25	0.5	2	4	3	3	3
1961	2	4	1	3	2	2	1	1	1	1	1	1	1	1	1	1	1	1	1	1	1	1	1	1	1	0.44	0.5	1	0.06	0.06	3	1	-1.2	2	0.67	0.5	0.67	0.5	0	0.5	0	0.5	0.75	0.63	5	5	4	4	3
1963	2	4	2	4	2	2	1	2	1	1	1	1	1	1	0	1	0	1	0	2	1	1	1	1	1	0.56	0.52	0.8	-0.03	-0.03	6	2	-2	1	0.67	0.5	1	0.53	0	0.53	0.4	0.54	1	0.5	5	5	5	5	5
1964	1	5	2	3	2	2	0	1	0	1	1	1	1	1	0	1	1	1	1	1	1	1	1	1	2	0.33	0.5	1	0.17	0.17	3	1	-1.6	1	0.33	0.5	0.33	0.5	0.33	0.5	0.2	0.5	0.75	0.5	5	5	3	5	5
1965	1	4	2	4	2	2	0	2	1	2	0	2	1	2	0	2	0	2	0	2	0	2	0	2	2	0.78	0.6	0	-0.18	-0.18	7	3	-0.4	3	0.67	0.6	0.67	0.6	1	0.6	1	0.6	0.5	0.5	3	4	3	4	3
1967	2	4	1	2	2	2	0	1	0	1	0	1	1	1	1	1	0	1	0	1	1	1	1	1	2	0.78	0.5	1	-0.28	-0.28	8	3	-1.2	2	1	0.5	0.67	0.5	0.67	0.5	0.8	0.5	0.5	0.6	3	5	3	5	5
1969	2	5	1	2	2	1	1	4	1	5	1	3	1	3	1	2	0	4	1	3	1	5	0	1	2	0.67	0.73	0.1	0.07	0.07	3	1	-1.4	1	1	0.7	0.67	0.83	0.33	0.67	0.4	0.7	0.75	0.5	4	5	4	5	4
1975	2	1	1	2	2	2	1	1	1	1	1	1	0	1	1	1	1	1	1	4	0	1	1	1	1	0.22	0.53	0.8	0.31	0.31	2	1	-1.4	1	0.33	0.5	0.33	0.6	0	0.5	0	0.56	1	0.78	4	5	3	5	5
1976	2	4	3	2	2	2	0	2	1	1	1	1	1	3	1	4	0	5	1	2	1	2	0	5	3	0.78	0.68	0.3	-0.1	-0.1	7	3	-0.8	2	1	0.8	0.67	0.57	0.67	0.67	0.6	0.7	0.5	0.5	3	5	3	4	4
1977	1	2	1	1	2	2	1	2	0	5	1	4	1	1	1	5	0	5	0	5	0	3	0	6	2	0.56	0.8	0.1	0.24	0.24	2	1	-0.2	4	1	0.77	0.33	0.83	0.33	0.8	0.6	0.84	1	0.65	2	3	3	4	4
1983	2	4	2	4	1	2	1	6	1	4	1	4	0	4	1	1	1	4	1	3	1	4	0	6	3	0.44	0.8	0.1	0.36	0.36	2	1	0.6	5	0.33	0.7	0.67	0.77	0.33	0.93	0.2	0.86	0.5	0.75	2	2	2	3	3
1988	1	5	2	4	2	2	1	1	1	1	0	1	1	6	1	3	1	4	0	1	1	2	1	1	1	0.67	0.62	0.6	-0.04	-0.04	6	2	-1.2	2	0.67	0.83	1	0.53	0.33	0.5	0.4	0.56	0.75	0.73	3	5	5	4	4
1991	2	1	3	2	2	2	1	4	0	1	1	5	0	3	1	5	0	3	0	6	1	3	1	1	2	0.44	0.74	0.2	0.3	0.3	2	1	-1.2	2	0.67	0.77	0.67	0.73	0	0.73	0.4	0.78	1	0.7	3	5	3	5	5
1994	2	3	2	3	1	2	0	3	1	5	0	1	1	5	0	3	0	4	1	3	0	2	0	5	2	0.67	0.74	0.1	0.08	0.08	3	1	0.4	5	0.67	0.8	0.33	0.73	1	0.7	0.8	0.72	0.5	0.7	2	2	3	3	3
1998	2	1	3	1	2	2	1	1	1	3	1	3	1	5	1	3	0	6	1	4	1	1	1	2	3	0.56	0.71	0.2	0.16	0.16	3	1	-0.2	4	1	0.87	0.67	0.67	0	0.6	0.2	0.72	0.5	0.78	2	3	3	4	4
2003	2	4	2	3	2	2	1	1	1	1	0	1	1	1	1	1	1	1	0	1	1	1	0	1	1	0.78	0.5	1	-0.28	-0.28	8	3	-1.4	1	0.67	0.5	1	0.5	0.67	0.5	0.6	0.5	1	0.7	5	5	3	5	4
2014	1	5	2	2	2	2	1	1	1	1	1	1	1	1	1	1	0	4	1	1	1	1	1	1	1	0.56	0.53	0.9	-0.02	-0.02	6	2	-1.6	1	1	0.6	0.67	0.5	0	0.5	0.2	0.56	1	0.5	4	5	4	5	5
2019	2	5	2	3	2	2	1	6	1	6	1	6	0	6	0	6	1	6	1	6	1	6	0	6	4	0.33	1	0	0.67	0.67	1	1	-1.6	1	0	1	0.67	1	0.33	1	0.2	1	1	0.5	5	5	3	5	5
2020	1	4	2	2	2	2	1	4	0	5	0	1	1	1	1	5	1	5	1	4	1	5	0	5	2	0.56	0.79	0.3	0.23	0.23	2	1	-0.2	4	0.67	0.77	0.33	0.87	0.67	0.73	0.4	0.78	0.5	1	3	5	3	3	2
2027	1	5	2	2	2	2	1	1	1	1	0	1	1	1	0	1	0	1	0	1	0	1	0	1	1	0.67	0.5	1	-0.17	-0.17	7	3	-1	2	0.67	0.5	0.67	0.5	0.67	0.5	0.8	0.5	0.75	0.8	4	5	4	4	3
2031	1	5	2	2	2	2	0	1	0	1	0	1	1	2	0	1	0	1	1	1	0	1	0	4	2	0.56	0.54	0.8	-0.01	-0.01	6	2	-0.6	3	0.67	0.53	0	0.5	1	0.6	0.8	0.56	0.5	0.5	2	5	3	4	4
2043	2	2	3	4	2	2	1	5	1	5	1	1	0	4	1	4	0	3	0	2	1	3	1	2	2	0.56	0.72	0.1	0.17	0.17	3	1	-0.8	2	0.67	0.77	1	0.73	0	0.67	0.4	0.66	0.25	0.53	3	3	3	5	5
2048	1	4	2	1	2	1	0	1	0	1	0	1	1	1	1	1	0	1	0	4	1	1	0	1	1	0.89	0.53	0.9	-0.36	-0.36	8	3	-1.6	1	1	0.5	0.67	0.6	1	0.5	1	0.56	0.75	0.8	5	5	5	4	4
2054	1	3	2	2	2	2	1	3	0	3	1	4	0	4	0	5	1	5	0	3	1	4	0	4	1	0.33	0.79	0	0.46	0.46	2	1	-0.6	3	0	0.87	0.67	0.73	0.33	0.77	0.4	0.78	0.75	0.5	3	4	3	5	3
2055	1	3	2	2	2	2	0	1	0	1	0	1	0	1	0	1	0	1	0	1	0	1	0	1	1	0.56	0.5	1	-0.06	-0.06	7	3	-1	2	0.33	0.5	0.33	0.5	1	0.5	1	0.5	0.25	0.8	5	5	3	3	4
2056	1	4	2	1	2	2	1	4	1	3	1	3	1	2	1	1	0	3	0	1	1	2	0	3	1	0.78	0.64	0.3	-0.13	-0.13	7	3	-1	2	1	0.6	1	0.6	0.33	0.73	0.6	0.68	0	0.5	3	5	4	4	4
2081	1	4	2	4	2	2	1	1	1	1	0	1	0	1	1	1	1	1	0	1	1	1	0	1	2	0.67	0.5	1	-0.17	-0.17	7	3	-1.6	1	0.33	0.5	1	0.5	0.67	0.5	0.6	0.5	1	0.6	5	5	3	5	5
2089	2	4	2	1	2	2	1	6	1	1	1	2	0	1	1	6	0	4	0	6	1	1	1	1	1	0.56	0.71	0.4	0.16	0.16	3	1	-1.6	1	0.67	0.77	1	0.67	0	0.7	0.4	0.78	0.75	0.5	5	5	3	5	5
2095	1	5	2	4	2	2	0	6	0	6	0	6	0	6	0	6	1	6	0	6	0	6	0	6	2	0.44	1	0	0.56	0.56	1	1	-0.6	3	0	1	0.33	1	1	1	0.8	1	0.75	0.63	4	3	3	4	4
2099	1	2	3	3	2	2	0	3	0	1	1	1	1	3	1	4	1	1	1	1	1	1	1	2	2	0.44	0.59	0.6	0.14	0.14	3	1	-1.6	1	0.67	0.67	0.33	0.5	0.33	0.6	0.2	0.56	0	1	5	4	4	5	5
2101	2	2	2	4	2	2	1	4	1	6	1	6	0	5	1	4	1	6	0	6	0	4	0	3	3	0.44	0.89	0	0.44	0.44	2	1	-0.4	3	0.33	0.9	0.67	0.93	0.33	0.83	0.4	0.9	0.75	0.63	4	3	2	4	4
2114	2	5	2	2	2	2	0	3	0	1	1	1	1	3	0	1	0	1	1	1	1	1	0	1	1	0.56	0.54	0.7	-0.01	-0.01	6	2	-1.8	1	0.67	0.57	0.33	0.5	0.67	0.57	0.6	0.54	0.5	0.88	5	5	5	5	4
2128	1	5	2	4	2	2	0	4	1	1	1	2	0	1	1	3	0	1	0	1	1	2	0	1	2	0.78	0.58	0.5	-0.2	-0.2	7	3	-1.4	1	0.67	0.57	1	0.53	0.67	0.63	0.8	0.58	0.5	0.55	4	5	4	5	4
2137	2	5	2	3	2	2	0	4	0	4	1	5	0	6	1	5	0	6	0	6	1	5	1	4	3	0.56	0.9	0	0.34	0.34	2	1	-0.6	3	0.67	0.97	0.67	0.9	0.33	0.83	0.6	0.9	0.75	0.58	2	5	3	4	4
2151	2	5	2	4	1	2	0	1	1	1	0	1	1	1	0	1	1	1	1	1	1	1	0	1	2	0.67	0.5	1	-0.17	-0.17	7	3	-0.2	4	0.33	0.5	0.67	0.5	1	0.5	0.6	0.5	0.5	0.9	2	4	3	3	4
2155	2	5	2	4	2	2	0	1	0	4	1	2	1	4	0	1	0	6	1	3	1	3	0	2	2	0.56	0.69	0.2	0.13	0.13	3	1	0.4	5	0.67	0.77	0.33	0.73	0.67	0.57	0.6	0.68	0.75	0.5	2	2	3	3	3
2157	2	4	2	4	2	2	1	1	1	3	0	1	1	3	1	6	1	2	0	2	1	4	1	2	2	0.67	0.67	0.2	0	0	5	2	-0.2	4	0.67	0.77	1	0.7	0.33	0.53	0.4	0.56	0.5	0.7	3	3	3	4	3
2163	1	5	2	2	1	1	0	2	1	4	0	1	0	3	0	2	1	2	0	1	1	3	0	5	1	0.67	0.66	0.2	-0.01	-0.01	6	2	-0.8	2	0	0.63	1	0.67	1	0.67	0.8	0.62	1	0.8	3	4	4	5	3
2177	1	5	2	4	2	2	0	1	1	2	0	3	1	3	1	1	0	2	0	2	1	1	0	1	1	1	0.58	0.5	-0.42	-0.42	8	3	-1.6	1	1	0.6	1	0.57	1	0.57	1	0.58	0.5	0.7	5	5	3	5	5
2214	1	4	2	1	2	1	1	5	1	5	1	5	0	4	1	4	0	6	0	6	1	4	0	6	3	0.67	0.9	0	0.23	0.23	2	1	0.2	5	0.67	0.87	1	0.9	0.33	0.93	0.6	0.96	1	0.58	2	2	3	5	2
2221	1	4	3	3	2	2	1	5	1	4	0	1	0	2	1	2	0	6	0	5	0	2	0	3	2	0.67	0.73	0.1	0.07	0.07	3	1	0	4	0.67	0.73	0.67	0.77	0.67	0.7	0.8	0.8	0.75	0.83	2	3	3	4	3
2223	2	5	2	2	1	1	1	5	0	4	1	4	1	4	1	4	1	4	0	5	0	5	0	4	2	0.44	0.83	0	0.39	0.39	2	1	1	5	0.67	0.8	0.33	0.87	0.33	0.83	0.4	0.84	0.5	0.65	1	3	2	2	2
2226	2	5	2	4	2	2	1	1	1	1	1	1	0	1	0	1	0	1	0	1	1	1	1	1	1	0.44	0.5	1	0.06	0.06	3	1	-1.2	2	0.33	0.5	1	0.5	0	0.5	0.4	0.5	0.5	0.83	4	5	3	5	4
2230	1	3	2	1	2	2	1	6	0	2	1	1	1	3	1	1	0	6	1	3	1	2	0	3	2	0.56	0.7	0.2	0.14	0.14	3	1	-1.2	2	1	0.73	0.33	0.63	0.33	0.73	0.4	0.78	0.5	0.5	4	5	3	5	4
2239	2	5	2	2	2	2	1	6	1	6	0	6	1	6	1	6	0	4	0	4	1	5	1	6	3	0.78	0.94	0	0.17	0.17	3	1	-0.6	3	1	0.93	1	0.9	0.33	1	0.6	0.92	0.75	0.6	3	4	3	5	3
2240	2	2	2	1	2	1	1	6	0	6	1	6	1	5	1	4	1	6	0	6	1	4	1	2	4	0.44	0.9	0	0.46	0.46	2	1	0	4	0.67	0.9	0.67	0.93	0	0.87	0.2	0.92	1	0.98	3	3	3	3	3
2243	1	1	3	4	2	2	1	6	0	2	1	1	1	2	1	2	1	2	1	1	1	2	0	6	2	0.44	0.67	0.2	0.22	0.22	2	1	0.4	5	0.67	0.6	0.33	0.57	0.33	0.83	0.2	0.72	0.75	0.88	2	3	3	3	2
2254	1	5	2	3	2	2	1	1	1	4	0	1	0	3	1	5	0	5	0	6	0	4	1	4	3	0.56	0.77	0.2	0.21	0.21	2	1	0.2	5	0.67	0.83	0.67	0.87	0.33	0.6	0.6	0.74	0.75	0.6	2	3	3	3	3
2259	1	5	2	1	2	2	1	1	0	2	0	1	1	1	1	1	0	2	0	1	1	1	0	3	1	0.78	0.54	0.7	-0.23	-0.23	8	3	-0.6	3	1	0.53	0.67	0.53	0.67	0.57	0.8	0.56	0.5	0.8	3	4	3	4	4
2273	1	5	2	2	2	2	0	1	1	3	0	1	1	2	1	4	0	1	0	4	0	1	1	3	1	0.78	0.62	0.4	-0.16	-0.16	7	3	0.2	5	1	0.63	0.67	0.67	0.67	0.57	0.8	0.6	0.75	0.53	2	3	3	3	3
2279	1	5	2	4	2	2	1	1	0	1	1	4	1	1	1	6	0	1	0	1	1	1	0	6	1	0.67	0.64	0.7	-0.02	-0.02	6	2	-1.4	1	1	0.67	0.67	0.5	0.33	0.77	0.6	0.66	0.75	0.65	5	5	3	5	4
2281	1	3	2	2	2	2	0	1	1	1	0	1	1	3	0	4	0	5	1	1	1	2	0	4	2	0.78	0.64	0.4	-0.13	-0.13	7	3	-0.2	4	0.67	0.8	0.67	0.53	1	0.6	0.8	0.64	0.75	0.63	3	4	3	3	3
2287	1	5	2	4	2	2	1	1	0	1	1	1	1	1	1	6	0	6	0	6	1	1	0	6	2	0.67	0.72	0.6	0.06	0.06	3	1	0.4	5	1	0.83	0.67	0.67	0.33	0.67	0.6	0.8	0.75	0.65	1	3	3	3	3
2294	1	5	2	4	2	2	1	4	0	3	0	1	1	4	0	2	0	6	1	4	1	2	0	3	2	0.56	0.72	0.1	0.17	0.17	3	1	0.4	5	0.67	0.8	0.33	0.7	0.67	0.67	0.6	0.76	0.75	0.63	2	2	3	3	3
2313	2	2	2	4	2	2	0	2	0	2	0	2	1	2	1	2	0	1	0	2	0	2	1	1	1	0.67	0.58	0.2	-0.09	-0.09	7	3	-1.2	2	1	0.57	0.33	0.6	0.67	0.57	0.8	0.56	0.5	0.68	4	5	4	4	4
2341	1	1	3	4	2	2	0	1	1	2	1	4	1	3	1	4	0	1	1	1	1	1	1	1	2	0.67	0.6	0.5	-0.07	-0.07	7	3	-1.6	1	1	0.67	0.67	0.53	0.33	0.6	0.4	0.56	0.5	0.6	4	5	5	5	4
2342	1	4	2	4	2	2	1	2	1	4	0	3	1	5	0	4	1	6	1	3	0	3	0	5	2	0.44	0.79	0	0.34	0.34	2	1	0.6	5	0.33	0.9	0.33	0.73	0.67	0.73	0.4	0.78	1	0.65	2	3	3	2	2
2343	2	5	2	4	2	2	0	3	0	4	1	4	1	4	1	4	0	6	1	3	1	3	1	5	3	0.56	0.8	0	0.24	0.24	2	1	-0.8	2	1	0.87	0.33	0.73	0.33	0.8	0.4	0.82	0.5	0.8	3	5	3	4	4
2347	2	5	2	4	2	2	1	3	0	1	1	5	1	5	1	2	0	6	0	1	1	4	1	6	3	0.56	0.77	0.3	0.21	0.21	2	1	-0.4	3	1	0.83	0.67	0.6	0	0.87	0.4	0.82	0.75	0.78	3	3	4	3	4
2350	2	5	2	4	1	2	1	1	1	1	1	1	0	1	1	1	0	1	0	1	1	1	1	1	1	0.56	0.5	1	-0.06	-0.06	7	3	-0.6	3	0.67	0.5	1	0.5	0	0.5	0.4	0.5	0.75	0.7	3	5	3	4	3
2352	2	2	3	1	2	2	0	3	0	1	1	3	1	3	1	6	0	3	0	1	0	3	0	1	2	0.67	0.67	0.3	0	0	5	2	0	4	1	0.8	0.33	0.57	0.67	0.63	0.8	0.62	0.75	0.5	2	4	2	3	4
2354	1	3	2	1	2	2	1	1	1	1	1	2	1	3	1	4	0	3	0	2	1	3	1	1	1	0.67	0.62	0.3	-0.04	-0.04	6	2	-0.8	2	1	0.73	1	0.6	0	0.53	0.4	0.58	0.5	0.73	4	4	4	4	3
2359	2	5	2	3	2	2	1	3	0	1	1	1	1	1	1	1	0	1	0	1	1	1	0	1	2	0.67	0.52	0.9	-0.14	-0.14	7	3	-2	1	1	0.5	0.67	0.5	0.33	0.57	0.6	0.54	1	0.68	5	5	5	5	5
2361	1	1	3	2	1	2	1	4	1	6	1	5	1	6	0	3	0	2	0	2	0	1	0	4	2	0.56	0.77	0.1	0.21	0.21	2	1	-0.6	3	0.67	0.77	0.67	0.7	0.33	0.83	0.6	0.74	0.75	0.5	4	3	3	5	3
2365	1	4	2	3	2	2	0	1	1	1	0	1	1	3	0	1	1	2	1	3	1	1	0	1	1	0.67	0.56	0.6	-0.11	-0.11	7	3	-1.2	2	0.33	0.6	0.67	0.57	1	0.5	0.6	0.56	0.5	0.8	4	5	3	5	4
2378	1	4	2	1	2	2	1	2	0	2	0	3	1	4	1	1	0	6	1	2	1	1	0	1	1	0.67	0.64	0.3	-0.02	-0.02	6	2	-0.8	2	1	0.77	0.33	0.57	0.67	0.6	0.6	0.68	0.75	0.55	4	4	3	5	3
2388	1	1	2	1	2	2	1	2	1	1	1	1	1	4	0	1	0	6	1	2	1	5	1	2	1	0.44	0.67	0.3	0.22	0.22	2	1	-0.6	3	0.67	0.77	0.67	0.67	0	0.57	0.2	0.66	0.75	0.6	3	3	3	5	4
2403	2	5	2	4	2	2	0	4	0	4	1	4	1	3	1	6	0	6	0	5	1	3	0	3	2	0.78	0.82	0	0.04	0.04	4	2	-0.4	3	1	0.9	0.67	0.8	0.67	0.77	0.8	0.84	0.75	0.68	2	3	3	5	4
2413	2	2	2	4	2	2	1	1	1	1	1	4	1	1	0	1	0	5	1	1	0	1	1	5	2	0.33	0.62	0.6	0.29	0.29	2	1	-1.4	1	0.67	0.63	0.33	0.5	0	0.73	0.2	0.72	0.75	0.8	4	5	3	5	5
2415	2	5	2	4	2	2	0	6	0	6	0	6	1	6	0	6	0	6	0	6	1	6	1	6	4	0.67	1	0	0.33	0.33	2	1	-0.8	2	0.67	1	0.67	1	0.67	1	0.8	1	0.5	0.5	4	4	3	4	4
2432	1	4	2	2	2	2	0	1	0	1	0	1	1	1	1	1	0	2	0	1	0	1	1	1	1	0.67	0.51	0.9	-0.16	-0.16	7	3	-1.6	1	1	0.53	0.33	0.5	0.67	0.5	0.8	0.52	0.5	1	4	5	4	5	5
2434	2	5	2	3	2	2	0	6	1	3	0	3	1	4	1	4	0	6	0	4	0	3	0	6	3	0.89	0.83	0	-0.06	-0.06	7	3	-0.4	3	1	0.87	0.67	0.73	1	0.9	1	0.9	0.5	0.5	2	3	3	5	4
2439	1	4	2	3	2	2	1	2	1	2	0	1	0	1	0	1	0	5	0	1	0	1	0	1	2	0.56	0.57	0.6	0.01	0.01	4	2	-0.2	4	0.33	0.63	0.67	0.53	0.67	0.53	0.8	0.6	0.75	0.75	3	4	3	3	3
2443	2	3	2	4	2	2	0	3	1	4	1	5	1	4	1	4	1	5	0	5	1	5	0	4	4	0.78	0.83	0	0.06	0.06	3	1	0.2	5	0.67	0.83	1	0.87	0.67	0.8	0.6	0.84	0.25	0.53	3	3	3	3	2
2453	2	3	3	2	2	2	0	3	0	3	0	3	0	1	0	2	1	3	1	3	0	2	1	1	2	0.22	0.63	0.2	0.41	0.41	2	1	0.8	5	0	0.6	0	0.67	0.67	0.63	0.4	0.66	1	0.83	2	2	2	2	3
2457	2	4	2	3	2	2	1	1	1	6	1	5	1	1	1	5	0	6	1	1	1	1	1	1	1	0.56	0.7	0.6	0.14	0.14	3	1	-1	2	1	0.8	0.67	0.67	0	0.63	0.2	0.68	0	0.6	4	5	3	4	4
2475	2	2	3	3	2	2	1	5	1	6	0	5	1	6	1	6	0	5	0	6	1	6	0	2	2	0.89	0.92	0	0.03	0.03	4	2	0.6	5	1	0.97	1	1	0.67	0.8	0.8	0.86	1	0.73	2	2	3	4	1
2485	1	1	2	4	2	2	0	3	1	3	0	3	1	4	0	4	1	5	1	4	0	3	0	4	3	0.56	0.77	0	0.21	0.21	2	1	0.4	5	0.33	0.83	0.33	0.73	1	0.73	0.6	0.78	1	1	2	3	2	3	3
2490	1	4	2	2	2	1	1	1	1	4	1	1	1	4	1	4	0	1	0	1	1	4	1	1	1	0.67	0.63	0.5	-0.03	-0.03	6	2	0.2	5	1	0.7	1	0.7	0	0.5	0.4	0.5	0.5	0.75	3	2	4	3	2
2495	1	5	2	3	2	2	1	1	1	1	1	3	1	3	0	1	0	6	0	1	1	3	0	1	2	0.67	0.62	0.5	-0.04	-0.04	6	2	-0.8	2	0.67	0.73	1	0.57	0.33	0.57	0.6	0.64	1	0.8	5	5	3	3	3
2509	1	5	2	2	2	1	1	1	1	4	1	3	1	1	0	6	1	6	0	6	0	1	0	6	1	0.44	0.78	0.4	0.33	0.33	2	1	-0.6	3	0.33	0.83	0.67	0.77	0.33	0.73	0.4	0.84	0.75	0.6	3	5	3	3	4
2518	2	5	3	3	2	2	1	5	0	5	1	6	1	6	1	5	0	6	0	6	0	5	0	6	3	0.56	0.96	0	0.4	0.4	2	1	-0.6	3	1	0.97	0.33	0.93	0.33	0.97	0.6	0.98	0.5	0.7	3	3	4	4	4
2537	1	5	2	3	2	2	1	4	1	2	0	2	1	4	0	3	1	5	0	4	0	1	1	2	2	0.44	0.7	0.1	0.26	0.26	2	1	-0.2	4	0.33	0.8	0.67	0.63	0.33	0.67	0.4	0.74	0.5	0.93	2	5	3	3	3
2540	3	4	2	3	2	2	1	4	0	1	0	1	1	1	0	2	0	2	1	3	1	2	0	5	1	0.56	0.63	0.3	0.08	0.08	3	1	-1.6	1	0.67	0.57	0.33	0.6	0.67	0.73	0.6	0.7	0.5	0.65	5	5	5	5	3
2544	1	5	2	2	2	2	0	2	1	2	1	3	1	4	0	2	0	2	0	3	0	3	0	3	1	0.67	0.67	0	0	0	5	2	-0.6	3	0.67	0.67	0.67	0.67	0.67	0.67	0.8	0.66	0.5	0.55	3	4	4	3	4
2546	1	4	2	4	2	2	1	1	1	1	0	1	0	1	0	1	0	5	0	1	0	1	0	1	1	0.56	0.54	0.9	-0.01	-0.01	6	2	-1.6	1	0.33	0.63	0.67	0.5	0.67	0.5	0.8	0.58	0.5	0.68	5	5	4	5	4
2570	2	5	2	2	2	1	0	3	1	3	1	3	0	3	0	3	0	3	0	3	1	3	0	5	1	0.67	0.72	0	0.06	0.06	3	1	-0.8	2	0.33	0.7	1	0.7	0.67	0.77	0.8	0.74	0.25	0.5	4	3	4	4	4
2571	1	1	2	3	1	1	0	1	1	3	0	3	1	3	0	1	0	5	1	3	0	2	1	6	2	0.56	0.7	0.2	0.14	0.14	3	1	-0.8	2	0.67	0.7	0.33	0.67	0.67	0.73	0.6	0.76	0.5	0.7	3	4	4	5	3
2576	1	4	2	4	1	1	0	1	1	6	1	4	1	5	1	1	0	5	0	2	0	3	0	6	1	0.78	0.77	0.2	-0.01	-0.01	6	2	0.6	5	1	0.77	0.67	0.77	0.67	0.77	0.8	0.76	0.5	0.63	3	3	3	2	1
2611	1	5	3	2	2	2	0	1	1	3	0	2	1	3	1	1	0	5	1	1	1	3	1	1	1	0.78	0.62	0.4	-0.16	-0.16	7	3	-1.6	1	1	0.7	0.67	0.63	0.67	0.53	0.6	0.6	0.75	0.78	5	5	3	5	5
2629	2	2	2	2	2	2	0	3	0	3	0	5	1	4	1	3	0	4	1	4	0	4	0	5	3	0.67	0.79	0	0.12	0.12	3	1	-1	2	1	0.77	0	0.77	1	0.83	0.8	0.82	1	0.65	3	5	4	5	3
2646	1	3	3	2	2	2	1	6	1	5	0	6	0	1	1	5	0	6	0	6	1	3	1	6	4	0.67	0.89	0.1	0.22	0.22	2	1	0.2	5	0.67	0.8	1	0.87	0.33	1	0.6	1	0.5	0.75	2	3	3	3	3
2651	1	3	2	3	2	2	1	5	1	3	0	1	1	1	0	3	1	1	1	1	1	4	0	1	3	0.56	0.62	0.5	0.07	0.07	3	1	-1.4	1	0.33	0.57	0.67	0.67	0.67	0.63	0.4	0.58	0.75	0.75	5	5	3	5	4
2703	2	2	2	2	2	2	0	1	1	5	1	4	0	3	0	4	0	5	0	6	1	2	0	4	1	0.67	0.78	0.1	0.11	0.11	3	1	0	4	0.33	0.8	1	0.83	0.67	0.7	0.8	0.8	0.75	0.68	3	4	2	3	3
2705	1	5	2	3	2	2	0	1	1	1	1	1	1	1	1	1	0	1	1	1	1	1	0	1	2	0.78	0.5	1	-0.28	-0.28	8	3	-0.8	2	1	0.5	0.67	0.5	0.67	0.5	0.6	0.5	0.5	0.75	4	4	3	4	4
2707	2	1	3	2	2	2	0	1	1	4	1	4	1	5	1	3	0	4	1	1	0	1	0	4	2	0.67	0.7	0.3	0.03	0.03	4	2	0	4	1	0.8	0.33	0.6	0.67	0.7	0.6	0.68	1	0.5	3	3	3	3	3
2713	2	5	2	4	2	2	1	1	1	1	0	1	1	2	1	1	0	4	1	2	1	1	0	3	2	0.78	0.58	0.5	-0.2	-0.2	7	3	0	4	1	0.63	0.67	0.53	0.67	0.57	0.6	0.62	0.75	0.73	3	3	3	3	3
2714	2	5	2	4	2	2	0	6	1	6	0	6	1	6	1	6	0	6	1	6	1	6	0	6	3	0.89	1	0	0.11	0.11	3	1	0.2	5	1	1	0.67	1	1	1	0.8	1	1	0.53	2	3	3	3	3
2717	2	2	2	4	2	2	0	4	1	6	0	6	1	1	1	6	0	6	1	1	1	1	0	6	3	0.89	0.81	0.3	-0.08	-0.08	7	3	0	4	1	0.83	0.67	0.67	1	0.93	0.8	0.86	1	1	2	3	3	4	3
2721	2	5	2	4	2	2	0	4	0	4	0	4	0	4	0	4	0	4	0	4	0	5	0	4	1	0.56	0.81	0	0.26	0.26	2	1	-0.8	2	0.33	0.8	0.33	0.83	1	0.8	1	0.8	1	0.75	3	5	3	4	4
2726	1	4	3	3	2	1	0	4	0	4	1	3	1	1	0	1	0	6	0	4	1	1	1	3	1	0.56	0.7	0.4	0.14	0.14	3	1	-0.8	2	0.67	0.67	0.67	0.7	0.33	0.73	0.6	0.8	0	0.83	3	4	4	4	4
2746	1	5	2	3	2	2	0	1	0	1	0	1	0	1	0	1	0	1	0	1	0	1	0	1	1	0.56	0.5	1	-0.06	-0.06	7	3	-2	1	0.33	0.5	0.33	0.5	1	0.5	1	0.5	0.5	0.58	5	5	5	5	5
2774	2	5	3	3	2	2	0	1	0	1	0	3	0	2	0	1	0	1	0	1	0	1	0	1	1	0.56	0.53	0.7	-0.02	-0.02	6	2	-1.6	1	0.33	0.53	0.33	0.5	1	0.57	1	0.54	0	0.5	5	5	5	5	3
2790	1	4	2	3	1	2	1	4	1	3	1	4	1	2	1	4	0	1	0	3	1	3	1	5	1	0.67	0.72	0.1	0.06	0.06	3	1	0.4	5	1	0.63	1	0.7	0	0.83	0.4	0.74	0	0.53	2	2	3	3	3
2825	2	1	3	4	2	1	1	5	1	2	1	3	0	3	1	3	0	3	0	3	1	3	0	5	2	0.67	0.73	0	0.07	0.07	3	1	-0.2	4	0.67	0.7	1	0.67	0.33	0.83	0.6	0.78	1	0.7	3	3	3	4	3
2827	2	5	3	3	2	2	1	6	1	1	1	1	1	4	1	4	0	6	0	6	1	1	0	1	3	0.78	0.73	0.4	-0.04	-0.04	6	2	0	4	1	0.87	1	0.67	0.33	0.67	0.6	0.8	0.75	0.68	2	4	3	3	3
2828	2	1	3	4	2	2	0	1	0	2	0	2	1	5	1	4	0	6	0	5	1	2	0	5	4	0.89	0.76	0.2	-0.13	-0.13	7	3	0.4	5	1	0.9	0.67	0.7	1	0.67	1	0.78	1	0.65	2	3	2	3	3
2837	1	1	2	4	1	2	1	2	1	3	1	1	1	4	1	5	0	5	0	5	1	1	1	2	2	0.67	0.71	0.2	0.04	0.04	4	2	-0.2	4	1	0.87	1	0.7	0	0.57	0.4	0.7	0.75	0.73	2	4	3	4	3
2838	2	2	2	3	2	2	1	1	0	6	1	2	1	3	1	1	1	5	0	1	1	4	0	1	2	0.56	0.67	0.4	0.11	0.11	3	1	-0.2	4	0.67	0.7	0.67	0.77	0.33	0.53	0.4	0.6	1	0.73	3	4	3	3	3
2847	1	3	3	3	2	2	1	4	1	2	0	3	1	4	1	5	0	6	0	5	1	2	0	5	1	0.89	0.8	0	-0.09	-0.09	7	3	-0.2	4	1	0.9	1	0.7	0.67	0.8	0.8	0.86	0.75	0.75	3	4	3	4	2
2849	1	4	3	4	1	2	1	4	1	2	1	1	1	4	0	1	0	5	1	3	1	1	1	4	2	0.44	0.68	0.4	0.23	0.23	2	1	0.2	5	0.67	0.73	0.67	0.6	0	0.7	0.2	0.74	1	0.73	2	3	3	3	3
2850	1	4	2	2	1	1	1	6	1	6	0	2	1	3	1	5	0	6	0	6	0	3	0	6	3	0.78	0.88	0	0.1	0.1	3	1	0.8	5	1	0.87	0.67	0.9	0.67	0.87	0.8	0.92	0.75	0.6	2	2	3	2	2
2852	2	3	3	4	2	2	1	2	0	5	1	3	1	3	1	4	0	5	1	5	1	4	0	3	3	0.56	0.78	0	0.22	0.22	2	1	0.2	5	1	0.8	0.33	0.87	0.33	0.67	0.4	0.76	0.75	0.83	2	3	3	3	3
2853	1	5	2	3	2	2	1	5	1	5	1	4	1	3	1	6	0	1	1	5	1	1	0	4	1	0.67	0.78	0.2	0.11	0.11	3	1	0.4	5	1	0.73	0.67	0.77	0.33	0.83	0.4	0.78	0.75	0.8	2	4	3	2	2
2855	2	4	3	3	2	2	1	1	1	4	1	5	0	5	1	1	0	4	1	5	0	1	0	6	2	0.44	0.76	0.3	0.31	0.31	2	1	-0.8	2	0.67	0.73	0.33	0.73	0.33	0.8	0.4	0.82	1	0.78	3	4	4	5	3
2856	1	5	2	4	2	2	1	2	1	2	1	2	1	3	1	4	0	5	1	2	1	1	1	3	2	0.56	0.67	0.1	0.11	0.11	3	1	-1	2	1	0.8	0.67	0.57	0	0.63	0.2	0.68	0.5	0.68	4	5	3	4	4
2860	1	3	3	3	2	1	0	1	1	1	0	4	1	5	1	1	0	5	0	2	1	1	0	1	1	1	0.63	0.5	-0.37	-0.37	8	3	-1	2	1	0.77	1	0.53	1	0.6	1	0.66	1	0.65	4	4	4	4	4
2866	1	5	3	4	2	1	1	1	0	2	1	1	0	2	1	3	0	6	0	4	0	2	1	3	2	0.33	0.67	0.2	0.33	0.33	2	1	0.2	5	0.67	0.77	0.33	0.67	0	0.57	0.4	0.7	1	0.6	2	3	3	3	3
2867	1	3	2	3	2	2	0	1	0	2	0	3	0	2	1	2	0	2	0	4	0	1	0	1	1	0.67	0.6	0.3	-0.07	-0.07	7	3	-1	2	0.67	0.6	0.33	0.63	1	0.57	1	0.62	0.25	0.63	4	4	3	4	5
2868	1	3	2	3	2	2	0	1	1	5	1	1	0	3	1	5	0	5	0	5	1	1	0	5	2	0.78	0.74	0.3	-0.03	-0.03	6	2	-1.2	2	0.67	0.83	1	0.77	0.67	0.63	0.8	0.74	0.25	0.58	4	5	3	5	4
2872	2	5	3	4	2	2	0	6	1	1	1	3	1	2	1	6	0	6	0	1	1	1	0	4	2	0.89	0.73	0.4	-0.16	-0.16	7	3	-0.4	3	1	0.87	1	0.5	0.67	0.83	0.8	0.8	0.75	0.75	3	4	3	4	3
2874	1	5	2	2	2	2	1	1	0	6	1	1	1	3	0	3	0	6	0	3	0	1	0	4	3	0.44	0.71	0.4	0.27	0.27	2	1	0	4	0.67	0.8	0.33	0.73	0.33	0.6	0.6	0.7	1	0.65	3	3	3	3	3
2879	2	2	3	3	2	1	1	6	1	3	0	3	0	2	1	1	0	4	1	1	0	1	1	1	2	0.44	0.64	0.4	0.2	0.2	3	1	-1.8	1	0.67	0.63	0.33	0.57	0.33	0.73	0.4	0.7	0.25	0.73	5	5	4	5	5
2883	1	5	2	4	2	2	1	1	0	3	1	1	1	4	1	1	1	3	0	1	0	3	0	4	1	0.44	0.63	0.4	0.19	0.19	3	1	0.2	5	0.67	0.67	0.33	0.63	0.33	0.6	0.4	0.6	0.5	0.58	2	4	3	3	2
2885	1	4	2	2	2	2	0	1	1	1	0	1	0	1	1	3	1	1	0	4	0	1	0	1	1	0.67	0.56	0.8	-0.11	-0.11	7	3	-1.8	1	0.33	0.57	0.67	0.6	1	0.5	0.8	0.56	0.5	0.68	5	5	5	5	4
2888	1	2	3	4	2	2	0	4	0	1	1	1	0	1	1	4	1	5	1	5	1	3	0	1	4	0.44	0.68	0.4	0.23	0.23	2	1	-0.2	4	0.33	0.73	0.33	0.7	0.67	0.6	0.4	0.72	0.5	0.55	2	5	3	3	3
2896	1	4	2	4	2	2	0	1	1	1	1	1	0	1	0	1	1	1	1	1	1	1	0	1	1	0.44	0.5	1	0.06	0.06	3	1	-2	1	0	0.5	0.67	0.5	0.67	0.5	0.4	0.5	0.5	0.63	5	5	5	5	5
2897	1	4	2	4	2	2	1	2	1	1	1	1	1	2	1	1	1	2	1	1	1	3	0	1	1	0.56	0.56	0.5	0	0	5	2	-0.6	3	0.67	0.57	0.67	0.57	0.33	0.53	0.2	0.54	0.5	0.5	3	3	4	4	4
2898	2	1	3	4	2	1	0	4	0	2	1	3	1	1	1	3	0	2	0	3	1	2	1	3	1	0.67	0.66	0.1	-0.01	-0.01	6	2	0.2	5	1	0.6	0.67	0.63	0.33	0.73	0.6	0.7	1	0.58	2	3	3	3	3
2901	2	5	3	4	2	1	1	1	1	5	1	3	1	5	1	5	0	6	0	6	0	5	0	5	3	0.67	0.86	0.1	0.19	0.19	3	1	0.4	5	1	0.93	0.67	0.93	0.33	0.7	0.6	0.82	0.75	0.6	2	2	3	3	3
2903	1	3	2	3	2	2	0	4	1	1	1	4	1	3	1	3	0	4	1	1	1	1	0	3	1	0.78	0.67	0.4	-0.11	-0.11	7	3	-2	1	1	0.73	0.67	0.5	0.67	0.77	0.6	0.72	0.75	0.9	5	5	5	5	5
2907	1	2	3	2	2	2	1	6	1	5	1	2	1	4	0	2	0	6	0	4	1	2	0	3	2	0.67	0.78	0	0.11	0.11	3	1	-1.6	1	0.67	0.8	1	0.77	0.33	0.77	0.6	0.82	1	0.6	4	5	4	5	5
2915	1	5	3	3	2	1	1	6	1	6	1	6	0	6	0	6	0	6	0	6	1	6	1	6	3	0.44	1	0	0.56	0.56	1	1	0	4	0.33	1	1	1	0	1	0.4	1	0.75	0.73	2	3	4	3	3
2916	1	3	3	4	2	2	0	1	1	1	1	2	1	2	0	1	0	4	1	3	1	1	1	1	1	0.56	0.58	0.6	0.02	0.02	4	2	-1.2	2	0.67	0.63	0.67	0.57	0.33	0.53	0.4	0.62	0.5	1	4	5	4	4	4
2920	2	5	2	4	2	2	1	5	0	2	1	6	1	3	1	3	0	6	0	1	1	4	0	5	2	0.67	0.79	0.1	0.12	0.12	3	1	-1.2	2	1	0.8	0.67	0.63	0.33	0.93	0.6	0.86	0.75	0.53	4	5	3	5	4
2925	1	3	3	4	2	2	1	1	1	2	1	2	1	3	1	2	0	5	1	2	1	1	1	1	2	0.56	0.61	0.4	0.06	0.06	3	1	0.2	5	1	0.73	0.67	0.57	0	0.53	0.2	0.62	0.75	0.7	2	3	3	3	3
2927	1	5	2	2	2	2	1	3	1	1	0	2	1	3	1	1	0	2	0	2	0	1	1	1	1	0.67	0.58	0.5	-0.09	-0.09	7	3	-1	2	1	0.6	0.67	0.53	0.33	0.6	0.6	0.6	1	0.6	4	4	4	4	4
2929	2	5	2	3	2	2	1	1	1	3	1	4	1	3	1	1	0	6	0	6	1	1	0	5	1	0.78	0.73	0.3	-0.04	-0.04	6	2	-1.4	1	1	0.73	1	0.73	0.33	0.73	0.6	0.84	0.75	0.55	5	5	3	5	4
2932	2	4	3	4	2	2	0	5	0	3	0	4	0	1	1	5	0	6	0	5	1	1	0	6	2	0.78	0.8	0.2	0.02	0.02	4	2	-0.6	3	0.67	0.8	0.67	0.7	1	0.9	1	0.92	1	0.6	3	5	3	3	4
2933	1	3	2	3	2	2	0	1	1	3	0	1	1	3	0	1	0	3	1	3	1	1	1	1	1	0.67	0.59	0.5	-0.08	-0.08	7	3	-0.8	2	0.67	0.63	0.67	0.63	0.67	0.5	0.6	0.58	0.5	0.65	3	5	3	4	4
2935	1	5	3	4	2	2	1	5	1	2	1	1	1	5	1	2	0	5	0	2	1	1	0	2	1	0.78	0.68	0.3	-0.1	-0.1	7	3	-1.6	1	1	0.8	1	0.57	0.33	0.67	0.6	0.7	0.75	0.6	5	5	3	5	5
2938	1	5	3	4	2	1	1	6	0	1	0	3	1	3	1	1	0	3	0	3	1	2	1	4	2	0.67	0.69	0.2	0.02	0.02	4	2	-0.2	4	1	0.63	0.67	0.6	0.33	0.83	0.6	0.78	1	0.65	3	4	3	4	2
2941	2	4	2	3	2	2	1	4	1	5	0	4	0	5	0	1	0	3	0	6	1	4	0	6	1	0.67	0.82	0.1	0.16	0.16	3	1	-1.4	1	0.33	0.7	1	0.9	0.67	0.87	0.8	0.86	0.75	0.58	5	5	4	4	4
2943	1	5	3	3	2	2	0	6	0	1	0	3	1	2	1	6	0	6	0	6	0	4	1	3	3	0.67	0.81	0.1	0.14	0.14	3	1	0.6	5	1	0.87	0.33	0.77	0.67	0.8	0.8	0.88	0.5	0.78	2	3	2	3	2
2944	1	1	2	3	2	2	1	1	1	1	0	1	0	1	0	1	0	4	0	1	1	2	1	4	2	0.56	0.58	0.7	0.02	0.02	4	2	-1.4	1	0.33	0.6	1	0.53	0.33	0.6	0.6	0.62	0.5	0.73	5	5	4	5	3
2946	1	2	2	2	2	2	1	1	1	1	1	4	1	4	0	1	0	6	0	1	0	1	0	4	1	0.56	0.66	0.6	0.1	0.1	3	1	-1	2	0.67	0.77	0.67	0.5	0.33	0.7	0.6	0.72	0.5	0.53	3	5	5	4	3
2948	2	4	2	2	2	2	1	6	1	2	0	2	1	3	1	5	0	6	1	3	1	2	1	1	2	0.67	0.73	0.1	0.07	0.07	3	1	0.2	5	1	0.87	0.67	0.63	0.33	0.7	0.4	0.76	0.5	0.58	2	3	3	3	3
2951	1	5	2	4	2	2	1	4	1	5	1	5	1	4	1	4	0	5	0	4	1	5	0	3	2	0.78	0.83	0	0.06	0.06	3	1	0.4	5	1	0.83	1	0.87	0.33	0.8	0.6	0.82	1	0.7	2	3	3	3	2
2952	2	5	3	4	2	2	0	1	1	6	0	2	1	6	1	6	0	3	0	1	0	6	0	1	1	0.89	0.76	0.3	-0.13	-0.13	7	3	-1.4	1	1	0.9	0.67	0.83	1	0.53	1	0.56	1	0.85	4	5	3	5	5
2955	1	5	2	3	2	2	1	6	0	6	1	6	1	6	0	6	1	6	0	6	1	6	0	6	4	0.44	1	0	0.56	0.56	1	1	0.8	5	0.33	1	0.67	1	0.33	1	0.4	1	0.75	1	2	2	1	4	2
2957	1	5	3	3	2	2	0	3	1	1	0	1	0	5	1	3	0	3	0	4	1	1	0	5	2	0.89	0.69	0.4	-0.2	-0.2	7	3	0	4	0.67	0.77	1	0.6	1	0.7	1	0.72	0.5	1	3	3	3	4	2
2958	1	4	3	2	2	2	1	1	0	1	1	3	0	1	1	1	0	1	0	1	1	1	1	1	1	0.44	0.52	0.8	0.08	0.08	3	1	-1.8	1	0.67	0.5	0.67	0.5	0	0.57	0.4	0.54	0.75	0.65	5	5	4	5	5
2960	2	2	2	4	2	2	1	2	1	3	0	1	1	4	1	1	1	4	0	5	1	1	1	4	1	0.67	0.68	0.3	0.01	0.01	4	2	-1	2	0.67	0.7	1	0.7	0.33	0.63	0.4	0.72	0.5	0.5	3	5	4	4	4
2961	2	4	2	2	2	1	0	1	1	3	1	2	1	6	1	6	0	6	1	5	0	4	0	4	2	0.67	0.81	0.1	0.14	0.14	3	1	0	4	1	1	0.33	0.8	0.67	0.63	0.6	0.76	1	0.63	2	3	3	3	4
2966	1	5	2	3	1	1	1	1	1	4	1	2	1	6	1	6	0	6	0	6	0	3	0	2	2	0.67	0.8	0.2	0.13	0.13	3	1	0.4	5	1	1	0.67	0.83	0.33	0.57	0.6	0.74	0.75	0.88	2	2	3	3	3
2971	1	5	2	3	2	1	0	5	1	4	0	4	1	6	1	5	0	6	1	5	0	5	0	5	3	0.78	0.9	0	0.12	0.12	3	1	0.2	5	1	0.97	0.33	0.87	1	0.87	0.8	0.9	0.75	0.88	2	2	3	5	2
2978	1	5	2	4	2	2	1	1	1	1	0	1	0	2	0	1	0	2	0	3	1	1	1	1	2	0.56	0.54	0.6	-0.01	-0.01	6	2	-1.6	1	0.33	0.57	1	0.57	0.33	0.5	0.6	0.56	0.75	0.9	5	5	3	5	5
2979	1	2	3	3	2	2	0	1	0	1	0	1	0	1	0	1	0	6	1	1	0	1	0	1	2	0.44	0.56	0.9	0.11	0.11	3	1	0	4	0.33	0.67	0	0.5	1	0.5	0.8	0.6	0.5	0.53	2	3	3	3	4
2982	1	3	2	2	2	2	1	1	1	4	1	1	1	1	0	1	1	1	0	4	1	1	1	3	2	0.44	0.59	0.6	0.14	0.14	3	1	-1	2	0.33	0.5	1	0.7	0	0.57	0.2	0.6	0	0.5	3	5	3	5	4
2986	1	5	3	3	2	2	0	1	1	1	0	1	1	2	0	1	0	3	1	1	1	1	1	1	2	0.67	0.53	0.7	-0.13	-0.13	7	3	0.2	5	0.67	0.6	0.67	0.5	0.67	0.5	0.6	0.54	0.75	0.58	2	3	3	3	3
2987	1	4	2	4	2	1	1	5	1	2	0	2	1	2	1	5	0	5	0	5	1	2	1	6	2	0.78	0.78	0	0	0	5	2	-0.4	3	1	0.8	1	0.7	0.33	0.83	0.6	0.86	0.75	0.53	3	3	4	4	3
2990	2	5	3	4	2	2	1	1	1	2	1	3	1	3	1	3	0	4	0	3	0	1	1	4	2	0.56	0.67	0.2	0.11	0.11	3	1	1	5	1	0.73	0.67	0.6	0	0.67	0.4	0.7	1	0.68	2	2	3	2	1
2994	2	5	2	3	2	2	1	6	1	6	1	6	1	6	0	6	0	6	0	6	1	1	0	6	2	0.67	0.94	0.2	0.28	0.28	2	1	-1.8	1	0.67	1	1	0.83	0.33	1	0.6	1	0.75	0.63	5	5	5	5	4
3003	2	4	3	3	2	2	0	1	0	1	0	1	0	1	0	1	0	1	0	1	0	1	0	1	2	0.56	0.5	1	-0.06	-0.06	7	3	-1	2	0.33	0.5	0.33	0.5	1	0.5	1	0.5	0.75	0.88	2	5	3	5	5
3005	2	1	3	3	2	2	0	1	1	3	1	6	1	4	1	4	0	4	0	3	1	4	0	5	3	0.89	0.78	0.1	-0.11	-0.11	7	3	-0.4	3	1	0.8	1	0.73	0.67	0.8	0.8	0.78	0	0.5	2	4	3	4	4
3006	1	2	3	2	2	2	1	3	1	3	0	1	0	3	1	1	0	5	0	1	1	3	1	5	2	0.67	0.68	0.3	0.01	0.01	4	2	-1	2	0.67	0.7	1	0.63	0.33	0.7	0.6	0.7	1	0.78	4	5	3	4	4
3008	1	4	2	3	2	2	0	1	1	1	1	1	1	1	1	1	1	3	1	1	1	1	0	5	2	0.67	0.57	0.8	-0.1	-0.1	7	3	-0.4	3	0.67	0.57	0.67	0.5	0.67	0.63	0.4	0.62	0.75	0.65	4	3	4	3	3
3010	2	3	3	3	2	2	0	1	1	1	1	1	1	1	1	1	0	1	0	3	1	1	0	4	1	0.89	0.56	0.7	-0.33	-0.33	8	3	-1.2	2	1	0.5	1	0.57	0.67	0.6	0.8	0.6	1	0.5	5	4	3	5	4
3011	2	1	3	4	1	1	0	2	1	1	1	1	1	2	1	5	0	6	0	5	1	1	0	4	2	0.89	0.7	0.4	-0.19	-0.19	7	3	0.4	5	1	0.83	1	0.63	0.67	0.63	0.8	0.76	1	0.5	2	2	3	3	3
3013	2	3	2	3	2	1	0	6	0	4	1	1	1	4	1	4	1	1	0	6	0	1	0	6	3	0.56	0.77	0.3	0.21	0.21	2	1	0.6	5	0.67	0.7	0.33	0.77	0.67	0.83	0.6	0.8	1	0.63	2	3	3	2	2
3022	1	1	3	4	2	2	1	6	0	1	1	1	1	5	1	1	0	6	0	2	1	2	0	4	2	0.67	0.71	0.4	0.04	0.04	4	2	-0.4	3	1	0.8	0.67	0.57	0.33	0.77	0.6	0.78	0.5	0.73	3	3	3	4	4
3031	2	1	3	3	2	1	0	2	1	3	1	3	0	3	1	3	1	2	0	2	0	3	1	3	2	0.44	0.67	0	0.22	0.22	2	1	0.6	5	0.33	0.67	0.67	0.67	0.33	0.67	0.4	0.64	0.75	0.63	3	2	2	3	2
3035	2	4	2	3	2	2	1	4	0	3	0	4	1	4	0	2	1	3	1	3	0	2	1	4	1	0.22	0.72	0	0.5	0.5	2	1	-0.8	2	0.33	0.7	0	0.67	0.33	0.8	0.2	0.76	0.5	0.7	4	5	3	4	3
3036	2	5	3	4	2	2	1	1	1	1	1	1	1	2	0	1	1	1	1	1	1	1	0	2	2	0.44	0.52	0.7	0.08	0.08	3	1	-1.6	1	0.33	0.53	0.67	0.5	0.33	0.53	0.2	0.52	0.25	0.68	5	5	3	5	5
3042	2	4	3	3	2	2	1	4	1	5	1	3	1	5	1	4	0	6	0	3	1	5	1	4	2	0.67	0.83	0	0.17	0.17	3	1	-0.6	3	1	0.9	1	0.83	0	0.77	0.4	0.8	0.75	0.53	4	3	3	4	4
3052	2	1	2	2	2	2	1	4	1	3	0	1	1	5	0	1	1	1	1	4	1	1	0	1	1	0.56	0.63	0.6	0.08	0.08	3	1	-2	1	0.33	0.63	0.67	0.67	0.67	0.6	0.4	0.62	1	0.88	5	5	5	5	5
3056	1	1	2	4	2	2	0	1	1	4	0	2	1	1	1	3	0	3	0	2	1	3	0	2	2	1	0.63	0.3	-0.37	-0.37	8	3	-0.6	3	1	0.63	1	0.7	1	0.57	1	0.6	0.75	0.65	3	4	3	5	3
3061	1	4	3	4	2	2	1	1	0	1	1	1	1	4	1	3	0	6	1	1	0	4	1	3	1	0.33	0.67	0.5	0.33	0.33	2	1	-0.2	4	1	0.83	0	0.6	0	0.57	0.2	0.64	1	0.68	3	3	3	3	4
3064	1	1	3	2	2	2	1	1	1	1	0	1	1	1	1	1	0	1	0	1	1	1	1	1	1	0.78	0.5	1	-0.28	-0.28	8	3	-0.8	2	1	0.5	1	0.5	0.33	0.5	0.6	0.5	0.5	0.7	3	4	3	5	4
3066	2	4	3	2	2	2	1	5	1	4	0	4	1	2	1	6	0	6	0	2	0	4	0	6	3	0.78	0.83	0	0.06	0.06	3	1	-0.4	3	1	0.87	0.67	0.73	0.67	0.9	0.8	0.86	1	0.5	2	4	3	4	4
3068	1	5	2	3	2	2	0	1	1	4	0	1	1	1	1	1	0	4	0	1	1	1	1	1	2	0.89	0.57	0.7	-0.32	-0.32	8	3	-0.8	2	1	0.6	1	0.6	0.67	0.5	0.8	0.56	0.75	0.8	3	5	3	5	3
3071	1	3	3	2	1	1	1	3	1	5	1	6	1	5	1	6	0	6	1	5	0	4	1	6	4	0.44	0.91	0	0.47	0.47	2	1	1	5	1	0.97	0.33	0.87	0	0.9	0.2	0.92	1	0.58	1	2	3	3	1
3072	2	2	3	4	2	2	0	4	1	1	1	1	1	5	1	1	1	5	0	1	0	1	0	1	2	0.67	0.62	0.7	-0.04	-0.04	6	2	-0.4	3	0.67	0.77	0.67	0.5	0.67	0.6	0.6	0.64	0.75	0.9	3	4	3	3	4
3073	2	1	3	4	2	2	1	1	0	3	1	1	1	2	1	5	0	4	0	4	1	3	1	2	2	0.56	0.68	0.3	0.12	0.12	3	1	-1.6	1	1	0.77	0.67	0.73	0	0.53	0.4	0.64	0.75	0.6	5	5	5	4	4
3075	1	1	3	3	1	2	1	1	0	2	1	1	1	2	1	3	0	3	0	4	1	1	1	2	1	0.56	0.61	0.4	0.06	0.06	3	1	-0.4	3	1	0.67	0.67	0.63	0	0.53	0.4	0.62	0.75	0.73	3	3	3	4	4
3083	1	3	2	3	2	2	1	4	0	1	1	1	1	1	0	1	1	4	1	2	1	3	1	4	1	0.22	0.63	0.4	0.41	0.41	2	1	-1.8	1	0.33	0.6	0.33	0.6	0	0.7	0	0.7	0.75	0.6	5	5	4	5	5
3085	1	5	2	3	2	2	0	1	1	1	0	1	1	2	1	1	0	3	1	1	0	1	1	1	1	0.67	0.53	0.8	-0.13	-0.13	7	3	-1	2	1	0.6	0.33	0.5	0.67	0.5	0.6	0.54	0.5	0.55	3	5	3	5	4
3087	2	1	3	2	2	2	1	1	0	3	1	5	1	4	1	2	0	3	0	5	1	3	1	3	2	0.56	0.72	0.1	0.17	0.17	3	1	0	4	1	0.7	0.67	0.77	0	0.7	0.4	0.74	0.75	0.53	2	4	2	4	3
3091	1	1	3	3	2	2	1	1	1	2	1	1	1	1	1	2	0	5	1	4	1	3	1	5	1	0.56	0.67	0.3	0.11	0.11	3	1	-1	2	1	0.67	0.67	0.7	0	0.63	0.2	0.72	0.75	0.7	4	4	4	4	4
3093	1	2	2	2	2	2	1	2	1	2	0	3	1	3	1	4	0	3	0	3	1	4	0	4	2	0.89	0.71	0	-0.18	-0.18	7	3	-0.2	4	1	0.73	1	0.7	0.67	0.7	0.8	0.7	1	0.6	3	3	3	4	3
3096	1	5	2	2	2	2	1	4	0	4	1	3	0	5	1	4	0	5	0	5	1	3	1	4	2	0.44	0.81	0	0.37	0.37	2	1	0.4	5	0.67	0.87	0.67	0.8	0	0.77	0.4	0.82	1	0.73	2	2	3	3	3
3098	2	4	3	4	2	2	0	3	0	1	0	1	1	4	1	3	0	6	0	6	1	1	0	5	2	0.89	0.73	0.3	-0.16	-0.16	7	3	1.6	5	1	0.83	0.67	0.67	1	0.7	1	0.82	0.5	0.8	1	2	2	1	1
3099	2	5	3	3	2	2	0	1	1	5	1	4	1	4	1	4	0	6	0	5	0	1	1	4	2	0.67	0.78	0.2	0.11	0.11	3	1	-1.2	2	1	0.87	0.67	0.77	0.33	0.7	0.6	0.8	0.75	0.63	3	5	4	5	4
3105	2	4	2	3	1	2	0	4	0	4	1	4	1	4	1	4	0	4	0	4	1	4	1	4	3	0.67	0.8	0	0.13	0.13	3	1	0.6	5	1	0.8	0.67	0.8	0.33	0.8	0.6	0.8	0.75	0.75	2	2	3	2	3
3107	1	3	3	2	2	2	1	3	1	1	0	1	1	1	1	5	0	6	0	5	1	1	1	1	2	0.78	0.67	0.6	-0.11	-0.11	7	3	-1	2	1	0.8	1	0.63	0.33	0.57	0.6	0.72	0.75	0.8	4	5	3	4	4
3109	1	5	2	4	2	2	1	3	1	5	0	1	1	6	0	1	0	6	1	4	0	4	0	6	2	0.56	0.8	0.3	0.24	0.24	2	1	0.4	5	0.67	0.83	0.33	0.83	0.67	0.73	0.6	0.8	1	0.6	2	2	3	3	3
3111	1	5	2	4	2	2	1	1	0	1	1	1	1	1	1	1	0	5	0	2	1	3	1	2	1	0.56	0.59	0.6	0.03	0.03	4	2	-1	2	1	0.63	0.67	0.6	0	0.53	0.4	0.62	0.5	0.8	4	3	5	5	3
3114	1	3	2	3	2	2	0	1	0	1	0	1	0	2	1	1	0	1	1	2	0	1	0	1	1	0.56	0.52	0.8	-0.03	-0.03	6	2	-1.8	1	0.67	0.53	0	0.53	1	0.5	0.8	0.52	0.75	0.55	5	5	5	5	4
3118	1	4	3	3	2	2	0	1	1	1	1	1	1	5	0	1	0	6	1	2	1	1	1	4	1	0.56	0.64	0.5	0.09	0.09	3	1	-1.4	1	0.67	0.8	0.67	0.53	0.33	0.6	0.4	0.68	0.25	0.53	4	5	3	5	5
3121	1	5	2	3	2	2	1	6	1	6	1	6	0	6	1	6	0	6	0	6	0	6	0	6	2	0.56	1	0	0.44	0.44	2	1	-0.4	3	0.67	1	0.67	1	0.33	1	0.6	1	0.75	0.6	3	3	3	4	4
3129	1	4	2	2	1	1	1	1	1	1	0	1	1	1	1	1	1	1	1	1	0	1	0	1	1	0.56	0.5	1	-0.06	-0.06	7	3	-1.6	1	0.67	0.5	0.33	0.5	0.67	0.5	0.4	0.5	0.5	1	5	5	3	5	5
3131	1	4	2	2	2	2	1	3	0	3	1	5	0	2	1	2	0	6	1	1	0	1	1	5	3	0.22	0.71	0.2	0.49	0.49	2	1	0.4	5	0.67	0.73	0	0.57	0	0.83	0.2	0.8	0.75	0.5	2	2	3	3	3
3132	1	5	2	3	2	2	0	3	1	2	1	2	1	1	1	3	0	2	0	1	1	1	0	2	2	0.89	0.59	0.3	-0.3	-0.3	8	3	-0.4	3	1	0.6	1	0.53	0.67	0.63	0.8	0.6	0.25	0.6	3	3	3	4	4
3134	2	1	3	2	2	2	1	6	0	3	1	2	1	2	1	2	0	3	0	2	1	1	1	2	1	0.56	0.66	0.1	0.1	0.1	3	1	-1.4	1	1	0.63	0.67	0.6	0	0.73	0.4	0.7	1	0.58	4	4	4	5	5
3143	2	1	2	3	2	2	1	5	0	2	0	5	1	5	1	6	1	6	0	5	1	5	0	6	4	0.67	0.9	0	0.23	0.23	2	1	-0.4	3	0.67	0.97	0.67	0.8	0.67	0.93	0.6	0.94	0.75	0.6	2	5	2	5	3
3144	3	3	3	3	2	2	1	5	1	3	1	4	0	3	1	4	0	3	1	4	1	4	1	3	1	0.44	0.77	0	0.32	0.32	2	1	-0.4	3	0.67	0.73	0.67	0.77	0	0.8	0.2	0.78	0.75	0.85	3	5	3	3	3
3152	1	3	3	3	2	2	1	1	0	2	1	4	1	4	0	6	0	6	1	2	1	1	0	4	3	0.44	0.73	0.2	0.29	0.29	2	1	1	5	0.67	0.93	0.33	0.57	0.33	0.7	0.4	0.74	0.75	0.75	2	2	2	2	2
3154	2	4	3	2	2	2	1	1	1	3	1	1	0	2	1	1	0	1	0	6	1	1	0	5	2	0.67	0.63	0.6	-0.03	-0.03	6	2	-0.4	3	0.67	0.53	1	0.73	0.33	0.63	0.6	0.68	0.5	0.73	3	5	3	3	3
3155	2	5	2	2	2	2	1	1	0	6	0	1	1	1	1	1	0	1	0	4	1	1	0	1	1	0.78	0.59	0.7	-0.19	-0.19	7	3	-1.6	1	1	0.5	0.67	0.77	0.67	0.5	0.8	0.56	0.75	0.58	5	5	3	5	5
3156	2	4	2	2	2	1	0	1	0	1	0	1	1	1	0	1	0	1	0	1	1	2	1	1	1	0.67	0.51	0.8	-0.16	-0.16	7	3	0.2	5	0.67	0.5	0.67	0.53	0.67	0.5	0.8	0.5	0.75	0.63	3	3	3	3	2
3157	1	3	3	4	2	2	1	6	1	4	1	1	1	5	1	1	0	6	0	6	1	3	0	4	3	0.78	0.8	0.2	0.02	0.02	4	2	0.8	5	1	0.8	1	0.83	0.33	0.77	0.6	0.86	0.5	0.53	2	2	2	3	2
3159	2	1	2	3	2	1	1	4	1	4	1	5	1	2	1	4	0	2	0	6	1	3	1	3	2	0.67	0.77	0.1	0.1	0.1	3	1	0	4	1	0.67	1	0.83	0	0.8	0.4	0.8	1	0.73	2	4	3	3	3
3165	1	3	2	3	2	2	1	5	1	1	1	3	1	1	1	1	0	6	1	5	0	3	0	4	1	0.56	0.72	0.3	0.17	0.17	3	1	-0.6	3	1	0.67	0.33	0.7	0.33	0.8	0.4	0.86	1	0.73	3	4	4	4	3
3166	2	3	3	4	2	2	0	1	0	1	0	1	1	2	0	1	0	2	0	1	1	3	1	2	1	0.67	0.56	0.5	-0.11	-0.11	7	3	-1.4	1	0.67	0.57	0.67	0.57	0.67	0.53	0.8	0.54	0.75	0.55	5	5	3	5	4
3168	2	1	3	2	2	2	1	1	1	1	1	1	1	2	1	4	0	2	0	1	1	1	1	3	2	0.67	0.58	0.5	-0.09	-0.09	7	3	-1	2	1	0.67	1	0.5	0	0.57	0.4	0.56	0.5	0.58	3	5	3	5	4
3169	1	5	3	3	2	2	1	4	1	4	1	3	1	6	1	5	0	6	0	6	1	1	0	6	3	0.78	0.86	0.1	0.08	0.08	3	1	-0.4	3	1	0.97	1	0.77	0.33	0.83	0.6	0.9	1	0.6	3	5	3	3	3
3170	1	1	3	4	2	1	1	1	1	4	0	4	1	1	1	5	0	6	0	5	1	5	0	3	2	0.89	0.78	0.2	-0.11	-0.11	7	3	0.4	5	1	0.8	1	0.87	0.67	0.67	0.8	0.78	1	0.8	2	3	3	4	1
3173	1	5	3	2	2	2	0	3	0	3	1	2	0	3	1	5	0	5	0	4	1	1	1	5	3	0.56	0.74	0.1	0.19	0.19	3	1	0.2	5	0.67	0.83	0.67	0.67	0.33	0.73	0.6	0.78	1	0.78	2	3	3	3	3
3177	2	3	3	2	2	2	1	6	1	5	1	5	1	6	0	6	0	6	0	6	0	4	0	6	3	0.56	0.96	0	0.4	0.4	2	1	-1.4	1	0.67	1	0.67	0.9	0.33	0.97	0.6	0.98	0.5	0.7	4	5	3	5	5
3178	1	5	2	3	2	2	1	1	1	1	1	5	1	5	1	4	0	5	0	4	1	4	0	5	2	0.78	0.78	0.2	0	0	5	2	-0.4	3	1	0.87	1	0.7	0.33	0.77	0.6	0.8	0.5	0.93	2	3	3	5	4
3180	1	5	2	4	2	2	1	5	1	5	0	2	1	5	0	4	0	5	0	4	1	4	1	3	2	0.67	0.81	0	0.14	0.14	3	1	0	4	0.67	0.87	1	0.83	0.33	0.73	0.6	0.78	1	0.75	3	3	3	3	3
3183	2	5	3	4	2	2	1	6	1	4	1	4	1	6	1	1	0	3	0	1	0	4	1	5	3	0.56	0.78	0.2	0.22	0.22	2	1	-0.6	3	1	0.73	0.67	0.7	0	0.9	0.4	0.78	0.75	0.85	3	5	3	4	3
3185	2	4	3	2	2	2	1	5	1	4	0	1	1	3	1	3	0	3	0	1	1	5	1	3	2	0.78	0.71	0.2	-0.07	-0.07	7	3	-0.4	3	1	0.7	1	0.73	0.33	0.7	0.6	0.66	0.75	0.78	2	4	3	4	4
3193	2	5	2	2	2	1	0	3	0	4	1	4	1	4	1	3	0	5	0	5	0	4	0	4	3	0.67	0.8	0	0.13	0.13	3	1	0.6	5	1	0.8	0.33	0.83	0.67	0.77	0.8	0.82	1	0.78	2	3	2	3	2
3200	2	5	2	2	2	2	0	1	0	1	0	1	0	1	1	6	0	1	0	1	0	1	0	6	1	0.67	0.61	0.8	-0.06	-0.06	7	3	-1.8	1	0.67	0.67	0.33	0.5	1	0.67	1	0.6	0.5	0.78	4	5	5	5	5
3202	2	4	2	2	2	2	1	4	1	1	1	4	0	3	1	5	0	6	0	6	1	3	0	4	2	0.67	0.8	0.1	0.13	0.13	3	1	-0.2	4	0.67	0.87	1	0.73	0.33	0.8	0.6	0.88	0.25	0.63	3	3	3	3	4
3212	2	2	2	3	2	2	1	3	1	3	0	5	1	4	0	2	1	3	1	4	0	4	0	5	3	0.44	0.77	0	0.32	0.32	2	1	-1.2	2	0.33	0.7	0.33	0.77	0.67	0.83	0.4	0.8	0.75	0.7	3	4	4	5	5
3215	1	5	2	4	2	2	0	3	1	3	0	1	1	2	0	1	0	3	1	3	1	2	0	3	3	0.78	0.63	0.2	-0.14	-0.14	7	3	0.2	5	0.67	0.6	0.67	0.67	1	0.63	0.8	0.66	0.5	0.73	3	2	3	3	3
3224	1	2	3	4	2	2	1	1	1	1	0	1	1	2	0	1	0	6	0	1	1	2	1	1	2	0.67	0.58	0.7	-0.09	-0.09	7	3	-1.8	1	0.67	0.7	1	0.53	0.33	0.5	0.6	0.6	0.75	0.6	4	5	5	5	5
3225	2	4	3	4	2	2	1	6	1	5	1	5	0	6	1	5	0	5	0	6	0	3	0	6	4	0.56	0.92	0	0.37	0.37	2	1	-1	2	0.67	0.93	0.67	0.87	0.33	0.97	0.6	0.96	0.75	0.55	5	5	3	4	3
3226	2	4	3	3	2	1	1	6	0	5	1	4	1	6	1	6	0	6	0	6	1	6	1	6	4	0.56	0.97	0	0.41	0.41	2	1	0.2	5	1	1	0.67	0.97	0	0.93	0.4	0.96	0.5	0.88	3	3	3	3	2
3227	2	1	3	2	2	2	1	4	1	2	0	3	0	4	1	4	1	4	0	4	0	3	0	4	3	0.56	0.76	0	0.2	0.2	3	1	-1.8	1	0.33	0.8	0.67	0.7	0.67	0.77	0.6	0.78	0.75	0.98	5	5	4	5	5
3228	2	5	2	2	2	2	0	5	1	4	0	1	1	6	1	5	1	5	0	5	1	3	0	4	2	0.89	0.82	0.1	-0.07	-0.07	7	3	-1.2	2	0.67	0.93	1	0.8	1	0.73	0.8	0.8	0.5	0.73	5	5	1	5	5
3229	1	1	3	2	2	2	1	5	1	3	0	3	0	5	0	1	0	3	1	4	1	3	0	3	2	0.56	0.73	0.1	0.18	0.18	3	1	-2	1	0.33	0.7	0.67	0.73	0.67	0.77	0.6	0.76	1	0.85	5	5	5	5	5
3231	1	5	2	4	2	2	1	6	0	3	1	6	1	6	1	6	1	6	0	6	1	1	0	6	3	0.56	0.91	0.2	0.36	0.36	2	1	-1	2	0.67	1	0.67	0.73	0.33	1	0.4	1	0.5	0.7	4	5	3	5	3
3232	2	5	3	4	2	2	1	2	0	1	1	5	1	1	1	5	0	5	0	5	1	1	0	1	2	0.67	0.69	0.4	0.02	0.02	4	2	-0.8	2	1	0.77	0.67	0.63	0.33	0.67	0.6	0.76	0.75	0.8	3	5	3	5	3
3235	1	5	2	4	2	2	1	1	1	3	1	1	0	3	1	6	0	5	0	4	1	5	1	4	3	0.56	0.76	0.3	0.2	0.2	3	1	0.8	5	0.67	0.87	1	0.8	0	0.6	0.4	0.7	0.75	0.6	1	2	3	3	2
3237	1	5	2	3	2	2	1	1	1	1	0	1	1	1	1	1	0	1	1	1	1	1	0	1	1	0.78	0.5	1	-0.28	-0.28	8	3	-0.6	3	1	0.5	0.67	0.5	0.67	0.5	0.6	0.5	0.75	0.83	3	4	3	4	4
3239	1	5	3	2	2	2	1	5	1	1	1	3	1	5	1	1	0	2	0	1	1	2	0	1	2	0.78	0.63	0.4	-0.14	-0.14	7	3	-0.6	3	1	0.67	1	0.53	0.33	0.7	0.6	0.64	1	0.5	3	5	3	3	4
3241	1	1	2	2	2	2	0	1	1	1	0	1	1	3	1	1	1	2	0	3	1	2	1	1	1	0.78	0.57	0.6	-0.21	-0.21	8	3	-1	2	0.67	0.6	1	0.6	0.67	0.5	0.6	0.56	1	0.63	3	5	4	4	4
3248	1	5	2	2	2	2	1	1	1	1	1	1	1	1	1	1	1	1	1	1	1	1	1	1	2	0.44	0.5	1	0.06	0.06	3	1	-0.6	3	0.67	0.5	0.67	0.5	0	0.5	0	0.5	1	0.58	4	4	3	4	3
3250	2	4	2	4	2	2	1	1	1	1	1	1	1	4	1	1	0	1	1	1	0	1	0	1	1	0.56	0.53	0.9	-0.02	-0.02	6	2	-2	1	1	0.6	0.33	0.5	0.33	0.5	0.4	0.5	1	0.5	5	5	5	5	5
3252	1	1	2	4	2	2	0	1	1	1	0	1	1	1	0	1	1	1	1	1	1	1	1	1	1	0.56	0.5	1	-0.06	-0.06	7	3	-1.8	1	0.33	0.5	0.67	0.5	0.67	0.5	0.4	0.5	0.75	0.58	4	5	5	5	5
3257	2	2	3	3	2	1	0	3	0	4	1	5	1	3	1	5	1	1	1	3	0	6	1	4	3	0.33	0.78	0.1	0.44	0.44	2	1	0.2	5	0.67	0.7	0	0.83	0.33	0.8	0.2	0.72	0.75	0.5	2	2	3	3	4
3258	1	2	2	2	2	2	0	1	1	1	1	1	1	1	0	1	0	1	0	1	0	1	1	4	1	0.56	0.53	0.9	-0.02	-0.02	6	2	-1.4	1	0.67	0.5	0.67	0.5	0.33	0.6	0.6	0.56	0.5	0.85	4	5	4	5	4
3265	2	1	3	4	2	1	0	5	1	2	1	4	1	2	1	6	0	5	0	6	0	4	1	1	2	0.67	0.79	0.1	0.12	0.12	3	1	-0.2	4	1	0.83	0.67	0.8	0.33	0.73	0.6	0.82	0.5	0.5	2	2	3	5	4
3268	2	1	3	2	1	2	1	1	1	4	0	4	1	3	1	2	0	1	0	1	1	1	1	3	1	0.78	0.62	0.5	-0.16	-0.16	7	3	-0.2	4	1	0.6	1	0.6	0.33	0.67	0.6	0.6	0.75	0.75	3	3	4	3	3
3271	1	4	2	2	2	2	0	4	0	3	0	3	1	4	1	6	0	6	0	6	1	1	1	5	2	0.78	0.82	0.1	0.04	0.04	4	2	-0.4	3	1	0.93	0.67	0.73	0.67	0.8	0.8	0.88	1	0.65	3	4	4	3	3
3279	1	4	2	2	2	2	0	3	1	5	1	1	1	2	0	1	0	1	1	3	1	2	1	1	2	0.56	0.61	0.4	0.06	0.06	3	1	-0.6	3	0.67	0.53	0.67	0.73	0.33	0.57	0.4	0.58	0.75	0.75	3	4	4	4	3
3280	1	4	2	4	2	2	1	2	1	1	0	2	1	2	0	1	0	2	0	2	1	2	0	1	1	0.78	0.57	0.3	-0.21	-0.21	8	3	-0.6	3	0.67	0.57	1	0.57	0.67	0.57	0.8	0.58	0.75	0.65	3	4	4	4	3
3281	1	4	2	3	1	2	1	3	1	3	1	1	1	3	1	6	1	5	0	6	0	2	1	1	2	0.44	0.73	0.2	0.29	0.29	2	1	-1.2	2	0.67	0.87	0.67	0.77	0	0.57	0.2	0.72	0.75	0.55	5	5	3	4	4
3283	1	3	2	3	2	2	0	1	1	1	0	1	1	1	1	1	1	4	0	3	1	1	0	3	2	0.89	0.58	0.6	-0.31	-0.31	8	3	-0.2	4	0.67	0.6	1	0.57	1	0.57	0.8	0.64	0.75	0.75	3	3	4	3	3
3288	2	4	2	2	2	2	0	1	1	4	0	1	1	3	1	3	0	6	0	5	0	1	1	2	2	0.78	0.69	0.3	-0.09	-0.09	7	3	-0.6	3	1	0.8	0.67	0.73	0.67	0.53	0.8	0.7	1	0.5	3	5	3	4	3
3290	1	4	2	2	2	2	0	3	0	2	1	1	1	3	1	4	0	4	1	3	1	1	1	2	1	0.56	0.66	0.2	0.1	0.1	3	1	0.6	5	1	0.77	0.33	0.6	0.33	0.6	0.4	0.66	0.75	0.68	3	3	4	1	1
3300	2	2	3	3	2	2	1	6	1	1	1	5	0	2	1	1	0	4	0	2	1	1	1	3	2	0.56	0.68	0.3	0.12	0.12	3	1	-1	2	0.67	0.63	1	0.53	0	0.87	0.4	0.8	0.75	0.65	4	4	4	4	4
3306	2	4	3	4	2	2	0	4	0	4	1	3	1	1	1	1	0	6	0	5	1	2	0	4	2	0.78	0.73	0.2	-0.04	-0.04	6	2	-0.6	3	1	0.67	0.67	0.77	0.67	0.77	0.8	0.84	0.75	0.53	3	4	3	4	4
3307	1	3	2	4	2	2	0	1	1	4	1	1	0	1	1	1	0	6	0	1	1	1	1	1	1	0.67	0.59	0.8	-0.08	-0.08	7	3	-1.8	1	0.67	0.67	1	0.6	0.33	0.5	0.6	0.6	0.75	0.6	4	5	5	5	5
3317	1	2	3	2	2	2	1	3	0	3	0	5	0	1	0	1	1	5	1	4	1	3	0	5	2	0.33	0.73	0.2	0.4	0.4	2	1	1.2	5	0	0.63	0.33	0.73	0.67	0.83	0.4	0.84	0.75	0.58	2	2	2	2	1
3322	2	4	3	4	2	2	1	2	1	2	0	2	1	2	0	2	0	2	1	2	1	2	1	2	2	0.56	0.6	0	0.04	0.04	4	2	0	4	0.67	0.6	0.67	0.6	0.33	0.6	0.4	0.6	0.25	0.6	3	3	3	3	3
3337	1	3	3	4	2	1	1	5	1	3	1	2	1	5	1	5	0	6	0	6	0	5	1	5	3	0.56	0.87	0.1	0.31	0.31	2	1	1	5	1	0.93	0.67	0.87	0	0.8	0.4	0.88	0.75	0.6	2	3	2	1	2
3349	2	2	2	3	2	2	0	1	1	1	1	6	1	1	1	1	1	4	1	1	1	1	0	3	1	0.67	0.61	0.7	-0.06	-0.06	7	3	-1	2	0.67	0.6	0.67	0.5	0.67	0.73	0.4	0.7	0.75	0.85	4	5	3	4	4
3353	1	4	3	2	2	2	1	6	0	6	1	6	1	6	1	6	1	6	1	6	1	6	0	6	3	0.44	1	0	0.56	0.56	1	1	-0.8	2	0.67	1	0.33	1	0.33	1	0.2	1	1	0.5	2	4	5	4	4
3356	1	3	3	3	2	2	0	6	1	4	1	5	1	4	1	4	1	3	1	3	1	5	1	3	3	0.56	0.81	0	0.26	0.26	2	1	-0.2	4	0.67	0.77	0.67	0.8	0.33	0.87	0.2	0.8	0.75	1	2	4	3	3	4
3357	2	4	3	3	2	2	1	4	1	1	0	3	1	2	1	1	0	4	0	1	1	1	0	4	1	0.89	0.63	0.5	-0.26	-0.26	8	3	-0.8	2	1	0.63	1	0.5	0.67	0.77	0.8	0.72	1	0.83	3	4	4	4	4
3359	1	2	3	4	2	2	1	1	0	1	0	1	1	1	1	1	0	1	1	1	0	1	0	1	1	0.56	0.5	1	-0.06	-0.06	7	3	-0.4	3	1	0.5	0	0.5	0.67	0.5	0.6	0.5	1	0.53	4	4	3	2	4
3360	2	4	3	3	2	2	1	4	0	1	1	1	1	1	1	1	0	6	0	1	1	1	0	1	1	0.67	0.59	0.7	-0.08	-0.08	7	3	-1.6	1	1	0.67	0.67	0.5	0.33	0.6	0.6	0.66	0.5	0.5	5	5	3	5	5
3363	2	3	3	3	2	2	0	1	0	1	1	1	1	3	1	4	0	5	0	6	0	2	0	4	2	0.67	0.7	0.3	0.03	0.03	4	2	-0.6	3	1	0.8	0.33	0.7	0.67	0.6	0.8	0.74	0.75	0.5	3	4	3	4	4
3370	1	4	3	4	2	2	0	6	0	6	1	3	1	5	1	6	0	6	0	6	1	5	0	6	2	0.78	0.94	0	0.17	0.17	3	1	-0.6	3	1	0.97	0.67	0.97	0.67	0.9	0.8	0.94	0.5	0.65	3	4	3	4	4
3381	1	1	3	4	2	2	1	1	1	5	1	6	0	2	1	5	0	6	0	6	1	2	1	5	2	0.56	0.82	0.1	0.27	0.27	2	1	-0.4	3	0.67	0.83	1	0.83	0	0.8	0.4	0.88	0.75	0.95	3	4	3	4	3
3390	2	3	2	2	2	2	1	4	1	4	0	4	1	3	1	2	0	4	0	3	0	3	0	3	2	0.78	0.73	0	-0.04	-0.04	6	2	-0.4	3	1	0.7	0.67	0.73	0.67	0.77	0.8	0.76	0.75	0.75	3	3	3	4	4
3394	2	4	3	3	2	2	1	3	1	2	0	1	1	3	1	3	0	4	0	1	0	1	1	2	2	0.67	0.62	0.3	-0.04	-0.04	6	2	-1.2	2	1	0.73	0.67	0.53	0.33	0.6	0.6	0.62	0.75	0.7	4	5	3	5	4
3400	1	4	2	4	2	2	1	5	0	1	1	3	1	3	1	2	0	6	0	3	1	1	0	2	2	0.67	0.69	0.2	0.02	0.02	4	2	0.2	5	1	0.77	0.67	0.57	0.33	0.73	0.6	0.78	0.75	0.63	2	3	3	3	3
3411	2	3	3	3	2	2	1	5	1	2	0	1	1	5	0	2	0	5	0	2	0	1	0	5	2	0.67	0.71	0.2	0.04	0.04	4	2	0.2	5	0.67	0.8	0.67	0.57	0.67	0.77	0.8	0.76	0.75	0.58	2	3	3	3	3
3421	1	3	2	2	2	2	0	1	1	1	0	2	1	3	1	1	1	2	1	3	1	2	1	3	1	0.67	0.6	0.3	-0.07	-0.07	7	3	0.2	5	0.67	0.6	0.67	0.6	0.67	0.6	0.4	0.62	0.5	0.65	2	3	3	3	3
3433	2	4	2	3	2	2	0	4	1	3	1	1	0	2	1	6	0	2	0	2	0	3	1	3	2	0.56	0.69	0.1	0.13	0.13	3	1	-0.8	2	0.67	0.73	0.67	0.67	0.33	0.67	0.6	0.64	1	0.58	3	4	4	4	4
3444	1	3	3	4	2	1	1	5	1	6	1	6	1	1	1	6	0	1	0	6	1	2	0	1	1	0.78	0.78	0.3	0	0	5	2	-0.8	2	1	0.67	1	0.87	0.33	0.8	0.6	0.78	0.5	0.75	3	4	4	4	4
3447	1	2	2	2	2	2	1	3	1	5	0	1	1	5	1	4	0	4	0	1	1	2	0	6	2	0.89	0.74	0.2	-0.14	-0.14	7	3	-1.6	1	1	0.83	1	0.67	0.67	0.73	0.8	0.7	1	0.78	5	5	3	5	5
3448	2	3	2	4	2	2	1	2	0	4	1	3	1	3	0	2	0	5	0	4	1	3	0	2	3	0.56	0.71	0	0.16	0.16	3	1	-0.8	2	0.67	0.73	0.67	0.77	0.33	0.63	0.6	0.72	1	0.8	3	3	4	4	5
3456	1	1	3	4	1	1	1	1	1	1	0	2	0	4	1	5	0	4	1	3	1	4	0	5	2	0.67	0.72	0.3	0.06	0.06	3	1	0.6	5	0.67	0.83	0.67	0.67	0.67	0.67	0.6	0.7	0.5	0.7	2	2	2	3	3
3457	1	4	2	2	2	1	0	4	0	3	0	1	1	5	1	6	1	4	0	4	1	5	0	4	3	0.78	0.8	0.1	0.02	0.02	4	2	0.2	5	0.67	0.9	0.67	0.8	1	0.7	0.8	0.74	0.75	0.75	2	4	3	3	2
3460	2	4	2	3	2	2	0	6	0	6	0	6	0	6	0	6	0	6	0	6	0	6	0	6	2	0.56	1	0	0.44	0.44	2	1	0.2	5	0.33	1	0.33	1	1	1	1	1	0.75	0.88	3	3	2	3	3
3463	1	3	3	3	2	1	1	3	0	1	0	2	0	1	1	3	0	5	0	6	1	4	0	1	1	0.67	0.69	0.3	0.02	0.02	4	2	-1.6	1	0.67	0.7	0.67	0.77	0.67	0.6	0.8	0.74	0	1	4	5	5	5	4
3495	1	4	2	4	2	2	1	3	1	4	0	3	1	3	1	5	0	5	1	2	0	2	1	4	2	0.56	0.74	0.1	0.19	0.19	3	1	1	5	1	0.83	0.33	0.67	0.33	0.73	0.4	0.74	0.5	0.63	2	2	2	2	2
3500	1	1	3	3	2	2	0	3	1	3	0	2	1	5	1	1	0	5	0	6	0	3	1	6	2	0.78	0.78	0.1	0	0	5	2	-0.8	2	1	0.77	0.67	0.8	0.67	0.77	0.8	0.84	0.75	0.75	3	4	3	5	4
3506	1	2	3	3	1	2	0	6	1	5	1	3	1	6	1	4	0	6	0	6	0	4	0	4	3	0.78	0.89	0	0.11	0.11	3	1	1	5	1	0.93	0.67	0.9	0.67	0.83	0.8	0.9	0.75	0.7	2	2	2	2	2
3509	1	3	2	3	2	2	1	1	1	2	1	3	1	2	1	1	0	6	1	1	1	1	1	1	2	0.56	0.6	0.6	0.04	0.04	4	2	-0.6	3	1	0.7	0.67	0.53	0	0.57	0.2	0.64	0.75	0.88	3	3	3	5	4
3511	2	4	3	3	2	2	1	2	0	1	1	1	0	1	1	5	0	1	0	2	0	2	1	1	1	0.33	0.58	0.5	0.24	0.24	2	1	-1.8	1	0.67	0.63	0.33	0.57	0	0.53	0.4	0.54	1	0.55	5	5	5	5	4
3525	1	3	3	3	2	2	0	3	1	2	1	2	1	6	1	4	0	6	0	1	1	2	1	5	2	0.78	0.74	0.1	-0.03	-0.03	6	2	-0.8	2	1	0.93	1	0.57	0.33	0.73	0.6	0.74	0.25	0.63	3	5	3	5	3
3532	1	4	2	4	2	2	1	1	1	4	1	5	1	5	1	1	0	6	0	1	1	1	0	1	2	0.78	0.68	0.5	-0.1	-0.1	7	3	-1.2	2	1	0.8	1	0.6	0.33	0.63	0.6	0.68	1	0.75	3	5	3	5	5
3541	1	4	2	3	2	2	1	1	1	1	1	1	1	1	1	1	0	6	1	1	1	1	0	1	1	0.67	0.56	0.9	-0.11	-0.11	7	3	-0.6	3	1	0.67	0.67	0.5	0.33	0.5	0.4	0.6	1	0.68	3	4	3	4	4
3542	1	4	2	4	2	2	0	3	0	5	1	5	1	2	1	4	0	6	0	4	1	3	0	4	2	0.78	0.8	0	0.02	0.02	4	2	0.2	5	1	0.8	0.67	0.8	0.67	0.8	0.8	0.84	1	0.5	2	3	3	3	3
3543	1	4	3	3	2	2	1	4	1	3	1	1	1	1	1	3	0	5	0	6	1	1	0	5	3	0.78	0.72	0.3	-0.06	-0.06	7	3	-0.4	3	1	0.7	1	0.73	0.33	0.73	0.6	0.82	0.75	0.75	3	4	4	3	3
3549	1	3	3	4	2	2	1	3	1	3	0	3	1	3	1	3	0	5	0	3	0	3	1	4	2	0.67	0.73	0	0.07	0.07	3	1	-1	2	1	0.77	0.67	0.7	0.33	0.73	0.6	0.76	1	0.6	3	5	4	4	4
3554	1	1	2	3	1	2	0	2	1	1	1	1	1	2	1	1	1	2	1	3	1	1	1	2	1	0.56	0.57	0.4	0.01	0.01	4	2	-1.4	1	0.67	0.57	0.67	0.57	0.33	0.57	0.2	0.6	0.75	0.7	5	4	4	5	4
3557	1	4	3	2	2	2	1	1	1	1	0	1	1	2	1	3	0	2	0	2	1	1	0	2	1	0.89	0.57	0.5	-0.32	-0.32	8	3	-0.8	2	1	0.63	1	0.53	0.67	0.53	0.8	0.56	1	0.53	3	4	4	4	4
3559	1	4	2	4	2	1	1	1	0	1	0	1	1	1	1	1	0	4	0	1	0	1	1	1	2	0.56	0.53	0.9	-0.02	-0.02	6	2	-1.4	1	1	0.6	0.33	0.5	0.33	0.5	0.6	0.56	1	0.58	3	5	5	5	4
3562	2	2	3	3	2	2	0	4	1	4	1	3	0	2	1	4	0	2	1	4	1	4	1	5	3	0.56	0.76	0	0.2	0.2	3	1	-0.8	2	0.67	0.67	0.67	0.8	0.33	0.8	0.4	0.76	0.5	0.5	3	4	4	4	4
3564	1	4	2	4	2	2	1	4	0	2	0	1	0	1	0	3	0	1	0	5	0	1	0	5	2	0.44	0.66	0.5	0.21	0.21	2	1	-1.4	1	0.33	0.57	0.33	0.67	0.67	0.73	0.8	0.72	0.75	0.75	5	5	3	5	4
3568	2	4	2	3	2	2	1	1	1	1	1	1	1	1	1	1	0	1	1	1	1	1	1	1	1	0.56	0.5	0.9	-0.06	-0.06	7	3	-1.6	1	1	0.5	0.67	0.5	0	0.5	0.2	0.5	0	0.58	5	5	3	5	5
3571	2	3	2	2	2	2	1	4	0	3	1	5	1	5	1	5	0	1	0	6	1	4	1	3	2	0.56	0.8	0.1	0.24	0.24	2	1	-0.2	4	1	0.77	0.67	0.83	0	0.8	0.4	0.78	1	0.5	2	4	3	3	4
3577	2	4	2	2	2	2	1	4	0	3	1	5	1	5	1	6	0	6	1	4	1	5	1	4	4	0.44	0.87	0	0.42	0.42	2	1	0.4	5	1	0.97	0.33	0.8	0	0.83	0.2	0.86	0.75	0.83	1	2	3	4	3
3579	2	4	2	4	2	2	0	3	1	3	1	3	1	2	1	2	1	6	1	1	1	3	0	6	2	0.67	0.72	0.1	0.06	0.06	3	1	-0.8	2	0.67	0.73	0.67	0.63	0.67	0.8	0.4	0.78	0.75	0.88	4	5	3	4	3
3590	1	2	3	2	2	2	0	1	1	1	1	1	1	1	0	1	0	4	1	4	1	1	1	1	1	0.56	0.57	0.8	0.01	0.01	4	2	-1.2	2	0.67	0.6	0.67	0.6	0.33	0.5	0.4	0.62	1	0.65	3	5	3	5	5
3606	2	4	2	3	2	2	1	1	1	3	1	5	0	4	1	6	0	6	0	6	1	1	0	3	3	0.67	0.79	0.2	0.12	0.12	3	1	-0.2	4	0.67	0.93	1	0.73	0.33	0.7	0.6	0.82	0.75	0.5	2	5	3	3	3
3615	1	4	2	3	2	2	1	6	0	3	0	3	0	3	1	4	0	3	0	3	1	4	1	6	2	0.56	0.79	0	0.23	0.23	2	1	0.6	5	0.67	0.73	0.67	0.73	0.33	0.9	0.6	0.82	0.75	0.75	1	2	3	3	3
3622	1	3	2	2	2	2	0	1	0	1	0	1	1	4	1	2	0	4	0	5	0	1	1	1	1	0.67	0.62	0.6	-0.04	-0.04	6	2	-0.6	3	1	0.73	0.33	0.63	0.67	0.5	0.8	0.64	0.5	0.75	4	4	4	3	3
3628	1	2	2	4	2	2	0	3	0	3	0	1	1	3	0	1	0	3	0	1	0	1	1	1	2	0.56	0.59	0.5	0.03	0.03	4	2	-0.6	3	0.67	0.63	0.33	0.57	0.67	0.57	0.8	0.58	0.5	0.6	3	5	3	3	4
3638	2	2	2	3	2	1	1	1	1	1	1	1	1	1	1	1	1	1	1	1	1	1	1	1	1	0.44	0.5	1	0.06	0.06	3	1	-1.6	1	0.67	0.5	0.67	0.5	0	0.5	0	0.5	0.25	0.6	4	5	4	5	5
3639	2	3	2	4	2	2	0	6	1	4	1	4	1	3	1	5	0	5	0	5	1	1	1	3	3	0.78	0.8	0.1	0.02	0.02	4	2	-1.2	2	1	0.83	1	0.73	0.33	0.83	0.6	0.86	1	0.5	3	5	3	5	5
3647	2	2	3	3	2	2	0	4	1	3	1	5	0	2	0	2	0	5	0	5	1	4	0	5	2	0.67	0.79	0	0.12	0.12	3	1	-0.2	4	0.33	0.7	1	0.8	0.67	0.87	0.8	0.88	1	0.73	2	3	3	4	4
3648	1	4	3	4	2	2	1	1	1	1	0	1	1	2	1	2	0	5	0	2	1	2	0	1	1	0.89	0.59	0.4	-0.3	-0.3	8	3	-1.4	1	1	0.7	1	0.57	0.67	0.5	0.8	0.6	0.5	0.68	4	5	3	5	5
3650	2	1	3	3	2	2	1	3	0	5	1	3	1	6	1	5	0	6	0	6	0	6	1	5	2	0.44	0.9	0	0.46	0.46	2	1	-1	2	1	0.97	0.33	0.97	0	0.77	0.4	0.86	1	0.58	3	5	2	5	5
3651	1	1	3	3	2	2	1	6	0	1	1	6	1	6	1	6	0	6	1	1	0	6	1	6	2	0.33	0.89	0.2	0.56	0.56	1	1	-2	1	1	1	0	0.67	0	1	0.2	0.9	0.5	0.95	5	5	5	5	5
3664	2	3	3	3	2	2	0	1	1	1	1	1	1	1	1	1	0	1	0	3	1	1	0	1	1	0.89	0.52	0.9	-0.37	-0.37	8	3	-1.6	1	1	0.5	1	0.57	0.67	0.5	0.8	0.54	0.5	0.88	5	5	3	5	5
3666	2	4	2	3	1	2	1	5	0	4	0	4	1	4	1	3	0	6	1	5	1	4	0	4	2	0.67	0.83	0	0.17	0.17	3	1	-0.2	4	1	0.83	0.33	0.83	0.67	0.83	0.6	0.88	1	0.5	3	4	3	3	3
3668	1	4	3	4	2	2	1	6	0	1	1	3	1	4	1	5	0	3	0	4	0	2	1	4	3	0.44	0.76	0.1	0.31	0.31	2	1	-1.2	2	1	0.8	0.33	0.63	0	0.83	0.4	0.8	0.75	0.78	3	5	3	5	5
3671	1	4	2	3	2	2	0	2	1	3	0	1	0	2	1	1	0	4	1	3	1	1	0	1	2	0.78	0.6	0.4	-0.18	-0.18	7	3	0.4	5	0.67	0.63	0.67	0.63	1	0.53	0.8	0.62	0.5	0.7	3	3	3	3	1
3672	1	4	2	4	2	2	1	2	1	5	1	1	1	3	1	1	0	3	1	2	1	3	1	4	3	0.56	0.67	0.2	0.11	0.11	3	1	-1	2	1	0.63	0.67	0.73	0	0.63	0.2	0.64	0.75	0.58	3	5	3	5	4
3673	1	3	2	2	2	2	0	2	1	1	1	1	1	1	1	3	0	6	0	6	1	2	0	2	2	0.89	0.67	0.4	-0.22	-0.22	8	3	-0.8	2	1	0.73	1	0.7	0.67	0.57	0.8	0.74	1	0.7	3	4	4	5	3
3680	2	3	3	3	2	2	1	1	0	1	1	1	1	1	1	1	0	3	0	1	1	1	1	1	2	0.56	0.52	0.9	-0.03	-0.03	6	2	-1	2	1	0.57	0.67	0.5	0	0.5	0.4	0.54	1	0.58	3	4	4	5	4
3683	1	1	3	4	2	1	0	3	0	4	0	3	0	4	1	4	0	6	0	6	1	3	1	6	2	0.67	0.83	0	0.17	0.17	3	1	-0.6	3	0.67	0.87	0.67	0.83	0.67	0.8	0.8	0.88	0.75	0.5	3	4	3	4	4
3684	1	4	2	2	2	2	1	3	0	2	1	1	1	1	1	4	0	3	0	4	1	1	0	3	2	0.67	0.64	0.3	-0.02	-0.02	6	2	-1.8	1	1	0.67	0.67	0.63	0.33	0.63	0.6	0.68	0.5	0.78	4	5	5	5	5
3687	2	2	2	2	2	2	0	1	1	4	1	4	1	1	1	4	1	6	1	3	0	1	0	1	2	0.56	0.68	0.4	0.12	0.12	3	1	-0.4	3	0.67	0.77	0.33	0.67	0.67	0.6	0.4	0.7	0.75	0.6	3	3	3	4	4
3688	1	3	2	2	2	2	1	1	1	2	1	1	0	3	1	1	0	4	1	1	0	1	0	2	2	0.44	0.58	0.5	0.13	0.13	3	1	-1.4	1	0.67	0.67	0.33	0.53	0.33	0.53	0.4	0.58	0.75	0.65	4	5	4	4	5
3692	1	4	2	3	2	2	0	1	1	1	1	1	1	1	1	1	1	1	0	3	1	4	1	3	2	0.67	0.58	0.7	-0.09	-0.09	7	3	-0.2	4	0.67	0.5	1	0.67	0.33	0.57	0.4	0.58	0.5	0.58	3	4	3	3	3
3694	1	2	2	2	2	2	0	1	1	1	0	1	1	1	1	1	0	1	1	1	0	1	0	1	1	0.78	0.5	1	-0.28	-0.28	8	3	-1.4	1	1	0.5	0.33	0.5	1	0.5	0.8	0.5	1	0.58	5	5	3	5	4
3703	2	1	3	3	2	1	1	1	1	3	1	4	1	1	1	3	0	4	0	4	1	1	1	1	1	0.67	0.64	0.5	-0.02	-0.02	6	2	-0.4	3	1	0.67	1	0.67	0	0.6	0.4	0.68	0.75	0.5	3	5	3	3	3
3704	2	2	3	4	2	2	1	5	1	4	0	2	1	1	0	1	0	6	1	2	1	3	1	4	4	0.56	0.71	0.2	0.16	0.16	3	1	0.4	5	0.67	0.67	0.67	0.7	0.33	0.77	0.4	0.78	1	0.6	2	2	3	3	3
3715	2	1	3	4	2	2	1	6	1	2	1	1	1	1	1	6	0	6	0	6	1	5	0	2	3	0.78	0.79	0.2	0.01	0.01	4	2	0.6	5	1	0.83	1	0.83	0.33	0.7	0.6	0.82	0.75	0.63	2	2	2	3	3
3724	1	3	2	2	2	2	0	3	1	3	0	2	0	2	0	1	1	1	0	1	0	2	0	3	2	0.56	0.6	0.3	0.04	0.04	4	2	-1.4	1	0	0.53	0.67	0.6	1	0.67	0.8	0.6	1	0.75	5	5	3	5	4
3726	1	3	3	4	2	2	1	1	1	4	1	3	1	5	0	1	0	5	1	1	1	2	0	4	3	0.56	0.69	0.3	0.13	0.13	3	1	0	4	0.67	0.77	0.67	0.63	0.33	0.67	0.4	0.68	0.25	0.6	3	3	3	3	3
3732	1	3	3	4	2	2	0	3	0	3	0	3	0	6	0	3	0	1	0	3	0	4	0	3	3	0.56	0.72	0.1	0.17	0.17	3	1	-0.2	4	0.33	0.73	0.33	0.73	1	0.7	1	0.66	0.75	0.7	3	3	4	3	3
3739	2	3	3	4	2	2	1	5	0	5	1	4	1	3	1	2	0	6	0	3	1	1	1	2	4	0.56	0.74	0.1	0.19	0.19	3	1	1	5	1	0.77	0.67	0.7	0	0.77	0.4	0.8	0	0.8	2	2	2	2	2
3740	2	2	3	4	2	2	1	1	0	2	1	2	1	2	1	2	0	3	0	1	1	1	1	4	2	0.56	0.6	0.3	0.04	0.04	4	2	0.2	5	1	0.63	0.67	0.53	0	0.63	0.4	0.62	0.75	0.68	2	3	3	3	3
3744	2	3	3	3	2	2	0	6	1	5	1	4	1	4	1	5	0	2	0	5	0	1	0	3	3	0.78	0.79	0.1	0.01	0.01	4	2	-1.2	2	1	0.77	0.67	0.77	0.67	0.83	0.8	0.8	0.75	0.58	3	5	3	5	5
3748	1	4	2	4	2	2	0	1	1	1	0	1	1	1	1	1	0	1	1	1	0	1	0	1	1	0.78	0.5	1	-0.28	-0.28	8	3	-1.6	1	1	0.5	0.33	0.5	1	0.5	0.8	0.5	0.75	0.78	5	5	3	5	5
3755	1	4	2	3	2	2	0	1	0	1	0	1	0	1	0	1	0	1	0	1	0	1	0	1	3	0.56	0.5	1	-0.06	-0.06	7	3	1	5	0.33	0.5	0.33	0.5	1	0.5	1	0.5	0.75	0.5	1	2	3	2	2
3757	1	4	3	4	2	2	1	1	1	2	1	2	1	1	0	1	0	5	1	1	0	1	0	5	2	0.44	0.61	0.5	0.17	0.17	3	1	-0.8	2	0.67	0.63	0.33	0.53	0.33	0.67	0.4	0.68	0	0.5	3	5	3	5	3
3759	1	2	2	2	2	2	1	3	1	4	1	5	0	2	1	5	1	4	0	4	0	2	1	4	3	0.33	0.77	0	0.43	0.43	2	1	-0.2	4	0.33	0.77	0.67	0.73	0	0.8	0.2	0.8	0.5	0.53	3	3	3	3	4
3762	1	1	2	4	2	1	0	1	1	1	0	1	1	1	1	1	1	1	0	1	0	1	0	1	1	0.78	0.5	0.9	-0.28	-0.28	8	3	-1.2	2	0.67	0.5	0.67	0.5	1	0.5	0.8	0.5	0.5	0.73	4	4	4	5	4
3773	2	3	3	4	2	2	0	5	0	5	1	5	1	5	1	5	0	5	1	5	1	5	1	5	3	0.56	0.9	0	0.34	0.34	2	1	-0.8	2	1	0.9	0.33	0.9	0.33	0.9	0.4	0.9	0.75	0.5	3	5	3	4	4
3774	2	1	3	4	1	2	0	1	0	1	1	4	1	1	0	1	0	5	0	2	0	1	1	3	1	0.44	0.61	0.5	0.17	0.17	3	1	-1.2	2	0.67	0.63	0.33	0.53	0.33	0.67	0.6	0.7	0.75	0.9	4	5	3	4	5
3801	1	3	3	4	2	1	1	1	1	1	0	1	1	1	1	1	0	1	1	1	1	1	0	1	2	0.78	0.5	1	-0.28	-0.28	8	3	0.2	5	1	0.5	0.67	0.5	0.67	0.5	0.6	0.5	0.25	0.5	2	3	3	3	3
3807	1	4	3	3	2	2	1	5	1	3	1	4	1	3	0	3	0	3	0	3	1	2	1	1	1	0.56	0.7	0.1	0.14	0.14	3	1	-0.8	2	0.67	0.7	1	0.67	0	0.73	0.4	0.72	1	0.5	4	4	3	4	4
3817	1	1	3	3	1	1	1	3	0	5	0	2	1	2	1	5	0	4	0	3	1	4	1	1	2	0.67	0.72	0.2	0.06	0.06	3	1	0.6	5	1	0.77	0.67	0.8	0.33	0.6	0.6	0.66	0.75	0.68	2	2	3	3	2
3828	1	3	2	3	2	2	0	1	1	3	1	4	1	5	1	4	1	4	0	1	1	4	1	4	2	0.67	0.73	0.2	0.07	0.07	3	1	0	4	0.67	0.83	1	0.67	0.33	0.7	0.4	0.68	0.75	0.8	3	2	3	4	3
3839	1	4	2	2	2	2	1	1	1	1	1	1	1	3	1	3	0	6	0	6	0	1	0	6	1	0.67	0.71	0.5	0.04	0.04	4	2	-1.4	1	1	0.8	0.67	0.67	0.33	0.67	0.6	0.8	1	0.8	4	5	4	5	4
3851	1	3	3	3	2	2	1	6	0	6	1	6	1	6	1	6	1	6	0	6	1	6	0	6	1	0.56	1	0	0.44	0.44	2	1	-2	1	0.67	1	0.67	1	0.33	1	0.4	1	0.75	0.6	5	5	5	5	5
3852	2	3	3	3	2	2	1	4	0	6	0	5	1	5	1	6	1	3	0	2	1	6	1	4	2	0.56	0.86	0	0.3	0.3	2	1	-1	2	0.67	0.87	0.67	0.87	0.33	0.83	0.4	0.76	0.75	1	4	5	3	4	4
3863	2	3	3	3	2	2	1	5	1	3	1	3	1	3	1	6	0	5	0	6	0	6	0	2	4	0.67	0.83	0	0.17	0.17	3	1	0.2	5	1	0.87	0.67	0.9	0.33	0.73	0.6	0.82	0.75	0.98	2	4	2	3	3
3876	1	2	2	3	1	2	1	1	1	1	0	1	1	1	0	1	1	3	0	3	0	1	0	2	1	0.56	0.56	0.7	0	0	5	2	-1.4	1	0.33	0.57	0.67	0.57	0.67	0.53	0.6	0.6	0.75	0.85	4	5	5	4	4
3878	1	4	3	4	1	1	0	3	1	3	0	3	1	2	1	5	0	5	0	2	1	4	0	4	2	1	0.74	0	-0.26	-0.26	8	3	0.2	5	1	0.8	1	0.7	1	0.73	1	0.74	0.5	0.5	2	3	3	3	3
3879	1	4	2	2	2	2	1	2	0	3	1	2	1	5	1	3	1	4	0	5	1	2	0	5	2	0.56	0.74	0	0.19	0.19	3	1	-0.2	4	0.67	0.8	0.67	0.73	0.33	0.7	0.4	0.76	1	0.75	2	4	3	4	3
3891	2	4	2	3	2	2	0	1	1	3	1	1	1	1	1	4	0	4	0	1	1	1	0	2	1	0.89	0.6	0.6	-0.29	-0.29	8	3	-1.6	1	1	0.7	1	0.57	0.67	0.53	0.8	0.58	0.75	0.73	5	5	3	5	5
3900	2	1	3	4	2	2	0	1	0	1	1	1	1	2	1	2	0	2	0	4	0	2	0	4	1	0.67	0.61	0.3	-0.06	-0.06	7	3	-1.4	1	1	0.6	0.33	0.63	0.67	0.6	0.8	0.64	1	0.63	4	5	4	5	4
3903	2	4	2	2	2	2	0	3	0	1	1	1	0	3	1	1	0	6	0	1	0	3	1	1	2	0.44	0.62	0.5	0.18	0.18	3	1	-1.6	1	0.67	0.73	0.33	0.57	0.33	0.57	0.6	0.64	0.5	0.58	5	5	4	5	4
3906	2	3	2	2	2	2	1	3	0	1	1	1	1	1	1	2	0	6	0	5	1	1	0	1	2	0.67	0.63	0.5	-0.03	-0.03	6	2	0.2	5	1	0.7	0.67	0.63	0.33	0.57	0.6	0.72	0.25	0.6	2	3	3	3	3
3915	1	4	3	3	2	2	1	5	0	5	1	5	1	5	1	3	0	6	0	6	1	4	0	5	3	0.67	0.89	0	0.22	0.22	2	1	-0.8	2	1	0.87	0.67	0.9	0.33	0.9	0.6	0.94	0.75	0.53	3	5	3	4	4
3921	2	2	3	4	2	2	1	1	1	4	1	6	1	3	1	1	1	6	1	1	0	3	1	3	1	0.33	0.71	0.3	0.38	0.38	2	1	-1.2	2	0.67	0.73	0.33	0.67	0	0.73	0	0.74	0.75	0.83	4	4	4	5	4
3936	2	1	3	2	2	2	1	3	1	6	0	3	0	1	1	1	1	3	1	4	0	3	1	4	2	0.33	0.71	0.2	0.38	0.38	2	1	-0.2	4	0.33	0.57	0.33	0.83	0.33	0.73	0.2	0.74	0.75	0.68	3	3	3	4	3
3937	1	3	2	2	2	2	0	6	0	6	1	6	1	6	1	6	0	6	0	6	0	6	0	6	3	0.67	1	0	0.33	0.33	2	1	-1.2	2	1	1	0.33	1	0.67	1	0.8	1	0.5	0.68	3	5	3	5	5
3943	2	4	2	4	2	2	1	1	1	2	1	1	1	3	1	1	0	6	0	4	0	1	0	1	1	0.67	0.62	0.6	-0.04	-0.04	6	2	-1.4	1	1	0.73	0.67	0.63	0.33	0.5	0.6	0.66	0.5	1	4	5	4	5	4
3944	2	2	3	3	2	1	1	3	1	2	1	1	1	6	1	2	1	6	1	3	1	4	1	3	2	0.44	0.73	0.1	0.29	0.29	2	1	0.6	5	0.67	0.87	0.67	0.7	0	0.63	0	0.72	0.75	0.58	2	3	3	2	2
3945	1	3	2	2	2	2	1	2	1	3	0	1	1	3	0	2	0	4	0	3	1	2	1	1	1	0.67	0.63	0.2	-0.03	-0.03	6	2	0	4	0.67	0.7	1	0.67	0.33	0.53	0.6	0.62	1	0.75	3	2	4	3	3
3946	1	4	2	4	2	1	0	1	1	1	1	1	0	6	1	1	0	6	0	3	1	2	0	1	1	0.78	0.64	0.6	-0.13	-0.13	7	3	-1.2	2	0.67	0.83	1	0.6	0.67	0.5	0.8	0.64	0.75	0.65	3	5	3	5	5
3947	2	1	3	3	2	1	1	6	1	4	1	2	1	3	1	5	0	4	0	5	0	2	0	1	2	0.67	0.76	0.2	0.09	0.09	3	1	-0.8	2	1	0.8	0.67	0.77	0.33	0.7	0.6	0.76	0.75	0.65	3	4	4	4	4
3948	2	3	2	3	2	2	1	1	1	1	0	1	1	6	1	6	0	6	0	6	0	1	1	1	1	0.67	0.72	0.5	0.06	0.06	3	1	-1.2	2	1	1	0.67	0.67	0.33	0.5	0.6	0.7	0.75	0.75	4	5	3	5	4
3949	2	4	3	4	1	1	1	2	1	4	0	2	1	3	1	4	1	5	0	5	1	3	1	3	2	0.67	0.74	0	0.08	0.08	3	1	0.2	5	0.67	0.8	1	0.8	0.33	0.63	0.4	0.74	0.75	0.75	3	2	3	3	3
3953	2	2	3	3	1	1	0	6	0	1	0	6	1	5	1	2	0	4	0	6	0	5	0	6	4	0.78	0.86	0.1	0.08	0.08	3	1	-0.2	4	1	0.77	0.33	0.8	1	1	1	0.96	1	0.75	1	4	3	5	3
3954	2	1	3	3	2	2	0	1	0	1	1	3	1	1	1	1	0	5	0	2	1	1	0	1	2	0.78	0.58	0.7	-0.2	-0.2	7	3	-1.4	1	1	0.63	0.67	0.53	0.67	0.57	0.8	0.64	0.5	0.73	3	5	5	5	4
3955	1	4	2	2	2	2	1	2	1	4	0	4	1	5	1	4	1	1	0	1	0	4	0	4	1	0.67	0.72	0.2	0.06	0.06	3	1	-0.8	2	0.67	0.73	0.67	0.7	0.67	0.73	0.6	0.64	0.75	0.5	3	5	3	4	4
3956	1	3	2	3	2	2	1	3	1	3	1	1	1	1	1	1	0	4	1	2	1	2	0	1	1	0.67	0.6	0.4	-0.07	-0.07	7	3	-1.6	1	1	0.6	0.67	0.63	0.33	0.57	0.4	0.62	0.75	0.83	5	5	3	5	5
3968	1	1	3	4	2	2	1	5	0	5	0	3	0	2	0	1	0	6	0	3	1	1	1	6	2	0.44	0.76	0.2	0.31	0.31	2	1	-1.6	1	0.33	0.7	0.67	0.7	0.33	0.87	0.6	0.86	1	0.58	5	5	4	5	4
3973	2	2	3	4	2	2	0	1	1	6	1	6	1	6	1	6	0	6	0	6	1	6	1	6	2	0.78	0.94	0.1	0.17	0.17	3	1	1.8	5	1	1	1	1	0.33	0.83	0.6	0.9	0.25	0.63	1	1	2	1	1
3979	2	1	3	3	2	2	1	1	1	4	1	1	1	4	1	4	1	4	0	6	1	2	1	4	2	0.56	0.73	0.2	0.18	0.18	3	1	-0.6	3	0.67	0.8	1	0.8	0	0.6	0.2	0.72	1	1	3	4	3	4	4
3980	2	1	3	2	2	2	1	2	0	5	0	4	1	3	0	1	0	4	0	2	0	5	1	2	1	0.44	0.71	0.1	0.27	0.27	2	1	-0.4	3	0.67	0.67	0.33	0.8	0.33	0.67	0.6	0.68	1	0.75	3	4	4	3	3
3983	1	3	3	4	2	2	1	1	1	1	0	1	1	1	1	3	1	1	0	1	1	1	0	3	1	0.78	0.54	0.8	-0.23	-0.23	8	3	-1.4	1	0.67	0.57	1	0.5	0.67	0.57	0.6	0.54	0.25	0.75	4	5	3	5	5
3992	1	4	2	4	2	2	0	1	0	1	0	1	1	1	1	1	1	1	0	1	1	1	0	1	1	0.78	0.5	1	-0.28	-0.28	8	3	-1.8	1	0.67	0.5	0.67	0.5	1	0.5	0.8	0.5	1	0.55	4	5	5	5	5
3996	2	1	3	3	2	2	1	1	1	3	1	3	1	2	1	4	0	5	0	6	1	3	0	5	3	0.78	0.76	0.1	-0.02	-0.02	6	2	-0.2	4	1	0.77	1	0.8	0.33	0.7	0.6	0.8	0.75	0.5	3	3	4	4	2
4004	2	4	3	4	1	1	0	2	1	3	0	2	1	2	1	3	1	5	0	5	1	2	1	3	2	0.78	0.7	0	-0.08	-0.08	7	3	0	4	0.67	0.73	1	0.73	0.67	0.63	0.6	0.74	1	0.7	3	3	3	3	3
4013	2	2	3	4	1	1	0	3	0	5	1	3	1	3	0	3	1	4	1	6	1	5	1	3	3	0.33	0.79	0	0.46	0.46	2	1	0.4	5	0.33	0.73	0.33	0.93	0.33	0.7	0.2	0.78	1	0.65	2	2	3	3	3
4014	1	3	2	4	2	2	0	4	0	1	0	3	0	1	1	1	1	1	0	5	1	1	1	3	2	0.56	0.62	0.6	0.07	0.07	3	1	-0.2	4	0.33	0.5	0.67	0.63	0.67	0.73	0.6	0.72	0.5	0.8	4	4	3	3	2
4017	1	3	2	4	2	2	1	1	1	1	0	1	1	1	0	1	0	1	0	1	1	1	0	1	1	0.78	0.5	1	-0.28	-0.28	8	3	-1.6	1	0.67	0.5	1	0.5	0.67	0.5	0.8	0.5	0.5	0.5	4	5	4	5	5
4053	1	2	3	2	2	2	1	1	1	2	1	1	1	1	1	1	0	2	0	1	0	1	0	1	2	0.67	0.52	0.7	-0.14	-0.14	7	3	-1.6	1	1	0.53	0.67	0.53	0.33	0.5	0.6	0.52	0.75	0.5	4	5	5	5	4
4067	2	3	2	4	2	2	1	6	0	1	1	1	1	1	1	1	1	1	1	1	1	1	0	1	2	0.44	0.56	0.8	0.11	0.11	3	1	-1	2	0.67	0.5	0.33	0.5	0.33	0.67	0.2	0.6	0.75	0.53	4	4	4	4	4
4081	2	2	2	3	1	2	1	4	1	5	1	6	1	4	1	4	0	6	0	5	1	4	1	3	3	0.67	0.86	0	0.19	0.19	3	1	-0.2	4	1	0.87	1	0.87	0	0.83	0.4	0.88	0.75	0.5	2	5	2	4	3
4082	2	1	3	3	2	2	0	6	0	5	1	6	1	4	1	5	0	6	0	1	0	1	1	3	2	0.56	0.81	0.2	0.26	0.26	2	1	0.2	5	1	0.9	0.33	0.63	0.33	0.9	0.6	0.84	1	0.83	2	5	2	2	3
4095	1	4	2	4	1	2	1	1	0	1	0	1	1	2	1	2	0	1	0	1	1	1	1	4	1	0.67	0.56	0.7	-0.11	-0.11	7	3	-2	1	1	0.57	0.67	0.5	0.33	0.6	0.6	0.56	0.5	0.78	5	5	5	5	5
4096	1	1	3	4	2	2	0	1	0	1	0	1	1	4	1	1	1	4	0	2	1	1	1	4	1	0.67	0.61	0.5	-0.06	-0.06	7	3	-1.2	2	0.67	0.7	0.67	0.53	0.67	0.6	0.6	0.64	0.75	0.55	4	5	4	4	4
4097	1	3	2	2	2	2	0	1	0	1	1	1	1	1	1	1	0	1	0	1	1	1	0	1	2	0.78	0.5	1	-0.28	-0.28	8	3	-1.4	1	1	0.5	0.67	0.5	0.67	0.5	0.8	0.5	0.75	0.58	4	5	4	5	4
4101	2	1	3	4	2	1	1	5	1	3	0	1	1	4	0	1	0	4	0	3	1	3	1	3	2	0.67	0.7	0.2	0.03	0.03	4	2	-1	2	0.67	0.7	1	0.7	0.33	0.7	0.6	0.72	0.75	0.5	4	4	3	5	4
4111	1	4	2	2	2	1	1	5	1	1	1	4	1	1	1	2	1	3	1	1	1	3	0	5	2	0.56	0.68	0.3	0.12	0.12	3	1	0	4	0.67	0.6	0.67	0.57	0.33	0.87	0.2	0.76	0.75	0.68	2	3	3	3	4
4113	2	1	3	3	2	2	1	3	0	1	0	2	1	2	1	1	1	1	0	2	1	1	1	1	2	0.56	0.56	0.5	0	0	5	2	-1.2	2	0.67	0.53	0.67	0.53	0.33	0.6	0.4	0.58	1	0.58	5	4	3	5	4
4155	2	4	2	2	2	2	1	6	0	6	1	6	1	6	0	6	1	6	0	6	0	6	1	6	3	0.22	1	0	0.78	0.78	1	1	0.2	5	0.33	1	0.33	1	0	1	0.2	1	0.75	0.53	2	3	3	3	3
4160	2	3	3	3	2	2	1	6	1	5	0	3	1	4	1	4	0	6	0	3	0	1	1	2	2	0.67	0.78	0.1	0.11	0.11	3	1	0	4	1	0.87	0.67	0.7	0.33	0.77	0.6	0.8	0.25	1	3	3	3	3	3
4167	2	4	2	3	2	2	1	1	0	1	1	5	1	1	0	1	0	1	1	2	1	1	0	1	1	0.44	0.56	0.8	0.11	0.11	3	1	-1.8	1	0.67	0.5	0.33	0.53	0.33	0.63	0.4	0.6	0.75	0.75	5	5	5	5	4
4202	2	3	2	2	2	2	1	1	1	4	1	4	1	3	1	3	0	5	0	4	0	1	1	4	2	0.56	0.72	0.2	0.17	0.17	3	1	-0.4	3	1	0.77	0.67	0.7	0	0.7	0.4	0.76	0.5	0.5	4	3	3	3	4
4221	1	3	2	2	2	2	1	1	1	1	0	1	0	1	0	1	1	1	1	1	1	1	0	1	2	0.44	0.5	1	0.06	0.06	3	1	-1	2	0	0.5	0.67	0.5	0.67	0.5	0.4	0.5	0.75	0.68	4	5	3	5	3
4228	1	1	3	4	2	2	0	4	0	4	1	3	1	2	0	1	0	6	0	1	1	2	0	2	2	0.67	0.68	0.2	0.01	0.01	4	2	-0.4	3	0.67	0.7	0.67	0.63	0.67	0.7	0.8	0.72	0.5	0.5	3	3	3	4	4
4238	1	4	2	3	1	2	1	5	1	6	1	5	1	2	0	2	1	6	0	4	1	4	0	5	2	0.56	0.83	0	0.28	0.28	2	1	-0.8	2	0.33	0.73	1	0.87	0.33	0.9	0.4	0.9	0.5	0.63	3	5	3	4	4
4272	1	4	2	3	2	2	1	3	1	1	0	2	1	1	1	1	0	6	1	2	1	2	0	5	1	0.78	0.66	0.4	-0.12	-0.12	7	3	-0.8	2	1	0.67	0.67	0.57	0.67	0.73	0.6	0.76	0.75	0.75	4	3	4	5	3
4276	2	1	2	2	2	2	1	1	0	1	1	1	1	1	1	1	0	1	1	1	0	1	0	1	1	0.44	0.5	1	0.06	0.06	3	1	-0.6	3	1	0.5	0	0.5	0.33	0.5	0.4	0.5	1	0.53	4	3	3	4	4
4317	2	1	3	4	2	2	0	2	0	1	1	6	1	1	0	1	1	3	1	1	1	1	1	2	2	0.33	0.6	0.5	0.27	0.27	2	1	-1.4	1	0.33	0.57	0.33	0.5	0.33	0.73	0.2	0.68	0.5	0.5	4	5	4	5	4
4326	2	1	3	3	1	2	1	2	1	2	1	2	1	1	1	2	0	5	0	6	1	3	0	1	2	0.78	0.67	0.2	-0.11	-0.11	7	3	0	4	1	0.67	1	0.77	0.33	0.57	0.6	0.72	0.5	0.5	3	3	3	2	4
4356	1	3	3	2	2	1	0	6	1	2	0	1	1	2	1	2	1	3	1	2	0	6	1	5	2	0.56	0.72	0.2	0.17	0.17	3	1	0.8	5	0.67	0.63	0.33	0.73	0.67	0.8	0.4	0.74	1	0.6	2	3	2	2	2
4357	3	1	3	3	2	2	0	4	0	1	1	3	1	5	1	1	0	3	1	2	0	1	1	2	3	0.44	0.64	0.3	0.2	0.2	3	1	-0.8	2	1	0.7	0	0.53	0.33	0.7	0.4	0.68	0.75	0.7	3	4	3	5	4
4361	1	4	3	2	2	2	1	3	0	1	0	2	1	1	0	1	0	3	0	5	1	4	1	1	2	0.56	0.63	0.4	0.08	0.08	3	1	-0.8	2	0.67	0.57	0.67	0.73	0.33	0.6	0.6	0.68	0.5	0.6	3	5	3	4	4
4382	2	1	3	4	2	1	1	4	1	3	1	3	1	3	1	4	1	5	0	2	0	2	0	6	2	0.56	0.76	0	0.2	0.2	3	1	0.2	5	0.67	0.8	0.67	0.63	0.33	0.83	0.4	0.8	0.5	0.58	3	4	3	2	2
4442	1	1	3	4	1	2	1	2	1	4	0	1	1	3	0	1	0	6	1	4	0	4	0	6	3	0.56	0.74	0.3	0.19	0.19	3	1	0.6	5	0.67	0.73	0.33	0.8	0.67	0.7	0.6	0.78	0.75	0.7	2	2	2	3	3
4449	2	2	3	4	2	2	0	6	1	4	1	4	0	4	1	5	0	5	0	5	0	4	0	5	2	0.67	0.87	0	0.2	0.2	3	1	0	4	0.67	0.87	0.67	0.83	0.67	0.9	0.8	0.9	0.5	0.7	2	3	2	4	4
4474	1	3	3	2	2	2	0	5	1	3	1	4	1	6	1	6	0	6	0	6	1	1	0	5	3	0.89	0.87	0.1	-0.02	-0.02	6	2	0.2	5	1	1	1	0.73	0.67	0.87	0.8	0.92	0.5	0.83	2	3	3	3	3
4533	1	4	3	2	2	2	0	4	1	5	1	2	0	2	1	3	0	6	0	3	1	3	0	5	2	0.78	0.77	0	-0.01	-0.01	6	2	0.2	5	0.67	0.77	1	0.77	0.67	0.77	0.8	0.8	1	0.8	3	3	3	3	2
4591	1	1	4	4	2	2	0	1	0	1	1	2	1	3	1	3	0	4	1	1	0	1	1	2	2	0.44	0.6	0.4	0.16	0.16	3	1	-1.2	2	1	0.73	0	0.5	0.33	0.57	0.4	0.6	0.75	0.73	4	4	4	5	4
4598	2	4	1	4	2	2	1	6	1	6	0	6	1	4	1	6	0	6	0	6	1	4	0	6	4	0.89	0.96	0	0.07	0.07	3	1	-0.6	3	1	0.93	1	0.93	0.67	1	0.8	1	0.5	0.6	2	5	3	4	4
4599	2	4	2	2	2	2	0	2	1	3	1	3	1	5	1	6	0	6	0	5	1	3	0	2	2	0.89	0.79	0	-0.1	-0.1	7	3	-0.8	2	1	0.97	1	0.77	0.67	0.63	0.8	0.76	1	0.9	4	4	3	4	4
4600	1	2	4	2	2	1	1	4	1	4	0	3	1	4	0	4	0	6	0	2	1	1	1	3	2	0.67	0.74	0.1	0.08	0.08	3	1	-1.2	2	0.67	0.87	1	0.63	0.33	0.73	0.6	0.76	1	0.83	4	4	5	5	3
4605	2	3	2	3	2	2	0	6	1	4	1	6	1	1	1	6	1	4	1	4	0	1	1	4	2	0.44	0.8	0.2	0.36	0.36	2	1	-1.6	1	0.67	0.77	0.33	0.7	0.33	0.93	0.2	0.88	0.75	0.73	5	5	4	5	4
4606	2	3	4	3	2	2	0	1	1	4	1	4	1	3	1	4	0	3	1	2	0	3	0	6	3	0.67	0.73	0.1	0.07	0.07	3	1	0.2	5	1	0.73	0.33	0.7	0.67	0.77	0.6	0.72	0.75	0.7	2	3	3	3	3
4611	1	4	4	2	2	2	1	3	1	2	0	1	0	1	1	2	0	5	0	1	0	2	0	6	2	0.67	0.66	0.4	-0.01	-0.01	6	2	-0.8	2	0.67	0.67	0.67	0.57	0.67	0.73	0.8	0.72	0.75	0.75	3	5	3	5	3
4615	2	4	2	2	2	2	0	1	1	2	1	1	1	2	1	4	0	4	0	4	0	1	0	4	2	0.78	0.66	0.4	-0.12	-0.12	7	3	0	4	1	0.73	0.67	0.63	0.67	0.6	0.8	0.68	0.5	0.58	3	3	3	3	3
4617	1	4	2	3	2	2	1	1	0	3	0	1	1	2	1	1	1	2	1	4	0	2	1	1	1	0.33	0.59	0.4	0.26	0.26	2	1	-0.6	3	0.67	0.57	0	0.7	0.33	0.5	0.2	0.58	0.75	0.63	3	4	3	4	4
4623	2	3	3	3	2	2	0	1	1	1	0	3	1	1	0	1	1	1	0	1	0	1	1	6	2	0.56	0.58	0.8	0.02	0.02	4	2	-1.4	1	0.33	0.5	0.67	0.5	0.67	0.73	0.6	0.64	0.5	0.6	5	5	5	4	3
4629	1	2	2	2	1	1	0	4	0	1	0	1	0	1	0	1	0	6	0	4	0	1	1	4	1	0.44	0.66	0.6	0.21	0.21	2	1	-0.8	2	0.33	0.67	0.33	0.6	0.67	0.7	0.8	0.78	0.5	0.5	4	4	3	4	4
4633	2	4	3	2	2	2	1	1	1	2	1	2	0	2	1	3	0	5	0	5	1	2	0	2	1	0.67	0.67	0.1	0	0	5	2	-0.4	3	0.67	0.73	1	0.7	0.33	0.57	0.6	0.7	0	0.5	3	3	4	4	3
4638	2	2	4	3	2	1	1	2	0	1	1	1	1	3	1	1	0	4	0	1	0	1	1	1	2	0.44	0.57	0.6	0.12	0.12	3	1	-0.4	3	1	0.67	0.33	0.5	0	0.53	0.4	0.58	0.75	0.63	3	4	3	4	3
4651	1	4	2	3	2	1	1	1	1	4	0	1	1	4	1	1	0	6	1	1	1	2	0	1	2	0.78	0.63	0.5	-0.14	-0.14	7	3	-0.2	4	1	0.77	0.67	0.63	0.67	0.5	0.6	0.6	0.5	0.55	3	3	3	4	3
4653	2	4	2	3	2	2	1	1	1	3	1	1	1	2	1	4	0	4	0	3	1	1	0	3	2	0.78	0.64	0.4	-0.13	-0.13	7	3	-1	2	1	0.73	1	0.63	0.33	0.57	0.6	0.64	1	0.68	3	5	3	5	4
4658	2	1	4	3	2	1	0	1	0	1	0	1	1	1	1	1	1	1	0	2	0	3	1	1	1	0.56	0.53	0.7	-0.02	-0.02	6	2	-0.4	3	0.67	0.5	0.33	0.6	0.67	0.5	0.6	0.52	1	0.65	3	3	4	4	3
4661	2	3	4	4	2	2	1	1	1	1	1	1	1	1	1	1	0	5	0	1	0	1	0	1	1	0.67	0.54	0.9	-0.12	-0.12	7	3	-1.6	1	1	0.63	0.67	0.5	0.33	0.5	0.6	0.58	0.5	0.55	5	5	3	5	5
4670	1	4	4	3	2	2	1	6	0	5	1	3	0	3	1	3	0	6	0	6	0	4	0	5	3	0.44	0.86	0	0.41	0.41	2	1	0.2	5	0.67	0.8	0.33	0.9	0.33	0.87	0.6	0.92	0.75	0.5	2	3	3	3	3
4673	1	3	3	2	2	2	0	1	1	3	1	4	0	5	1	5	0	6	0	6	0	3	1	1	2	0.56	0.78	0.2	0.22	0.22	2	1	-0.8	2	0.67	0.93	0.67	0.8	0.33	0.6	0.6	0.76	0.25	0.78	3	5	3	5	3
4676	1	2	3	2	1	1	1	6	0	4	0	4	1	3	1	3	0	4	0	3	0	3	1	1	2	0.56	0.74	0.1	0.19	0.19	3	1	0.4	5	1	0.73	0.33	0.73	0.33	0.77	0.6	0.76	0.5	0.8	3	3	3	3	1
4685	2	4	2	2	2	2	1	1	0	1	1	1	1	1	1	1	0	1	0	3	1	2	0	2	1	0.67	0.54	0.6	-0.12	-0.12	7	3	-0.4	3	1	0.5	0.67	0.6	0.33	0.53	0.6	0.56	0.5	0.73	4	5	4	2	2
4691	2	1	3	2	2	2	0	1	1	3	1	2	1	1	1	2	0	4	0	5	1	4	0	4	2	0.89	0.69	0.2	-0.2	-0.2	7	3	0.2	5	1	0.63	1	0.8	0.67	0.63	0.8	0.72	0.75	0.53	2	3	3	3	3
4693	1	1	2	3	2	1	0	1	0	1	1	1	1	4	0	1	0	4	0	1	0	1	0	4	1	0.56	0.6	0.7	0.04	0.04	4	2	-0.4	3	0.67	0.7	0.33	0.5	0.67	0.6	0.8	0.62	1	0.65	3	4	3	4	3
4699	2	1	3	2	2	2	1	5	1	4	0	3	1	3	0	1	0	4	0	1	1	1	1	2	2	0.67	0.67	0.4	0	0	5	2	-0.8	2	0.67	0.67	1	0.6	0.33	0.73	0.6	0.7	0.25	0.58	3	4	4	4	4
4702	1	2	4	2	2	2	1	4	0	1	1	3	1	3	1	3	0	5	1	1	1	1	1	5	2	0.44	0.69	0.3	0.24	0.24	2	1	-1.4	1	1	0.77	0.33	0.5	0	0.8	0.2	0.76	0.75	0.63	3	5	5	5	4
4704	2	2	3	3	2	1	0	1	1	4	0	3	1	4	0	1	1	3	0	1	1	5	1	5	3	0.67	0.7	0.3	0.03	0.03	4	2	0.2	5	0.33	0.67	1	0.73	0.67	0.7	0.6	0.66	0.75	0.6	2	3	3	3	3
4708	2	4	1	3	1	1	1	2	0	6	0	3	0	4	1	4	1	5	0	4	0	4	0	5	2	0.44	0.81	0	0.37	0.37	2	1	0.2	5	0.33	0.83	0.33	0.87	0.67	0.73	0.6	0.78	0.75	0.75	2	4	3	3	2
4710	2	1	3	4	2	2	1	6	1	1	1	5	1	3	1	6	0	5	0	6	1	1	0	4	2	0.78	0.81	0.2	0.03	0.03	4	2	-0.6	3	1	0.87	1	0.67	0.33	0.9	0.6	0.92	0.25	0.85	2	5	3	4	4
4714	1	3	4	2	2	2	1	1	0	3	0	1	1	3	1	5	0	3	0	4	1	1	1	2	2	0.67	0.66	0.3	-0.01	-0.01	6	2	-1	2	1	0.77	0.67	0.67	0.33	0.53	0.6	0.62	1	0.68	3	5	3	5	4
4718	1	2	4	2	2	2	0	4	1	2	1	4	1	1	1	6	0	6	0	6	0	3	0	2	2	0.78	0.78	0.1	0	0	5	2	0.4	5	1	0.83	0.67	0.77	0.67	0.73	0.8	0.84	0.75	0.7	2	2	3	3	3
4720	2	4	2	3	1	2	1	4	1	4	1	1	1	3	1	5	0	5	0	5	1	4	0	3	3	0.78	0.78	0.1	0	0	5	2	0	4	1	0.83	1	0.83	0.33	0.67	0.6	0.76	0.75	0.7	2	3	3	4	3
4725	1	3	4	2	2	1	1	3	1	1	1	1	0	3	1	2	0	3	1	2	1	1	1	4	2	0.44	0.62	0.4	0.18	0.18	3	1	-0.6	3	0.67	0.67	0.67	0.53	0	0.67	0.2	0.66	1	0.8	4	3	4	4	3
4727	2	3	4	2	2	2	1	4	1	4	0	4	1	4	1	4	0	4	0	4	1	4	1	4	3	0.78	0.8	0	0.02	0.02	4	2	0.8	5	1	0.8	1	0.8	0.33	0.8	0.6	0.8	0.75	0.58	2	3	2	2	2
4729	2	1	4	4	2	2	0	2	1	1	1	3	1	2	1	3	0	4	0	3	0	2	0	2	2	0.78	0.64	0.1	-0.13	-0.13	7	3	-1.2	2	1	0.7	0.67	0.6	0.67	0.63	0.8	0.68	1	0.8	3	5	4	4	5
4731	1	4	4	4	2	2	0	3	1	3	0	3	1	3	1	3	0	3	0	3	0	3	1	3	2	0.78	0.7	0	-0.08	-0.08	7	3	0.2	5	1	0.7	0.67	0.7	0.67	0.7	0.8	0.7	0.75	0.6	2	3	3	3	3
4732	2	3	3	2	2	2	0	6	1	5	0	6	0	2	1	6	0	4	0	3	1	1	1	4	2	0.78	0.81	0.1	0.03	0.03	4	2	-0.6	3	0.67	0.8	1	0.7	0.67	0.93	0.8	0.86	0.75	0.7	3	4	3	4	4
4735	2	1	3	3	2	1	1	1	0	3	1	4	1	3	1	6	0	4	0	5	0	2	0	2	2	0.56	0.73	0.1	0.18	0.18	3	1	0	4	1	0.83	0.33	0.73	0.33	0.63	0.6	0.72	0.75	0.75	3	2	3	4	3
4738	1	1	4	4	2	2	1	1	1	1	1	1	1	2	1	2	0	2	1	3	1	1	1	1	2	0.56	0.56	0.5	0	0	5	2	-1	2	1	0.6	0.67	0.57	0	0.5	0.2	0.56	0.5	0.75	4	5	4	4	3
4739	1	1	4	3	2	2	1	5	0	1	0	1	1	4	1	3	1	5	1	2	1	1	1	4	1	0.44	0.69	0.3	0.24	0.24	2	1	-1.2	2	0.67	0.8	0.33	0.53	0.33	0.73	0.2	0.74	1	0.55	4	4	5	4	4
4749	1	3	2	3	2	2	0	4	1	3	0	5	1	6	1	2	0	6	1	4	0	6	0	6	2	0.78	0.87	0	0.09	0.09	3	1	0	4	1	0.87	0.33	0.83	1	0.9	0.8	0.9	0.75	0.63	2	3	3	4	3
4758	2	1	2	3	2	2	1	3	0	6	0	1	0	1	0	1	0	5	0	4	0	3	1	2	1	0.33	0.69	0.3	0.36	0.36	2	1	-0.4	3	0.33	0.63	0.33	0.83	0.33	0.6	0.6	0.7	0.75	0.83	3	4	3	4	3
4761	2	3	4	2	2	2	0	6	1	1	1	2	1	1	1	1	0	4	0	2	1	1	0	2	1	0.89	0.62	0.5	-0.27	-0.27	8	3	-0.6	3	1	0.6	1	0.53	0.67	0.73	0.8	0.72	0	0.68	2	5	3	5	3
4763	1	1	2	3	2	2	0	1	0	1	1	1	1	2	1	3	1	4	0	3	0	1	1	3	2	0.44	0.61	0.4	0.17	0.17	3	1	-0.8	2	0.67	0.7	0.33	0.57	0.33	0.57	0.4	0.64	1	0.5	4	4	3	4	4
4765	1	4	3	2	2	2	0	1	1	1	0	1	0	1	0	1	1	1	0	1	0	1	1	1	1	0.44	0.5	1	0.06	0.06	3	1	-2	1	0	0.5	0.67	0.5	0.67	0.5	0.6	0.5	0.5	0.58	5	5	5	5	5
4772	2	2	4	2	2	2	0	4	1	5	1	4	0	2	1	3	1	5	0	3	0	4	0	6	3	0.56	0.8	0	0.24	0.24	2	1	0	4	0.33	0.73	0.67	0.8	0.67	0.87	0.6	0.84	0.25	0.5	2	3	3	4	3
4774	1	2	4	4	2	2	1	1	0	3	1	5	1	3	1	3	0	6	0	1	1	2	1	4	2	0.56	0.71	0.2	0.16	0.16	3	1	-0.2	4	1	0.8	0.67	0.6	0	0.73	0.4	0.74	0.5	0.75	2	3	3	4	4
4775	1	1	3	4	2	1	1	5	1	2	0	4	1	3	1	2	0	4	0	1	1	2	1	4	1	0.78	0.7	0.1	-0.08	-0.08	7	3	-0.6	3	1	0.7	1	0.57	0.33	0.83	0.6	0.76	0.75	0.68	3	3	5	4	3
4777	2	3	4	4	2	2	1	4	1	3	1	4	0	2	1	5	0	3	0	5	1	3	0	5	3	0.67	0.78	0	0.11	0.11	3	1	0.4	5	0.67	0.73	1	0.77	0.33	0.83	0.6	0.82	1	0.63	2	3	3	3	2
4778	2	3	3	2	2	1	1	2	1	4	0	4	1	3	0	2	0	4	1	4	0	3	0	3	2	0.56	0.72	0	0.17	0.17	3	1	-0.2	4	0.67	0.7	0.33	0.77	0.67	0.7	0.6	0.74	0.75	0.73	3	3	3	4	3
4779	1	1	3	2	1	1	1	3	1	4	0	4	1	1	1	6	0	6	0	5	1	3	0	3	1	0.89	0.79	0.1	-0.1	-0.1	7	3	1	5	1	0.83	1	0.8	0.67	0.73	0.8	0.82	0.5	0.7	2	2	2	3	1
4782	1	3	4	3	2	2	1	2	1	3	1	1	1	3	0	1	0	1	1	3	1	3	0	4	1	0.56	0.63	0.3	0.08	0.08	3	1	-0.2	4	0.67	0.57	0.67	0.7	0.33	0.63	0.4	0.62	1	0.75	3	3	3	3	4
4785	2	1	4	4	2	1	0	1	0	4	1	4	1	4	1	6	0	6	0	5	1	3	1	2	2	0.67	0.79	0.2	0.12	0.12	3	1	0	4	1	0.93	0.67	0.8	0.33	0.63	0.6	0.76	0.75	0.65	2	3	3	4	3
4786	2	4	4	2	2	2	1	2	1	6	1	1	0	1	1	6	0	6	0	4	0	1	0	6	2	0.56	0.77	0.3	0.21	0.21	2	1	-1	2	0.67	0.83	0.67	0.77	0.33	0.7	0.6	0.78	0.75	0.83	4	5	3	4	4
4790	1	2	4	3	2	1	0	1	1	4	1	1	1	5	1	1	1	4	1	5	0	3	1	1	1	0.44	0.68	0.4	0.23	0.23	2	1	0.8	5	0.67	0.73	0.33	0.8	0.33	0.5	0.2	0.64	0.5	0.75	2	2	1	3	3
4794	1	1	4	4	2	2	0	1	1	2	1	1	1	4	1	5	0	5	0	5	0	2	1	2	3	0.67	0.7	0.3	0.03	0.03	4	2	0	4	1	0.87	0.67	0.7	0.33	0.53	0.6	0.68	0.75	0.73	2	3	3	4	3
4811	1	3	3	2	2	2	0	5	1	3	0	6	1	2	1	6	0	1	0	6	1	1	0	6	2	1	0.8	0.2	-0.2	-0.2	7	3	-0.8	2	1	0.7	1	0.73	1	0.97	1	0.88	0.75	0.73	4	5	2	4	4
4812	2	3	3	4	2	2	0	1	1	1	1	1	0	1	1	1	0	1	0	1	0	1	1	1	1	0.56	0.5	1	-0.06	-0.06	7	3	-0.2	4	0.67	0.5	0.67	0.5	0.33	0.5	0.6	0.5	1	0.7	3	4	3	3	3
4815	1	1	2	4	2	2	0	1	1	1	0	1	1	1	1	1	0	1	1	1	1	1	1	1	1	0.78	0.5	1	-0.28	-0.28	8	3	-1.4	1	1	0.5	0.67	0.5	0.67	0.5	0.6	0.5	0.5	0.5	4	5	4	5	4
4820	2	1	3	4	1	2	1	5	0	4	1	6	0	4	1	6	1	5	0	6	1	4	0	6	3	0.44	0.91	0	0.47	0.47	2	1	-1.2	2	0.33	0.9	0.67	0.87	0.33	0.97	0.4	0.96	1	0.5	3	5	4	5	4
4822	2	4	3	2	2	2	0	6	1	6	1	5	1	6	1	5	0	6	1	6	1	6	1	6	3	0.67	0.98	0	0.31	0.31	2	1	0.2	5	1	0.97	0.67	1	0.33	0.97	0.4	0.98	0.5	0.85	2	4	2	3	3
4827	2	3	4	3	2	2	0	4	1	3	1	1	1	3	1	3	0	4	1	3	1	2	0	2	2	0.78	0.68	0.2	-0.1	-0.1	7	3	-0.6	3	1	0.73	0.67	0.67	0.67	0.63	0.6	0.68	1	0.98	4	3	3	4	4
4835	2	2	4	3	2	2	1	4	0	3	1	3	1	5	0	1	1	5	0	5	1	3	0	5	2	0.44	0.78	0.1	0.33	0.33	2	1	-0.8	2	0.33	0.77	0.67	0.77	0.33	0.8	0.4	0.84	1	0.68	3	5	3	4	4
4839	2	3	4	4	2	2	1	1	0	1	1	1	1	1	1	1	0	5	0	1	0	1	1	3	2	0.44	0.57	0.7	0.12	0.12	3	1	0	4	1	0.63	0.33	0.5	0	0.57	0.4	0.62	0.5	0.7	2	3	3	4	3
4845	2	4	2	4	2	2	1	5	1	1	1	3	1	1	1	5	0	5	0	2	1	2	0	1	3	0.78	0.68	0.3	-0.1	-0.1	7	3	-0.4	3	1	0.77	1	0.57	0.33	0.7	0.6	0.72	0.5	0.5	2	4	3	5	3
4853	1	4	2	2	2	1	0	1	1	1	1	2	1	1	1	1	0	4	0	4	1	1	0	1	2	0.89	0.58	0.6	-0.31	-0.31	8	3	0.2	5	1	0.6	1	0.6	0.67	0.53	0.8	0.64	1	0.63	2	3	3	3	3
4854	2	4	2	3	2	2	1	4	1	1	1	5	1	5	1	4	0	6	0	6	1	1	0	1	2	0.78	0.77	0.4	-0.01	-0.01	6	2	-1	2	1	0.9	1	0.67	0.33	0.73	0.6	0.84	1	0.5	4	4	4	4	4
4861	2	4	4	2	2	2	0	1	0	3	0	1	1	3	1	4	0	6	1	3	1	1	1	5	2	0.67	0.7	0.4	0.03	0.03	4	2	-0.8	2	1	0.83	0.33	0.63	0.67	0.63	0.6	0.72	1	0.68	3	5	3	4	4
4865	1	1	2	2	2	2	0	3	1	3	1	4	0	4	1	4	1	5	0	1	0	1	1	3	2	0.44	0.71	0.2	0.27	0.27	2	1	-0.4	3	0.33	0.83	0.67	0.57	0.33	0.73	0.4	0.72	0.75	0.68	3	3	3	4	4
4868	2	4	3	4	2	1	0	4	1	1	0	1	0	1	1	6	1	4	0	1	1	4	0	1	2	0.78	0.66	0.5	-0.12	-0.12	7	3	-1.2	2	0.33	0.77	1	0.6	1	0.6	0.8	0.62	0.5	0.7	3	4	5	5	4
4870	1	1	4	4	2	2	0	1	0	1	1	2	1	3	1	6	0	6	0	6	1	1	1	1	3	0.67	0.7	0.5	0.03	0.03	4	2	-0.8	2	1	0.9	0.67	0.67	0.33	0.53	0.6	0.72	0.75	0.7	2	5	3	4	5
4877	1	1	4	3	1	1	0	1	1	5	1	5	1	5	1	5	0	5	0	6	1	5	0	5	2	0.89	0.87	0.1	-0.02	-0.02	6	2	0.6	5	1	0.9	1	0.93	0.67	0.77	0.8	0.84	0.75	0.68	2	3	2	2	3
4880	2	2	4	3	2	1	1	5	1	3	1	3	1	3	1	6	1	5	1	5	1	4	1	3	3	0.44	0.81	0	0.37	0.37	2	1	0.8	5	0.67	0.87	0.67	0.8	0	0.77	0	0.82	1	0.9	1	2	4	2	2
4881	1	1	4	4	2	2	1	5	1	3	1	2	1	2	1	3	0	3	0	3	1	1	0	2	2	0.78	0.67	0.2	-0.11	-0.11	7	3	-1.4	1	1	0.67	1	0.63	0.33	0.7	0.6	0.7	1	0.8	4	5	4	5	4
4895	1	2	4	4	2	2	0	5	1	6	1	6	1	5	1	6	0	6	1	6	1	4	0	5	3	0.78	0.94	0	0.17	0.17	3	1	0	4	1	0.97	0.67	0.93	0.67	0.93	0.6	0.96	1	0.63	2	3	3	4	3
4896	1	4	4	3	2	1	1	3	0	2	0	2	1	3	0	2	0	2	0	1	0	4	0	2	2	0.56	0.63	0.1	0.08	0.08	3	1	-0.2	4	0.67	0.63	0.33	0.63	0.67	0.63	0.8	0.6	1	0.93	4	3	3	3	3
4900	2	4	4	4	1	1	1	5	1	2	1	3	1	3	1	4	0	4	0	6	1	2	0	5	2	0.78	0.78	0	0	0	5	2	1	5	1	0.77	1	0.73	0.33	0.83	0.6	0.86	0.25	0.68	1	3	1	3	2
4903	2	4	4	4	2	2	1	6	1	5	1	1	0	4	1	3	0	4	0	1	1	1	1	4	1	0.56	0.72	0.4	0.17	0.17	3	1	-1.2	2	0.67	0.77	1	0.63	0	0.77	0.4	0.72	1	0.68	4	5	4	4	4
4907	2	1	4	4	2	2	1	6	1	4	1	3	0	1	1	4	0	6	0	6	1	1	0	5	4	0.67	0.8	0.2	0.13	0.13	3	1	-1.2	2	0.67	0.77	1	0.77	0.33	0.87	0.6	0.92	0.75	0.73	3	4	4	5	5
4908	2	1	3	2	2	2	1	2	1	1	1	5	1	5	0	1	1	5	0	4	0	3	1	3	2	0.33	0.72	0.3	0.39	0.39	2	1	-0.8	2	0.33	0.77	0.67	0.67	0	0.73	0.2	0.78	0.75	0.65	3	4	4	4	4
4915	2	3	4	3	2	2	1	1	1	4	1	1	0	4	1	5	0	3	0	2	0	1	1	5	3	0.44	0.69	0.3	0.24	0.24	2	1	-0.6	3	0.67	0.8	0.67	0.63	0	0.63	0.4	0.64	0.5	0.65	3	4	3	5	3
4920	2	1	4	2	2	2	1	4	1	2	1	3	0	2	1	2	0	6	0	3	1	1	1	4	2	0.56	0.7	0.1	0.14	0.14	3	1	-0.4	3	0.67	0.73	1	0.6	0	0.77	0.4	0.8	0.5	0.75	3	4	3	4	3
4924	2	3	4	3	2	1	0	3	1	4	1	4	0	3	1	4	1	4	1	4	1	3	1	4	3	0.44	0.77	0	0.32	0.32	2	1	2	5	0.33	0.77	0.67	0.77	0.33	0.77	0.2	0.78	0.75	0.58	1	1	1	1	1
4926	2	4	4	3	2	2	0	1	1	1	0	1	0	1	0	1	1	1	0	1	1	1	0	1	1	0.67	0.5	0.9	-0.17	-0.17	7	3	-1.6	1	0	0.5	1	0.5	1	0.5	0.8	0.5	0.75	0.75	5	5	3	5	5
4927	2	4	4	3	2	2	1	5	1	2	1	5	1	4	1	6	1	6	0	6	1	6	0	2	2	0.67	0.87	0	0.2	0.2	3	1	0.6	5	0.67	0.93	1	0.87	0.33	0.8	0.4	0.88	0.5	0.5	2	2	3	3	2
4932	2	1	3	2	2	2	1	5	1	3	1	2	1	3	1	6	0	6	0	3	0	1	0	4	2	0.67	0.77	0.1	0.1	0.1	3	1	-0.2	4	1	0.9	0.67	0.63	0.33	0.77	0.6	0.8	1	0.85	3	3	3	4	3
4935	1	2	4	4	2	2	0	1	1	2	1	2	0	1	1	3	0	4	0	1	1	1	0	1	2	0.78	0.58	0.6	-0.2	-0.2	7	3	-0.8	2	0.67	0.67	1	0.53	0.67	0.53	0.8	0.58	0.75	0.73	3	5	3	4	4
4940	2	2	4	4	1	2	1	1	1	5	1	2	1	3	0	1	1	4	1	3	0	3	0	4	3	0.33	0.69	0.2	0.36	0.36	2	1	0.8	5	0.33	0.67	0.33	0.77	0.33	0.63	0.2	0.68	0.75	0.58	3	2	2	2	2
4941	1	4	2	2	2	2	1	1	1	1	0	2	1	4	0	1	0	3	1	3	1	2	0	5	2	0.67	0.64	0.3	-0.02	-0.02	6	2	-0.8	2	0.67	0.67	0.67	0.6	0.67	0.67	0.6	0.68	0.5	0.7	3	5	3	5	3
4943	2	2	4	4	2	2	0	6	1	4	1	6	1	1	0	5	1	6	1	6	1	6	0	6	3	0.56	0.91	0.1	0.36	0.36	2	1	1.8	5	0.33	0.8	0.67	0.93	0.67	1	0.4	1	0.75	0.6	1	2	1	1	1
4944	2	2	3	3	2	2	1	5	1	4	1	2	1	2	0	3	1	6	0	2	1	3	0	4	3	0.56	0.74	0	0.19	0.19	3	1	-0.6	3	0.33	0.77	1	0.7	0.33	0.77	0.4	0.78	0.75	0.8	3	4	3	4	4
4948	1	1	4	4	2	2	0	4	1	3	1	4	1	2	1	1	0	6	0	2	0	1	1	3	2	0.67	0.69	0.2	0.02	0.02	4	2	-0.4	3	1	0.7	0.67	0.6	0.33	0.77	0.6	0.78	0.75	0.7	3	3	4	3	4
4952	2	3	2	2	2	2	0	3	0	1	0	1	1	3	1	3	0	3	0	3	1	1	0	4	2	0.89	0.64	0.3	-0.24	-0.24	8	3	-1.4	1	1	0.7	0.67	0.57	1	0.67	1	0.68	0.75	0.58	4	4	5	5	4
4956	2	1	4	4	2	2	1	3	1	4	1	4	1	4	1	4	0	3	1	4	0	2	1	4	3	0.44	0.76	0	0.31	0.31	2	1	0.2	5	1	0.77	0.33	0.73	0	0.77	0.2	0.76	0.75	0.6	2	3	3	3	3
4965	2	1	4	4	1	1	0	5	1	5	1	5	1	5	1	4	1	4	1	6	1	5	1	5	3	0.56	0.89	0	0.33	0.33	2	1	1.2	5	0.67	0.83	0.67	0.93	0.33	0.9	0.2	0.9	0.75	0.75	1	2	1	2	3
4970	1	1	2	2	1	2	0	1	1	2	1	1	1	3	0	1	1	2	1	2	1	1	1	2	1	0.44	0.57	0.4	0.12	0.12	3	1	-0.6	3	0.33	0.6	0.67	0.57	0.33	0.53	0.2	0.56	1	0.88	4	4	3	4	3
4978	1	1	3	4	2	2	0	1	1	5	1	3	0	2	1	1	0	5	0	4	1	5	1	4	2	0.67	0.73	0.2	0.07	0.07	3	1	-1.2	2	0.67	0.67	1	0.87	0.33	0.67	0.6	0.74	0.75	0.58	4	4	4	5	4
4994	2	1	4	2	2	2	0	3	0	1	0	1	1	2	1	5	0	5	0	6	0	1	0	5	1	0.78	0.72	0.3	-0.06	-0.06	7	3	-0.4	3	1	0.8	0.33	0.67	1	0.7	1	0.8	0.75	0.73	3	3	4	3	4
5014	1	4	3	4	2	2	1	1	0	1	1	1	1	1	1	5	0	5	0	5	1	1	0	1	1	0.67	0.63	0.6	-0.03	-0.03	6	2	-0.6	3	1	0.77	0.67	0.63	0.33	0.5	0.6	0.66	0.5	0.63	3	4	3	4	4
5018	2	3	2	4	2	2	0	1	0	2	0	1	1	4	1	1	0	6	0	6	0	5	1	6	3	0.67	0.76	0.4	0.09	0.09	3	1	-1.4	1	1	0.77	0.33	0.83	0.67	0.67	0.8	0.8	0.75	0.6	5	5	3	5	4
5026	1	4	4	3	2	1	1	1	1	1	0	1	1	3	0	1	0	5	0	2	0	1	0	1	1	0.67	0.58	0.7	-0.09	-0.09	7	3	-1	2	0.67	0.7	0.67	0.53	0.67	0.5	0.8	0.6	0.5	0.7	5	5	3	4	3
5035	2	1	3	2	2	2	1	4	0	3	0	5	1	6	1	6	0	4	0	2	1	1	1	5	3	0.67	0.8	0.1	0.13	0.13	3	1	0.8	5	1	0.93	0.67	0.6	0.33	0.87	0.6	0.8	0.5	0.55	1	2	3	3	2
5038	2	3	3	2	2	2	1	1	1	6	0	3	1	4	1	3	0	4	0	1	0	1	1	1	2	0.67	0.67	0.4	0	0	5	2	-1	2	1	0.77	0.67	0.67	0.33	0.57	0.6	0.6	0.75	0.8	3	4	5	4	4
5040	1	2	2	2	2	2	1	2	0	2	0	2	1	1	1	1	0	5	1	3	1	1	1	2	2	0.56	0.61	0.3	0.06	0.06	3	1	-0.2	4	1	0.63	0.33	0.6	0.33	0.6	0.4	0.68	0.75	0.75	4	4	3	2	3
5043	1	3	3	2	1	2	1	1	1	1	1	1	1	1	1	1	0	1	0	1	0	1	1	1	1	0.56	0.5	1	-0.06	-0.06	7	3	-1	2	1	0.5	0.67	0.5	0	0.5	0.4	0.5	0.75	0.53	3	3	4	5	5
5046	2	1	4	2	2	1	1	6	1	6	0	6	1	6	0	6	1	3	0	6	1	6	1	6	2	0.56	0.97	0	0.41	0.41	2	1	0.4	5	0.33	0.9	1	1	0.33	1	0.4	0.94	0.75	0.5	2	2	3	4	2
5047	2	4	4	4	2	2	0	4	0	1	1	4	0	3	1	5	0	6	0	4	0	2	0	1	2	0.56	0.73	0.3	0.18	0.18	3	1	-0.6	3	0.67	0.87	0.33	0.63	0.67	0.7	0.8	0.78	0.75	1	2	5	3	4	4
5048	1	1	2	2	2	1	0	1	0	2	1	4	1	1	1	3	0	4	1	5	1	1	1	3	3	0.56	0.67	0.3	0.11	0.11	3	1	-0.4	3	1	0.67	0.33	0.67	0.33	0.67	0.4	0.74	0.25	0.68	3	3	3	4	4
5065	1	3	4	4	2	2	0	1	1	1	0	1	1	2	1	2	0	4	0	5	1	1	0	1	1	1	0.6	0.5	-0.4	-0.4	8	3	-1	2	1	0.67	1	0.63	1	0.5	1	0.64	0.75	0.58	4	5	4	4	3
5066	2	1	2	4	2	2	1	2	1	2	1	5	0	3	1	4	0	2	0	3	0	2	1	5	3	0.44	0.71	0	0.27	0.27	2	1	-0.4	3	0.67	0.7	0.67	0.63	0	0.8	0.4	0.74	1	0.55	3	3	3	4	4
5076	2	2	3	4	2	2	0	1	0	4	1	4	1	4	1	1	0	4	0	3	0	1	1	4	3	0.56	0.69	0.3	0.13	0.13	3	1	0.4	5	1	0.7	0.33	0.67	0.33	0.7	0.6	0.72	0.5	0.68	2	3	2	3	3
5081	2	1	4	3	2	2	0	4	1	1	1	4	1	5	1	5	0	6	0	5	1	2	0	3	2	0.89	0.79	0.1	-0.1	-0.1	7	3	-0.6	3	1	0.93	1	0.67	0.67	0.77	0.8	0.84	0.5	0.65	3	4	3	4	4
5084	1	4	4	4	2	2	1	4	0	1	0	1	1	3	0	1	0	5	1	2	1	4	0	5	1	0.56	0.69	0.3	0.13	0.13	3	1	-1.6	1	0.67	0.7	0.33	0.63	0.67	0.73	0.6	0.74	1	0.73	4	5	5	5	4
5086	2	4	3	4	2	1	0	1	0	1	0	2	0	1	1	3	0	4	1	1	0	1	1	1	2	0.44	0.57	0.6	0.12	0.12	3	1	-1	2	0.67	0.67	0	0.5	0.67	0.53	0.6	0.58	0.5	0.63	3	5	4	4	4
5087	1	1	4	4	2	2	1	4	0	5	0	3	1	4	1	6	0	6	0	5	0	1	1	4	2	0.56	0.82	0.1	0.27	0.27	2	1	-1.2	2	1	0.93	0.33	0.77	0.33	0.77	0.6	0.84	0.25	0.55	4	4	4	5	4
5088	2	1	3	4	2	1	0	5	1	4	1	4	0	1	1	1	0	5	1	2	1	4	1	5	3	0.56	0.74	0.2	0.19	0.19	3	1	0	4	0.67	0.63	0.67	0.73	0.33	0.87	0.4	0.82	0.5	0.8	3	2	4	3	3
5106	1	3	2	3	2	2	1	1	1	2	0	1	1	2	0	1	0	2	1	4	0	1	1	2	2	0.44	0.58	0.4	0.13	0.13	3	1	0	4	0.67	0.57	0.33	0.63	0.33	0.53	0.4	0.6	0.75	0.65	3	3	3	3	3
5109	2	3	2	4	2	2	0	6	1	4	1	6	0	5	0	2	0	6	1	3	1	2	1	6	1	0.44	0.84	0.1	0.4	0.4	2	1	-0.8	2	0.33	0.83	0.67	0.7	0.33	1	0.4	0.94	0.5	0.55	3	5	3	4	4
5113	2	2	3	4	2	2	0	6	1	5	0	1	1	6	1	6	0	6	1	5	1	1	1	6	1	0.78	0.87	0.2	0.09	0.09	3	1	-2	1	1	1	0.67	0.77	0.67	0.83	0.6	0.88	0.5	0.73	5	5	5	5	5
5115	2	1	1	4	1	1	1	4	1	5	1	5	1	5	1	5	1	5	1	4	1	4	1	3	2	0.44	0.84	0	0.4	0.4	2	1	1.4	5	0.67	0.9	0.67	0.83	0	0.8	0	0.82	1	0.85	1	2	1	1	3
5125	2	1	3	4	2	1	0	4	1	3	1	5	0	4	1	5	0	5	1	3	1	4	1	4	3	0.56	0.81	0	0.26	0.26	2	1	0	4	0.67	0.87	0.67	0.73	0.33	0.83	0.4	0.82	1	0.88	2	3	4	3	3
5139	2	3	2	4	2	2	0	4	0	6	1	3	1	6	0	4	0	6	0	6	0	4	1	6	2	0.44	0.9	0	0.46	0.46	2	1	-0.6	3	0.67	0.93	0.33	0.93	0.33	0.83	0.6	0.9	0.75	0.8	3	4	3	4	4
5141	2	4	2	4	2	2	0	1	1	1	1	1	1	1	1	1	0	6	0	1	0	1	1	1	1	0.67	0.56	0.9	-0.11	-0.11	7	3	-1.2	2	1	0.67	0.67	0.5	0.33	0.5	0.6	0.6	0.25	0.9	4	5	3	5	4
5161	2	2	2	2	2	2	0	1	1	1	0	2	1	1	1	1	0	5	0	2	0	1	0	2	2	0.89	0.58	0.6	-0.31	-0.31	8	3	-1.4	1	1	0.63	0.67	0.53	1	0.57	1	0.64	0.75	0.5	3	5	4	5	5
5173	1	3	1	2	2	2	1	6	0	4	0	1	1	4	1	5	1	6	1	5	0	5	1	4	2	0.33	0.84	0.1	0.51	0.51	1	1	-0.4	3	0.67	0.9	0	0.87	0.33	0.77	0.2	0.84	0.75	0.5	3	3	3	4	4
5177	2	3	2	2	2	2	1	6	1	3	1	5	1	6	1	5	1	6	0	6	0	6	0	6	3	0.56	0.94	0	0.39	0.39	2	1	0.6	5	0.67	0.97	0.67	0.9	0.33	0.97	0.4	0.98	0.5	0.85	1	3	3	3	2
5181	2	4	4	2	2	1	1	3	1	2	1	5	1	3	1	4	0	6	0	6	1	3	0	6	3	0.78	0.82	0	0.04	0.04	4	2	0	4	1	0.83	1	0.77	0.33	0.87	0.6	0.92	0.75	0.9	2	3	3	4	3
5187	1	2	2	2	2	1	0	1	1	1	1	1	0	1	1	2	1	5	0	2	1	1	0	1	2	0.67	0.57	0.7	-0.1	-0.1	7	3	-1	2	0.33	0.67	1	0.53	0.67	0.5	0.6	0.6	1	0.7	3	5	4	5	3
5192	1	3	4	2	2	2	0	3	1	4	1	4	1	3	0	4	0	5	0	4	1	4	0	5	2	0.78	0.8	0	0.02	0.02	4	2	0.2	5	0.67	0.8	1	0.8	0.67	0.8	0.8	0.82	0.75	0.53	2	3	3	3	3
5222	2	1	4	3	2	1	0	3	1	1	1	2	0	4	1	3	0	4	0	5	1	3	1	3	2	0.67	0.71	0.1	0.04	0.04	4	2	-1.2	2	0.67	0.77	1	0.7	0.33	0.67	0.6	0.74	0.75	0.78	4	5	4	4	4
5224	1	1	3	3	2	2	1	4	1	5	0	5	1	5	1	4	1	5	1	4	1	4	0	4	2	0.67	0.84	0	0.18	0.18	3	1	-0.8	2	0.67	0.87	0.67	0.83	0.67	0.83	0.4	0.84	0.75	0.68	3	5	3	4	4
5263	2	4	2	3	2	2	1	1	0	2	1	5	0	1	1	1	0	3	0	3	1	1	0	2	1	0.56	0.61	0.4	0.06	0.06	3	1	-2	1	0.67	0.57	0.67	0.6	0.33	0.67	0.6	0.68	1	0.85	5	5	5	5	5
5277	1	3	4	3	2	2	0	1	1	3	1	1	1	1	1	1	1	3	0	1	1	1	1	3	1	0.67	0.57	0.7	-0.1	-0.1	7	3	-1.4	1	0.67	0.57	1	0.57	0.33	0.57	0.4	0.58	0.5	0.53	4	5	5	5	3
5278	2	4	4	3	1	2	1	5	1	4	1	5	1	5	1	4	0	6	1	4	0	1	0	6	2	0.56	0.84	0.1	0.29	0.29	2	1	0	4	1	0.9	0.33	0.7	0.33	0.93	0.4	0.92	1	0.55	2	4	2	4	3
5289	1	4	4	2	2	1	0	1	0	1	1	1	1	1	0	1	1	1	0	1	1	1	0	1	1	0.56	0.5	1	-0.06	-0.06	7	3	0.4	5	0.33	0.5	0.67	0.5	0.67	0.5	0.6	0.5	0.75	0.75	2	2	3	3	3
5297	1	3	4	2	2	2	1	1	0	1	0	1	0	1	1	1	0	4	0	1	1	1	1	1	2	0.56	0.53	0.9	-0.02	-0.02	6	2	-0.4	3	0.67	0.6	0.67	0.5	0.33	0.5	0.6	0.56	0.5	0.5	3	3	3	5	3
5299	2	2	4	3	1	2	1	4	1	4	1	3	1	4	1	3	1	2	0	5	1	3	1	4	3	0.56	0.76	0	0.2	0.2	3	1	0.4	5	0.67	0.7	1	0.8	0	0.77	0.2	0.76	0.5	0.5	2	2	3	3	3
5305	1	2	4	2	1	1	0	6	1	4	1	5	1	5	1	6	0	6	1	6	1	4	0	6	2	0.78	0.93	0	0.16	0.16	3	1	0	4	1	0.97	0.67	0.87	0.67	0.97	0.6	0.98	1	0.75	2	4	3	3	3
5317	1	4	4	3	1	2	0	3	1	6	0	1	1	1	1	4	1	6	1	4	1	4	1	1	2	0.67	0.73	0.4	0.07	0.07	3	1	0.2	5	0.67	0.77	0.67	0.87	0.67	0.57	0.4	0.7	1	0.88	2	2	3	4	3
5325	2	4	2	2	2	2	0	3	0	3	1	5	1	5	1	3	0	2	0	6	1	6	0	4	3	0.78	0.81	0	0.03	0.03	4	2	-0.6	3	1	0.73	0.67	0.9	0.67	0.8	0.8	0.8	1	0.78	3	4	3	4	4
5326	2	3	4	3	2	2	0	4	1	4	1	1	0	3	1	3	0	3	1	3	1	4	0	2	3	0.67	0.7	0.1	0.03	0.03	4	2	0.6	5	0.67	0.7	0.67	0.77	0.67	0.63	0.6	0.66	0.75	0.83	2	2	3	3	2
5341	1	2	4	3	2	2	0	1	0	3	0	1	1	4	1	2	1	3	1	4	0	1	1	4	3	0.44	0.66	0.3	0.21	0.21	2	1	-0.4	3	0.67	0.7	0	0.67	0.67	0.6	0.4	0.66	0.75	0.75	4	4	3	3	3
5345	2	3	2	2	2	2	0	6	1	4	1	1	1	6	1	6	0	1	0	6	1	6	0	6	2	0.89	0.87	0.2	-0.02	-0.02	6	2	-1.6	1	1	0.83	1	0.93	0.67	0.83	0.8	0.8	0.5	0.65	5	5	5	5	3
5364	1	2	4	3	1	2	0	1	0	1	0	2	1	2	1	3	0	2	0	3	1	1	0	2	2	0.89	0.59	0.4	-0.3	-0.3	8	3	-1.6	1	1	0.63	0.67	0.57	1	0.57	1	0.6	1	0.95	4	5	5	5	4
5372	2	1	4	3	2	2	1	6	1	2	0	3	1	3	1	3	1	6	1	1	1	2	1	2	3	0.56	0.71	0.1	0.16	0.16	3	1	-0.8	2	0.67	0.8	0.67	0.57	0.33	0.77	0.2	0.76	0.75	0.58	3	4	4	4	4
5410	1	3	2	3	1	1	1	6	1	5	1	5	0	5	1	5	0	5	0	5	0	5	1	2	3	0.44	0.88	0	0.43	0.43	2	1	1	5	0.67	0.9	0.67	0.9	0	0.83	0.4	0.86	1	0.65	1	2	3	2	2
5437	2	3	2	2	2	2	1	5	1	5	0	1	1	4	0	4	1	4	0	1	1	5	0	1	3	0.67	0.73	0.3	0.07	0.07	3	1	0.4	5	0.33	0.8	1	0.77	0.67	0.63	0.6	0.64	0.5	0.9	2	2	3	3	3
5439	1	2	1	3	2	1	1	3	1	1	1	3	1	5	0	1	1	1	1	1	1	1	1	1	1	0.33	0.59	0.7	0.26	0.26	2	1	-1.2	1	0.33	0.63	0.67	0.5	0	0.63	0	0.58	0.75	0.85	5	5	3	3	5
5440	1	1	4	3	2	1	0	5	0	3	0	1	1	4	1	1	0	3	0	5	1	1	0	2	1	0.89	0.68	0.4	-0.21	-0.21	8	3	-0.8	2	1	0.67	0.67	0.7	1	0.67	1	0.72	0.75	0.6	4	4	4	4	3
5446	2	1	3	2	1	1	1	4	0	5	1	4	0	5	0	4	0	6	0	3	1	2	0	6	4	0.44	0.83	0	0.39	0.39	2	1	1.8	5	0.33	0.9	0.67	0.73	0.33	0.87	0.6	0.86	0.75	0.63	1	1	1	2	1
5448	1	4	2	2	2	2	0	1	1	1	1	1	0	1	0	1	1	3	1	1	0	1	1	1	1	0.22	0.52	0.8	0.3	0.3	2	1	-1.2	1	0	0.57	0.33	0.5	0.33	0.5	0.2	0.54	0.25	0.8	3	5	4	5	4
5461	1	1	3	2	2	2	1	1	1	1	1	3	1	1	1	1	0	2	0	4	1	2	1	3	1	0.67	0.6	0.5	-0.07	-0.07	7	3	0	4	1	0.53	1	0.63	0	0.63	0.4	0.66	0.25	0.5	2	2	3	4	4
5468	1	2	3	3	2	2	1	1	1	3	0	1	1	1	0	1	0	2	0	1	0	1	1	4	1	0.56	0.57	0.7	0.01	0.01	4	2	-1.2	1	0.67	0.53	0.67	0.57	0.33	0.6	0.6	0.58	1	0.53	4	4	4	5	4
5487	1	3	4	2	2	2	0	3	1	3	1	2	1	2	1	2	1	2	0	3	1	2	1	2	2	0.67	0.63	0	-0.03	-0.03	6	2	-1.4	1	0.67	0.6	1	0.67	0.33	0.63	0.4	0.64	0.5	0.55	5	4	4	5	4
5490	1	1	3	2	2	2	0	1	1	3	1	2	1	4	0	1	0	4	0	3	1	2	0	4	2	0.78	0.67	0.2	-0.11	-0.11	7	3	-0.4	3	0.67	0.7	1	0.67	0.67	0.63	0.8	0.68	1	0.63	3	2	4	4	4
5497	1	3	2	3	2	2	1	1	0	1	0	3	1	4	1	1	0	3	1	3	1	1	0	3	1	0.67	0.62	0.4	-0.04	-0.04	6	2	-1.4	1	1	0.67	0.33	0.57	0.67	0.63	0.6	0.66	0.75	0.65	4	4	4	5	5
5507	1	2	4	3	2	2	1	1	1	4	1	1	1	4	1	4	0	3	1	4	1	4	1	5	3	0.56	0.73	0.2	0.18	0.18	3	1	0.6	5	1	0.77	0.67	0.8	0	0.63	0.2	0.68	0.75	0.58	2	2	2	3	3
5513	2	3	2	2	2	2	1	3	1	3	1	4	1	4	1	5	0	6	1	4	1	3	1	5	3	0.56	0.81	0	0.26	0.26	2	1	-1	2	1	0.9	0.67	0.73	0	0.8	0.2	0.84	1	0.8	3	5	4	4	4
5522	2	1	3	3	2	2	0	3	1	3	0	3	1	4	1	3	0	6	0	4	0	3	1	6	2	0.78	0.79	0	0.01	0.01	4	2	-1.4	1	1	0.83	0.67	0.73	0.67	0.8	0.8	0.84	1	0.78	4	5	4	5	4
5523	2	3	4	2	2	1	1	1	0	1	1	5	0	2	1	5	1	5	1	3	0	1	1	5	2	0.11	0.71	0.3	0.6	0.6	1	1	-0.4	3	0.33	0.8	0	0.57	0	0.77	0	0.78	0.75	0.73	3	3	4	4	3
5531	2	4	2	3	2	2	0	1	1	4	1	6	1	3	1	5	1	6	0	5	1	3	1	2	3	0.67	0.79	0.1	0.12	0.12	3	1	0.2	5	0.67	0.87	1	0.8	0.33	0.7	0.4	0.8	0.25	0.63	2	2	3	4	3
5550	1	1	4	2	2	1	1	2	1	2	1	1	0	3	1	3	0	4	1	4	1	2	0	1	1	0.56	0.64	0.2	0.09	0.09	3	1	-0.8	2	0.67	0.73	0.67	0.67	0.33	0.53	0.4	0.64	1	0.78	3	4	4	4	4
5556	1	1	4	2	1	2	1	2	0	2	1	3	1	2	1	5	0	4	0	6	1	3	0	4	2	0.67	0.74	0	0.08	0.08	3	1	0.6	5	1	0.77	0.67	0.77	0.33	0.7	0.6	0.78	0.75	0.65	2	2	3	2	3
5557	1	3	4	2	2	2	1	1	0	1	0	1	0	1	1	1	1	5	1	2	1	2	0	1	1	0.44	0.57	0.7	0.12	0.12	3	1	-1.2	1	0.33	0.63	0.33	0.57	0.67	0.5	0.4	0.6	0.75	0.7	4	5	3	5	4
5592	1	3	4	2	2	2	1	1	1	3	1	1	0	1	1	3	1	4	0	4	1	1	1	1	2	0.44	0.61	0.6	0.17	0.17	3	1	-0.6	3	0.33	0.67	1	0.67	0	0.5	0.2	0.62	0.5	0.53	3	4	3	4	4
5602	3	3	2	2	1	2	1	4	1	4	1	4	1	3	0	3	0	5	0	5	1	3	0	5	2	0.67	0.8	0	0.13	0.13	3	1	0.2	5	0.67	0.77	1	0.8	0.33	0.83	0.6	0.86	0.75	0.6	2	3	3	3	3
5614	1	3	3	2	2	2	0	1	1	3	0	3	1	3	0	1	1	3	1	3	1	1	0	1	1	0.67	0.61	0.4	-0.06	-0.06	7	3	-0.4	3	0.33	0.63	0.67	0.63	1	0.57	0.6	0.62	0.75	0.73	2	5	3	3	4
5644	1	3	3	2	2	2	1	1	1	3	1	1	1	4	0	1	1	3	0	1	1	1	1	2	2	0.44	0.59	0.5	0.14	0.14	3	1	0	4	0.33	0.67	1	0.57	0	0.53	0.2	0.56	0.75	0.6	3	3	3	3	3
5669	1	3	4	2	2	1	1	1	1	3	0	1	1	4	1	2	0	3	0	4	1	3	1	3	2	0.78	0.67	0.2	-0.11	-0.11	7	3	0.4	5	1	0.7	1	0.73	0.33	0.57	0.6	0.64	0.75	0.63	2	3	3	3	2
5688	1	2	2	2	2	2	1	1	1	1	0	1	1	3	1	1	1	1	1	1	0	1	0	5	1	0.56	0.57	0.8	0.01	0.01	4	2	-1	2	0.67	0.57	0.33	0.5	0.67	0.63	0.4	0.58	1	0.7	4	5	3	5	3
5704	1	4	3	2	1	2	1	1	0	1	1	1	0	1	0	1	0	3	0	1	1	1	0	1	1	0.44	0.52	0.9	0.08	0.08	3	1	-0.4	3	0.33	0.57	0.67	0.5	0.33	0.5	0.6	0.54	0.75	0.55	4	4	3	3	3
5729	2	3	4	2	2	2	0	6	1	5	1	5	1	5	1	5	0	5	1	5	0	4	1	5	3	0.56	0.9	0	0.34	0.34	2	1	0.6	5	1	0.9	0.33	0.87	0.33	0.93	0.4	0.92	0.25	0.5	2	2	2	3	3
5736	1	4	3	2	2	2	1	1	1	1	1	1	1	1	1	1	1	1	1	2	1	1	1	1	2	0.44	0.51	0.9	0.07	0.07	3	1	-1	2	0.67	0.5	0.67	0.53	0	0.5	0	0.52	0.75	0.88	3	5	3	5	4
5740	1	3	4	2	2	2	1	6	0	3	1	2	1	2	1	1	0	5	0	2	1	1	0	1	2	0.67	0.66	0.4	-0.01	-0.01	6	2	-1.4	1	1	0.67	0.67	0.6	0.33	0.7	0.6	0.72	1	0.5	4	5	4	5	4
5742	2	3	3	2	2	2	0	1	1	1	0	5	1	4	1	6	0	4	0	6	0	1	0	6	3	0.89	0.78	0.4	-0.11	-0.11	7	3	0.4	5	1	0.87	0.67	0.67	1	0.8	1	0.84	0.75	0.58	2	3	3	3	2
5745	1	4	4	2	2	1	0	6	0	4	0	3	0	4	1	2	0	6	0	4	1	1	1	5	2	0.67	0.79	0.1	0.12	0.12	3	1	-0.4	3	0.67	0.8	0.67	0.7	0.67	0.87	0.8	0.88	0.75	0.7	2	4	3	5	3
5746	2	3	4	2	2	2	1	1	0	3	0	2	0	5	1	2	0	5	1	3	0	1	0	6	2	0.44	0.71	0.3	0.27	0.27	2	1	-1	2	0.67	0.8	0	0.63	0.67	0.7	0.6	0.74	0.5	0.68	4	5	3	4	4
5748	2	1	4	2	2	2	0	1	0	4	1	3	0	3	1	3	0	5	0	1	1	4	1	2	2	0.56	0.69	0.3	0.13	0.13	3	1	-1	2	0.67	0.77	0.67	0.7	0.33	0.6	0.6	0.64	0.25	0.68	4	4	3	5	4
5749	2	4	4	2	2	2	1	1	0	1	1	1	1	1	1	1	0	1	0	1	1	1	1	1	1	0.56	0.5	1	-0.06	-0.06	7	3	-2	1	1	0.5	0.67	0.5	0	0.5	0.4	0.5	0.5	0.75	5	5	5	5	5
5756	2	2	4	2	2	1	0	1	1	2	0	2	1	4	1	4	0	6	1	1	1	1	1	5	2	0.78	0.69	0.4	-0.09	-0.09	7	3	-0.2	4	1	0.87	0.67	0.53	0.67	0.67	0.6	0.7	0.75	0.5	2	4	3	3	4
5757	2	3	3	2	1	2	0	3	1	1	0	2	1	4	1	4	0	5	0	4	1	1	0	1	2	1	0.68	0.3	-0.32	-0.32	8	3	-1.4	1	1	0.83	1	0.6	1	0.6	1	0.7	1	0.68	5	5	4	4	4
5758	2	4	3	2	2	2	0	1	0	1	0	3	1	2	1	1	0	3	0	1	1	1	1	1	2	0.78	0.56	0.7	-0.22	-0.22	8	3	0	4	1	0.6	0.67	0.5	0.67	0.57	0.8	0.58	1	0.65	2	3	3	3	4
5760	2	4	4	2	2	2	1	5	0	3	0	1	1	6	0	5	0	5	1	2	1	2	0	6	2	0.56	0.79	0.1	0.23	0.23	2	1	0.8	5	0.67	0.93	0.33	0.63	0.67	0.8	0.6	0.78	0.75	0.53	2	2	3	2	2
5761	2	4	3	2	2	2	1	4	1	3	0	5	1	2	1	4	0	5	0	3	1	3	1	3	3	0.78	0.76	0	-0.02	-0.02	6	2	-1.4	1	1	0.77	1	0.7	0.33	0.8	0.6	0.8	0.5	0.8	4	5	3	5	5
5763	2	1	4	2	2	2	1	4	1	1	1	5	1	5	1	5	0	4	0	4	1	1	1	1	2	0.67	0.73	0.3	0.07	0.07	3	1	-1	2	1	0.87	1	0.6	0	0.73	0.4	0.76	1	0.7	3	5	4	4	4
5765	2	4	4	2	2	1	1	2	1	1	1	1	1	2	1	3	0	3	0	3	0	2	0	1	1	0.67	0.6	0.3	-0.07	-0.07	7	3	-0.4	3	1	0.67	0.67	0.6	0.33	0.53	0.6	0.6	1	0.7	3	3	3	4	4
5766	1	2	4	2	2	2	1	4	1	4	0	1	1	2	1	1	0	5	0	3	1	4	0	4	1	0.89	0.71	0.2	-0.18	-0.18	7	3	-0.4	3	1	0.67	1	0.77	0.67	0.7	0.8	0.74	0.75	0.6	3	3	3	4	4
5768	2	3	4	2	2	2	1	6	1	4	1	4	0	3	1	5	0	6	0	6	1	1	1	5	3	0.56	0.84	0.1	0.29	0.29	2	1	-0.6	3	0.67	0.87	1	0.77	0	0.9	0.4	0.94	1	0.68	3	3	3	4	5
5781	1	3	3	2	2	2	0	4	1	4	0	2	1	4	1	2	0	6	0	6	0	2	0	6	3	0.89	0.8	0	-0.09	-0.09	7	3	0.2	5	1	0.8	0.67	0.8	1	0.8	1	0.88	0.75	0.73	2	3	3	3	3
5782	2	4	4	2	2	2	0	5	1	5	1	2	0	3	0	1	0	6	0	1	1	3	0	4	2	0.67	0.73	0.2	0.07	0.07	3	1	-1.6	1	0.33	0.73	1	0.7	0.67	0.77	0.8	0.76	0.75	0.7	5	5	3	5	5
5800	2	3	3	2	2	2	1	3	1	5	1	4	1	5	1	5	1	4	0	6	1	1	0	3	2	0.67	0.8	0.1	0.13	0.13	3	1	-1.6	1	0.67	0.87	1	0.8	0.33	0.73	0.4	0.8	0.5	0.7	5	5	3	5	5
5808	1	1	3	2	2	2	0	2	1	2	1	3	0	4	1	1	0	5	1	1	0	2	0	3	1	0.56	0.66	0.2	0.1	0.1	3	1	-1	2	0.67	0.73	0.33	0.57	0.67	0.67	0.6	0.68	1	0.8	3	5	3	5	4
5823	2	3	3	2	2	2	0	3	1	2	0	1	1	3	1	4	1	5	0	3	1	2	1	4	2	0.78	0.7	0.2	-0.08	-0.08	7	3	-0.2	4	0.67	0.8	1	0.63	0.67	0.67	0.6	0.72	0.5	0.63	3	3	3	4	3
5842	2	4	4	2	2	2	0	1	1	4	1	6	1	6	1	5	1	4	0	6	1	6	0	2	2	0.78	0.84	0.2	0.07	0.07	3	1	-0.6	3	0.67	0.9	1	0.93	0.67	0.7	0.6	0.78	1	0.68	3	3	4	4	4
5901	2	2	3	2	2	2	0	1	1	1	1	4	1	2	1	4	0	6	1	4	1	1	0	6	3	0.78	0.72	0.4	-0.06	-0.06	7	3	-0.2	4	1	0.8	0.67	0.6	0.67	0.77	0.6	0.82	1	0.93	3	3	3	4	3
5906	2	4	3	2	2	2	0	3	0	4	1	3	1	6	1	6	0	6	0	6	1	4	0	2	2	0.78	0.84	0.1	0.07	0.07	3	1	-0.2	4	1	1	0.67	0.87	0.67	0.67	0.8	0.8	1	0.6	3	4	3	3	3
5927	2	4	3	2	2	2	1	3	1	4	0	2	1	1	1	2	0	1	0	5	0	1	1	1	2	0.67	0.62	0.4	-0.04	-0.04	6	2	-0.8	2	1	0.53	0.67	0.73	0.33	0.6	0.6	0.64	0.75	0.9	3	5	3	4	4
6031	2	3	3	2	2	2	0	2	1	2	1	2	0	1	1	3	0	5	0	5	1	1	0	4	2	0.78	0.68	0.3	-0.1	-0.1	7	3	-1	2	0.67	0.7	1	0.67	0.67	0.67	0.8	0.76	0.75	0.6	4	5	3	4	4
6061	1	3	3	2	2	2	1	1	0	1	1	1	0	1	1	1	0	1	0	5	0	1	0	1	1	0.44	0.54	0.9	0.1	0.1	3	1	0	4	0.67	0.5	0.33	0.63	0.33	0.5	0.6	0.58	0.75	0.58	3	3	3	3	3
6073	1	4	3	2	2	2	1	1	1	1	0	1	1	5	1	5	0	6	0	5	1	1	1	3	1	0.78	0.71	0.5	-0.07	-0.07	7	3	-0.8	2	1	0.93	1	0.63	0.33	0.57	0.6	0.72	0.25	0.5	3	5	3	5	3
6145	2	4	3	2	2	2	1	3	1	3	1	1	1	3	1	2	0	3	1	3	1	2	1	2	2	0.56	0.64	0.1	0.09	0.09	3	1	-0.2	4	1	0.67	0.67	0.67	0	0.6	0.2	0.64	1	0.7	2	3	3	4	4
6157	1	3	2	2	2	2	0	1	0	1	0	1	0	1	1	1	1	1	0	1	0	1	0	1	2	0.56	0.5	1	-0.06	-0.06	7	3	0.2	5	0.33	0.5	0.33	0.5	1	0.5	0.8	0.5	1	0.65	3	3	3	3	2
6191	1	4	2	2	2	2	0	1	1	1	1	1	0	1	0	1	1	1	0	1	1	1	0	1	1	0.56	0.5	1	-0.06	-0.06	7	3	-1	2	0	0.5	1	0.5	0.67	0.5	0.6	0.5	0.25	0.5	3	5	4	4	4
6205	1	1	3	2	2	2	1	1	0	3	1	2	1	3	0	1	1	2	0	2	1	4	1	2	1	0.33	0.62	0.2	0.29	0.29	2	1	-0.2	4	0.33	0.6	0.67	0.7	0	0.57	0.2	0.58	0.5	0.5	3	3	4	3	3
6211	2	4	2	2	2	2	1	2	0	3	1	2	1	3	1	4	1	4	0	4	1	2	1	2	2	0.44	0.69	0	0.24	0.24	2	1	-0.4	3	0.67	0.77	0.67	0.7	0	0.6	0.2	0.68	0.5	0.68	3	4	3	4	3
6259	1	3	3	2	2	2	1	2	1	1	0	2	1	4	1	5	0	2	0	5	0	2	0	5	3	0.78	0.71	0.1	-0.07	-0.07	7	3	0.4	5	1	0.77	0.67	0.67	0.67	0.7	0.8	0.72	0.75	0.7	2	3	3	3	2
6277	1	2	4	4	2	2	0	1	1	3	1	4	1	5	0	1	0	4	1	4	1	2	1	4	1	0.56	0.71	0.2	0.16	0.16	3	1	-1.8	1	0.67	0.73	0.67	0.7	0.33	0.7	0.4	0.74	0.75	0.7	5	5	5	5	4
6278	1	1	4	1	1	1	1	6	1	6	0	1	1	4	1	1	1	6	1	6	1	5	0	4	3	0.67	0.83	0.2	0.17	0.17	3	1	0.8	5	0.67	0.77	0.67	0.97	0.67	0.77	0.4	0.86	0.75	0.68	3	2	3	2	1
6280	1	4	2	2	2	2	1	4	1	1	1	1	0	1	1	1	0	4	0	1	0	1	0	1	1	0.56	0.57	0.7	0.01	0.01	4	2	-1	2	0.67	0.6	0.67	0.5	0.33	0.6	0.6	0.62	1	0.8	3	5	3	5	4
6281	1	1	4	4	2	1	1	1	1	3	0	2	1	4	1	1	0	5	1	5	1	2	1	1	2	0.67	0.67	0.4	0	0	5	2	0.6	5	1	0.73	0.67	0.73	0.33	0.53	0.4	0.68	0.5	0.5	2	2	3	3	2
6282	2	3	2	3	2	2	1	1	1	1	1	1	1	1	1	1	1	1	1	1	1	1	1	1	1	0.44	0.5	1	0.06	0.06	3	1	-1.4	1	0.67	0.5	0.67	0.5	0	0.5	0	0.5	1	0.65	3	5	4	5	5
6283	2	1	4	4	2	1	0	4	0	3	0	4	0	3	1	2	1	2	0	6	0	4	1	4	2	0.44	0.76	0.1	0.31	0.31	2	1	-1.8	1	0.33	0.63	0.33	0.83	0.67	0.8	0.6	0.8	1	0.5	5	5	5	5	4
6284	1	3	4	1	2	2	1	6	1	5	1	1	1	1	1	4	1	1	0	1	1	3	1	2	1	0.56	0.67	0.4	0.11	0.11	3	1	-1	2	0.67	0.6	1	0.7	0	0.7	0.2	0.62	0.25	0.7	3	5	3	5	4
6286	2	3	2	2	2	2	0	3	1	3	0	4	1	3	1	1	0	2	0	1	0	5	0	3	3	0.89	0.68	0.2	-0.21	-0.21	8	3	0.4	5	1	0.6	0.67	0.7	1	0.73	1	0.66	1	0.73	3	3	2	3	2
6287	2	3	4	3	2	2	1	1	0	1	0	1	0	1	0	1	0	1	0	1	0	1	0	1	1	0.44	0.5	1	0.06	0.06	3	1	-1	2	0.33	0.5	0.33	0.5	0.67	0.5	0.8	0.5	0.75	0.7	3	5	3	4	5
6288	2	5	3	2	2	2	0	1	0	5	0	4	1	1	1	3	0	6	1	4	1	4	0	4	2	0.78	0.76	0.2	-0.02	-0.02	6	2	-0.6	3	1	0.73	0.33	0.83	1	0.7	0.8	0.78	0	0.5	3	4	3	4	4
6289	2	2	3	3	2	2	1	6	1	3	1	4	0	3	1	6	0	6	0	6	1	1	1	4	3	0.56	0.83	0.1	0.28	0.28	2	1	0	4	0.67	0.9	1	0.73	0	0.87	0.4	0.92	0.75	0.73	2	4	3	3	3
6290	2	3	1	4	2	2	1	1	1	1	0	1	1	1	0	1	0	1	0	1	0	1	0	1	1	0.67	0.5	1	-0.17	-0.17	7	3	-1.6	1	0.67	0.5	0.67	0.5	0.67	0.5	0.8	0.5	0.75	0.73	5	5	3	5	5
6292	1	1	4	2	2	2	1	1	1	1	1	1	1	1	1	1	1	3	1	1	1	1	0	1	1	0.56	0.52	0.8	-0.03	-0.03	6	2	-1.4	1	0.67	0.57	0.67	0.5	0.33	0.5	0.2	0.54	0.5	0.5	4	4	5	5	4
6293	1	3	4	4	2	2	1	6	1	6	0	1	1	1	1	6	0	6	0	6	0	1	1	1	2	0.67	0.78	0.5	0.11	0.11	3	1	-1.4	1	1	0.83	0.67	0.83	0.33	0.67	0.6	0.8	1	0.5	4	5	3	5	5
6294	1	1	4	4	2	1	1	2	0	1	1	4	1	2	1	3	0	2	0	4	1	3	1	3	2	0.56	0.67	0.1	0.11	0.11	3	1	0.8	5	1	0.63	0.67	0.67	0	0.7	0.4	0.7	0.75	0.75	2	2	3	2	2
6295	1	2	3	4	2	2	1	3	0	5	1	4	1	5	1	5	0	4	1	6	1	5	1	5	3	0.44	0.87	0	0.42	0.42	2	1	-0.2	4	1	0.87	0.33	0.93	0	0.8	0.2	0.84	0.75	0.63	2	4	3	4	3
6296	2	2	4	4	2	1	0	3	1	2	1	3	1	1	1	1	0	5	0	6	0	1	1	1	2	0.67	0.66	0.4	-0.01	-0.01	6	2	-1	2	1	0.63	0.67	0.7	0.33	0.63	0.6	0.76	0.75	0.9	3	5	4	4	4
6300	2	3	4	2	2	2	1	5	1	4	1	2	1	4	1	3	0	4	1	1	0	1	1	1	3	0.44	0.68	0.3	0.23	0.23	2	1	-0.8	2	1	0.77	0.33	0.6	0	0.67	0.2	0.66	0.75	0.53	3	4	3	5	4
6301	1	4	4	4	2	2	0	4	1	4	1	3	1	3	1	4	0	5	0	5	0	1	0	4	2	0.78	0.77	0.1	-0.01	-0.01	6	2	0.8	5	1	0.8	0.67	0.73	0.67	0.77	0.8	0.82	0.75	0.7	1	2	2	3	3
6303	2	2	4	2	2	2	1	1	1	4	1	4	0	3	1	1	0	6	0	4	1	3	1	3	2	0.56	0.72	0.2	0.17	0.17	3	1	-0.8	2	0.67	0.73	1	0.77	0	0.67	0.4	0.76	0.75	0.7	3	4	3	5	4
6305	2	3	4	4	2	2	1	3	0	2	1	3	1	2	1	2	0	5	0	2	1	2	1	1	3	0.56	0.64	0.1	0.09	0.09	3	1	-1.8	1	1	0.7	0.67	0.6	0	0.63	0.4	0.68	0.75	0.68	4	5	5	5	5
6307	1	3	4	1	2	1	1	3	1	6	1	6	0	6	1	6	1	4	1	6	1	5	0	6	3	0.44	0.93	0.1	0.49	0.49	2	1	0.4	5	0.33	0.93	0.67	0.97	0.33	0.9	0.2	0.9	0.75	0.6	1	3	3	3	3
6308	2	4	3	1	1	1	1	5	0	3	0	4	1	4	1	4	0	6	0	6	1	3	1	2	3	0.67	0.81	0	0.14	0.14	3	1	0.6	5	1	0.87	0.67	0.8	0.33	0.77	0.6	0.86	0.75	0.98	1	2	3	3	3
6311	1	4	3	3	2	2	1	5	1	3	0	5	1	5	1	3	1	4	1	5	0	4	1	3	2	0.44	0.81	0	0.37	0.37	2	1	0.2	5	0.67	0.8	0.33	0.8	0.33	0.83	0.2	0.84	0.75	0.75	2	3	3	3	3
6314	1	3	3	3	2	2	0	2	0	4	0	2	1	1	1	3	0	3	0	3	0	3	1	4	2	0.67	0.68	0.1	0.01	0.01	4	2	0	4	1	0.63	0.33	0.73	0.67	0.67	0.8	0.68	0.75	0.78	3	4	3	3	2
6315	1	3	4	1	2	1	1	4	0	2	1	1	0	1	1	5	0	4	0	3	1	2	1	1	2	0.44	0.66	0.3	0.21	0.21	2	1	-0.6	3	0.67	0.73	0.67	0.63	0	0.6	0.4	0.66	0.5	0.68	3	4	3	4	4
6317	2	3	3	3	2	2	1	4	1	5	1	2	1	2	1	4	0	3	1	4	1	3	1	4	2	0.56	0.74	0	0.19	0.19	3	1	0	4	1	0.7	0.67	0.8	0	0.73	0.2	0.74	0.5	0.65	2	3	3	4	3
6318	1	4	4	1	2	2	1	6	0	3	1	3	1	5	1	5	0	3	1	4	1	3	1	3	3	0.44	0.79	0	0.34	0.34	2	1	0.8	5	1	0.83	0.33	0.73	0	0.8	0.2	0.78	1	0.75	2	2	3	2	2
6319	2	2	4	4	2	2	0	2	1	4	1	3	1	5	1	3	0	3	0	2	1	2	1	4	2	0.78	0.71	0	-0.07	-0.07	7	3	-1.4	1	1	0.77	1	0.67	0.33	0.7	0.6	0.68	0.75	0.8	3	5	4	5	5
6322	2	3	4	4	2	2	1	3	0	4	0	2	1	3	1	5	0	3	0	2	0	3	0	4	1	0.67	0.72	0	0.06	0.06	3	1	-1.6	1	1	0.77	0.33	0.7	0.67	0.7	0.8	0.68	1	0.75	4	5	5	5	4
6323	1	2	4	4	2	2	1	1	1	2	0	1	1	1	1	1	0	5	0	2	1	1	0	1	1	0.89	0.57	0.6	-0.32	-0.32	8	3	-1.6	1	1	0.63	1	0.57	0.67	0.5	0.8	0.6	0.5	0.78	5	5	5	5	3
6324	2	3	4	4	2	2	1	4	0	1	1	5	0	1	1	3	0	5	1	3	1	1	1	5	2	0.33	0.71	0.3	0.38	0.38	2	1	-0.8	2	0.67	0.7	0.33	0.57	0	0.87	0.2	0.84	1	0.53	3	4	3	5	4
6325	1	3	1	2	2	2	0	1	1	2	0	2	0	2	1	1	0	6	0	1	1	2	0	2	2	0.89	0.61	0.4	-0.28	-0.28	8	3	-0.4	3	0.67	0.7	1	0.57	1	0.57	1	0.64	0.5	0.55	2	4	3	4	4
6326	3	1	2	3	2	2	0	1	1	4	1	5	0	2	1	1	0	5	1	5	1	1	1	4	2	0.56	0.71	0.3	0.16	0.16	3	1	-1.2	1	0.67	0.67	0.67	0.73	0.33	0.73	0.4	0.8	0.75	0.58	4	4	4	5	4
6327	2	4	4	2	2	1	0	3	1	2	1	2	1	2	0	3	0	5	0	3	0	2	0	5	2	0.67	0.7	0	0.03	0.03	4	2	-0.2	4	0.67	0.73	0.67	0.63	0.67	0.73	0.8	0.76	0.75	0.6	3	3	3	4	3
6328	2	2	4	4	1	2	1	4	1	6	1	4	1	3	1	4	0	3	1	5	1	3	1	4	3	0.56	0.8	0	0.24	0.24	2	1	1.2	5	1	0.73	0.67	0.87	0	0.8	0.2	0.8	0.5	0.63	2	2	2	2	1
6329	2	3	4	1	2	2	1	6	1	3	1	3	1	4	1	5	0	6	0	5	0	3	0	5	3	0.67	0.84	0	0.18	0.18	3	1	-0.2	4	1	0.9	0.67	0.77	0.33	0.87	0.6	0.9	1	0.8	2	3	3	4	4
6330	1	4	2	4	2	1	1	4	1	5	1	3	1	5	1	4	0	5	0	4	1	3	0	5	3	0.78	0.82	0	0.04	0.04	4	2	-0.2	4	1	0.87	1	0.8	0.33	0.8	0.6	0.82	0.75	0.78	3	2	4	4	3
6331	2	2	3	4	2	2	1	1	1	1	1	1	1	1	1	1	0	4	1	1	1	1	0	1	2	0.67	0.53	0.8	-0.13	-0.13	7	3	-0.8	2	1	0.6	0.67	0.5	0.33	0.5	0.4	0.56	1	0.83	3	5	3	4	4
6334	2	4	4	3	2	2	0	1	0	2	0	2	0	1	1	2	0	6	0	1	0	1	1	3	1	0.56	0.61	0.5	0.06	0.06	3	1	0.2	5	0.67	0.7	0.33	0.53	0.67	0.6	0.8	0.66	1	0.5	2	3	3	3	3
6336	2	4	4	1	2	1	1	1	0	1	0	1	0	1	1	1	1	1	0	1	1	1	0	1	1	0.56	0.5	0.9	-0.06	-0.06	7	3	-0.8	2	0.33	0.5	0.67	0.5	0.67	0.5	0.6	0.5	0.25	0.55	5	4	4	3	3
6337	2	4	4	2	2	1	1	3	1	3	1	4	1	4	1	6	0	5	0	5	0	2	1	3	2	0.56	0.79	0	0.23	0.23	2	1	-0.4	3	1	0.9	0.67	0.73	0	0.73	0.4	0.8	0.5	0.5	3	3	4	4	3
6338	2	3	4	3	2	2	1	3	1	4	1	5	1	4	1	4	0	6	0	6	1	5	0	3	3	0.78	0.84	0	0.07	0.07	3	1	0.2	5	1	0.87	1	0.9	0.33	0.77	0.6	0.86	0.75	0.78	2	3	3	3	3
6339	1	3	4	1	1	1	0	5	0	4	1	6	0	3	1	6	0	5	1	4	1	2	0	6	3	0.56	0.86	0	0.3	0.3	2	1	-0.2	4	0.67	0.87	0.33	0.73	0.67	0.97	0.6	0.92	1	0.83	2	3	4	5	2
6340	2	3	4	4	1	1	0	5	1	3	1	1	1	3	1	3	0	6	0	6	1	4	1	2	2	0.78	0.77	0.1	-0.01	-0.01	6	2	1	5	1	0.8	1	0.83	0.33	0.67	0.6	0.8	0.5	0.78	2	2	2	2	2
6341	2	2	4	2	2	1	1	3	1	4	1	3	0	3	0	3	0	3	0	3	1	4	0	5	3	0.56	0.74	0	0.19	0.19	3	1	2	5	0.33	0.7	1	0.77	0.33	0.77	0.6	0.74	1	0.73	1	1	1	1	1
6342	1	1	4	3	2	1	0	5	1	4	0	4	0	3	0	1	0	5	0	2	0	1	1	5	2	0.56	0.73	0.2	0.18	0.18	3	1	-0.2	4	0.33	0.7	0.67	0.63	0.67	0.87	0.8	0.82	0.5	0.75	3	2	4	4	3
6343	1	3	4	4	2	2	0	1	0	1	1	3	0	1	1	1	0	4	0	1	1	1	0	1	1	0.67	0.56	0.8	-0.11	-0.11	7	3	-0.4	3	0.67	0.6	0.67	0.5	0.67	0.57	0.8	0.6	0.25	0.63	3	4	3	4	3
6344	2	2	4	3	2	2	1	4	0	3	1	4	1	5	1	4	0	5	0	6	1	3	1	4	3	0.56	0.82	0	0.27	0.27	2	1	0.2	5	1	0.87	0.67	0.8	0	0.8	0.4	0.86	0.5	0.5	2	3	3	3	3
6346	2	3	4	1	2	2	0	3	1	4	1	1	0	1	1	5	0	5	0	5	1	1	0	3	2	0.78	0.71	0.3	-0.07	-0.07	7	3	-0.8	2	0.67	0.77	1	0.73	0.67	0.63	0.8	0.74	0.75	0.78	3	5	3	4	4
6348	2	3	3	1	2	2	1	5	0	1	1	3	1	4	1	4	0	6	0	6	0	2	0	3	3	0.56	0.78	0.1	0.22	0.22	2	1	0.6	5	1	0.87	0.33	0.7	0.33	0.77	0.6	0.86	0.75	0.68	2	2	3	2	3
6350	2	3	3	1	2	2	0	2	1	2	0	2	1	2	1	1	0	2	1	3	0	2	1	1	2	0.67	0.59	0.2	-0.08	-0.08	7	3	-0.4	3	1	0.57	0.33	0.63	0.67	0.57	0.6	0.6	0.5	0.68	4	3	3	3	4
6351	1	4	4	3	2	2	1	6	0	1	1	5	1	1	1	2	1	3	1	1	0	1	0	3	3	0.33	0.66	0.4	0.32	0.32	2	1	0.6	5	0.67	0.6	0	0.5	0.33	0.87	0.2	0.76	0.75	0.58	2	2	3	3	2
6352	2	3	4	4	2	2	0	4	1	3	1	6	1	1	1	6	1	5	0	1	1	4	1	3	2	0.67	0.77	0.2	0.1	0.1	3	1	2	5	0.67	0.8	1	0.67	0.33	0.83	0.4	0.78	0.5	0.53	1	1	1	1	1
6353	1	1	3	4	2	2	0	3	0	4	0	4	1	3	1	4	0	2	0	4	0	3	0	4	2	0.78	0.74	0	-0.03	-0.03	6	2	-0.2	4	1	0.7	0.33	0.77	1	0.77	1	0.74	1	0.75	3	3	4	3	3
6354	2	3	3	4	2	2	1	1	0	1	1	1	1	1	1	1	0	1	0	1	0	1	0	1	1	0.56	0.5	1	-0.06	-0.06	7	3	0	4	1	0.5	0.33	0.5	0.33	0.5	0.6	0.5	0.5	0.75	3	3	3	3	3
6356	2	3	4	4	2	2	0	3	1	2	1	2	0	4	1	1	0	1	0	4	1	2	0	6	3	0.78	0.68	0.2	-0.1	-0.1	7	3	-0.4	3	0.67	0.6	1	0.67	0.67	0.77	0.8	0.72	0.5	0.5	3	3	3	4	4
6357	1	4	4	1	2	2	0	6	0	1	0	4	0	1	1	4	0	6	0	4	1	4	0	5	2	0.78	0.79	0.2	0.01	0.01	4	2	-1.2	1	0.67	0.77	0.67	0.7	1	0.9	1	0.9	0.75	0.63	3	5	4	5	4
6358	2	3	4	4	2	2	1	1	0	2	1	3	1	3	0	1	0	6	0	3	0	3	1	2	2	0.33	0.67	0.3	0.33	0.33	2	1	-0.2	4	0.67	0.73	0.33	0.67	0	0.6	0.4	0.7	0.5	0.65	3	3	3	4	3
6359	1	3	3	3	2	1	1	5	0	2	1	4	1	4	1	4	0	5	0	5	1	1	0	5	2	0.67	0.79	0.2	0.12	0.12	3	1	0.4	5	1	0.83	0.67	0.67	0.33	0.87	0.6	0.88	0.25	0.63	2	2	3	3	3
6361	2	2	4	3	2	1	1	6	1	5	0	1	1	2	1	6	1	5	1	4	1	3	1	2	2	0.56	0.78	0.1	0.22	0.22	2	1	-1	2	0.67	0.83	0.67	0.8	0.33	0.7	0.2	0.76	0.75	0.68	4	4	4	4	4
6362	1	4	2	2	2	2	0	3	1	5	0	3	1	4	0	2	0	6	1	3	0	2	0	2	1	0.67	0.73	0	0.07	0.07	3	1	-0.4	3	0.67	0.8	0.33	0.73	1	0.67	0.8	0.74	1	0.8	3	4	3	4	3
6372	1	3	2	4	2	1	1	6	0	1	0	1	1	1	1	5	0	3	0	1	0	1	1	5	2	0.56	0.67	0.5	0.11	0.11	3	1	-0.2	4	1	0.7	0.33	0.5	0.33	0.8	0.6	0.72	0.5	0.73	3	4	3	3	3
6373	1	1	3	2	2	2	0	3	1	4	1	1	0	2	0	1	0	5	0	1	0	2	0	4	2	0.56	0.66	0.3	0.1	0.1	3	1	-1	2	0.33	0.67	0.67	0.63	0.67	0.67	0.8	0.68	0.5	0.6	3	5	4	4	4
6377	1	4	3	2	2	2	1	3	1	4	0	2	1	3	1	4	0	5	0	3	1	2	0	3	2	0.89	0.72	0	-0.17	-0.17	7	3	0	4	1	0.8	1	0.7	0.67	0.67	0.8	0.72	0.25	0.63	2	3	4	3	3
6380	1	1	3	2	2	2	1	1	1	1	1	3	1	1	1	3	1	1	0	1	1	1	1	3	2	0.56	0.57	0.6	0.01	0.01	4	2	-0.2	4	0.67	0.57	1	0.5	0	0.63	0.2	0.58	1	0.73	3	4	3	3	3
6383	2	4	3	3	2	2	1	1	0	3	0	4	1	5	1	3	0	6	1	4	1	3	1	3	2	0.56	0.76	0.1	0.2	0.2	3	1	-1.2	1	1	0.87	0.33	0.73	0.33	0.67	0.4	0.76	1	0.55	4	5	4	4	4
6388	1	4	3	4	2	2	1	5	0	1	0	1	1	1	1	1	0	5	0	1	1	1	1	3	1	0.67	0.61	0.7	-0.06	-0.06	7	3	-1	2	1	0.63	0.67	0.5	0.33	0.7	0.6	0.7	0.75	0.75	3	5	3	5	4
6400	1	3	3	2	2	2	1	1	1	3	0	2	1	3	1	5	0	4	0	3	0	3	1	2	2	0.67	0.69	0.1	0.02	0.02	4	2	-1.6	1	1	0.8	0.67	0.7	0.33	0.57	0.6	0.64	0.75	0.5	4	5	4	5	5
6405	2	4	3	1	2	2	0	3	1	3	1	2	0	3	0	3	0	4	1	3	1	2	1	3	2	0.44	0.69	0	0.24	0.24	2	1	-1	2	0.33	0.73	0.67	0.67	0.33	0.67	0.4	0.7	0.75	0.75	4	5	3	4	4
6413	1	2	3	4	2	2	0	5	1	4	0	2	0	3	1	5	0	6	1	5	0	3	1	4	2	0.56	0.81	0	0.26	0.26	2	1	-0.8	2	0.67	0.87	0.33	0.8	0.67	0.77	0.6	0.84	0.5	0.68	3	5	3	4	4
6414	1	3	3	3	2	2	1	2	0	1	1	1	1	1	1	2	0	1	1	1	1	1	1	3	1	0.44	0.54	0.6	0.1	0.1	3	1	-1.4	1	1	0.53	0.33	0.5	0	0.6	0.2	0.56	0.5	0.78	4	5	5	5	3
6416	1	3	3	2	2	2	1	6	1	4	1	2	1	4	1	4	0	4	0	6	0	2	0	6	2	0.67	0.82	0	0.16	0.16	3	1	-0.2	4	1	0.8	0.67	0.8	0.33	0.87	0.6	0.88	0.75	0.53	3	3	3	4	3
6419	1	4	3	1	2	2	1	3	1	5	1	5	0	4	1	6	1	5	0	6	0	3	0	5	2	0.44	0.87	0	0.42	0.42	2	1	0.4	5	0.33	0.9	0.67	0.87	0.33	0.83	0.4	0.88	0.75	0.75	2	2	3	3	3
6424	2	2	1	4	2	2	1	1	1	1	1	4	0	3	1	6	1	4	0	6	1	3	1	4	3	0.44	0.76	0.3	0.31	0.31	2	1	0.2	5	0.33	0.83	1	0.73	0	0.7	0.2	0.78	0.5	0.85	2	3	3	3	3
6426	1	1	3	2	2	2	1	1	0	4	0	4	1	1	1	5	0	4	0	5	0	3	0	1	1	0.67	0.71	0.3	0.04	0.04	4	2	-2	1	1	0.73	0.33	0.8	0.67	0.6	0.8	0.7	0.75	0.73	5	5	5	5	5
6428	1	3	3	4	2	2	1	1	1	1	0	1	1	1	1	1	0	1	0	1	0	1	0	1	1	0.78	0.5	1	-0.28	-0.28	8	3	-1.8	1	1	0.5	0.67	0.5	0.67	0.5	0.8	0.5	0.5	0.73	5	5	5	5	4
6429	1	3	1	1	2	2	1	6	1	1	1	1	0	1	1	4	0	2	0	1	0	1	0	1	2	0.56	0.6	0.7	0.04	0.04	4	2	-1.2	1	0.67	0.63	0.67	0.5	0.33	0.67	0.6	0.62	0.75	0.5	4	5	4	4	4
6433	1	4	3	3	2	1	0	3	1	3	0	4	0	4	1	5	0	4	0	3	1	4	0	2	3	0.89	0.76	0	-0.13	-0.13	7	3	1.4	5	0.67	0.83	1	0.73	1	0.7	1	0.72	0.5	0.58	2	2	2	1	1
6436	2	2	3	4	2	2	1	6	1	6	1	6	1	6	1	6	1	6	1	6	1	6	1	6	4	0.44	1	0	0.56	0.56	1	1	1.2	5	0.67	1	0.67	1	0	1	0	1	0.75	0.8	1	2	2	2	2
6438	2	3	3	4	2	2	0	1	1	5	1	1	1	5	0	5	0	6	1	3	1	1	0	2	2	0.67	0.72	0.3	0.06	0.06	3	1	-0.2	4	0.67	0.93	0.67	0.7	0.67	0.53	0.6	0.66	1	1	3	4	3	3	3
6453	1	4	3	3	1	2	1	1	0	1	0	1	1	1	1	4	0	1	0	2	1	1	1	4	1	0.67	0.58	0.6	-0.09	-0.09	7	3	-1	2	1	0.6	0.67	0.53	0.33	0.6	0.6	0.58	0.75	0.8	4	4	3	5	4
6454	2	4	3	3	2	2	0	6	1	6	1	1	1	6	0	1	0	6	1	6	1	1	0	1	2	0.67	0.78	0.4	0.11	0.11	3	1	-1.2	1	0.67	0.83	0.67	0.83	0.67	0.67	0.6	0.8	0.75	0.58	3	5	5	4	4
6455	1	3	3	2	2	2	1	6	1	5	0	5	1	4	1	4	1	5	1	4	1	5	1	5	2	0.56	0.88	0	0.32	0.32	2	1	-1.2	1	0.67	0.83	0.67	0.87	0.33	0.93	0.2	0.9	0.75	0.75	3	5	4	5	4
6459	2	4	3	3	2	2	0	5	0	2	1	5	1	2	1	4	0	5	0	5	1	5	1	3	2	0.67	0.8	0	0.13	0.13	3	1	0	4	1	0.77	0.67	0.8	0.33	0.83	0.6	0.86	1	0.85	2	3	3	3	4
6465	1	1	3	3	2	2	1	5	1	2	1	1	1	2	1	2	0	6	0	2	1	2	1	5	2	0.67	0.7	0.1	0.03	0.03	4	2	0	4	1	0.73	1	0.6	0	0.77	0.4	0.78	0.75	0.73	3	3	3	3	3
6472	1	4	3	1	2	2	1	3	1	3	1	2	1	4	0	1	0	3	1	4	1	4	1	2	1	0.44	0.69	0.1	0.24	0.24	2	1	-2	1	0.67	0.67	0.67	0.77	0	0.63	0.2	0.68	1	0.6	5	5	5	5	5
6473	2	2	3	4	2	1	1	1	1	1	0	2	1	3	0	1	1	6	0	3	0	1	1	2	2	0.44	0.62	0.4	0.18	0.18	3	1	-1.2	1	0.33	0.73	0.67	0.57	0.33	0.57	0.4	0.68	0.75	0.7	4	5	5	5	2
6478	1	3	3	1	2	2	0	3	0	1	0	1	0	1	1	1	0	1	1	1	1	1	0	1	1	0.67	0.52	0.9	-0.14	-0.14	7	3	-1.8	1	0.67	0.5	0.33	0.5	1	0.57	0.8	0.54	0.5	0.55	4	5	5	5	5
6480	1	4	3	4	2	1	0	2	1	4	1	1	1	5	1	2	0	5	0	2	1	1	1	4	2	0.78	0.69	0.2	-0.09	-0.09	7	3	-0.2	4	1	0.8	1	0.63	0.33	0.63	0.6	0.68	0.5	0.5	2	4	3	4	3
6484	2	4	3	4	2	2	1	1	1	4	0	4	1	4	0	4	0	3	0	5	0	5	0	3	2	0.67	0.77	0.1	0.1	0.1	3	1	0.4	5	0.67	0.77	0.67	0.87	0.67	0.67	0.8	0.72	1	0.7	2	3	3	3	2
6489	1	1	3	3	2	1	0	6	1	3	1	4	1	3	1	2	0	5	0	4	1	2	0	5	2	0.89	0.78	0	-0.11	-0.11	7	3	-0.8	2	1	0.73	1	0.7	0.67	0.9	0.8	0.88	0.5	0.83	3	4	4	4	4
6502	1	5	1	4	2	2	1	1	0	1	0	2	1	2	1	2	0	2	1	1	1	3	0	2	1	0.67	0.58	0.3	-0.09	-0.09	7	3	-0.6	3	1	0.6	0.33	0.57	0.67	0.57	0.6	0.56	1	0.65	3	4	3	4	4
6503	3	3	3	4	2	2	0	1	1	5	1	1	1	4	1	5	0	4	0	6	0	1	0	5	2	0.78	0.76	0.3	-0.02	-0.02	6	2	-0.6	3	1	0.83	0.67	0.8	0.67	0.63	0.8	0.74	0.75	0.6	3	3	3	4	5
6506	2	1	3	1	2	1	0	2	1	2	1	4	0	1	0	1	0	4	1	4	1	3	0	2	2	0.56	0.66	0.2	0.1	0.1	3	1	-0.8	2	0.33	0.6	0.67	0.7	0.67	0.67	0.6	0.72	0.75	0.78	3	4	4	4	4
6508	1	3	3	4	2	2	1	3	0	3	0	1	1	1	1	1	0	4	0	1	1	1	1	1	2	0.67	0.58	0.6	-0.09	-0.09	7	3	0.4	5	1	0.6	0.67	0.57	0.33	0.57	0.6	0.6	0.5	0.58	2	2	3	3	3
6509	2	4	3	3	2	2	0	6	1	6	1	6	1	6	1	6	0	6	0	6	1	6	1	6	3	0.78	1	0	0.22	0.22	2	1	-2	1	1	1	1	1	0.33	1	0.6	1	0.75	0.55	5	5	5	5	5
6511	1	1	3	2	2	1	1	1	1	2	0	1	0	1	0	2	0	4	1	1	1	1	1	6	1	0.44	0.61	0.5	0.17	0.17	3	1	-0.8	2	0.33	0.63	0.67	0.53	0.33	0.67	0.4	0.66	1	1	3	5	3	4	4
6517	2	4	3	2	2	1	1	1	0	1	1	1	1	3	1	4	0	6	0	4	1	1	1	1	2	0.56	0.64	0.6	0.09	0.09	3	1	-1.2	1	1	0.83	0.67	0.6	0	0.5	0.4	0.66	0.5	0.55	4	4	5	5	3
6522	2	3	3	4	2	2	1	6	1	6	1	2	1	6	1	4	1	1	1	3	0	2	1	6	1	0.33	0.8	0.1	0.47	0.47	2	1	-2	1	0.67	0.77	0.33	0.77	0	0.87	0	0.76	0.75	0.63	5	5	5	5	5
6538	1	3	3	4	2	1	1	2	1	5	0	1	1	4	0	1	0	6	1	3	1	3	0	4	1	0.67	0.72	0.2	0.06	0.06	3	1	-2	1	0.67	0.77	0.67	0.77	0.67	0.63	0.6	0.72	0.75	0.85	5	5	5	5	5
6539	2	3	3	4	2	2	1	1	0	2	1	1	1	3	1	3	0	3	0	3	1	1	0	1	1	0.67	0.6	0.5	-0.07	-0.07	7	3	-2	1	1	0.7	0.67	0.6	0.33	0.5	0.6	0.58	0.75	0.73	5	5	5	5	5
6540	1	4	3	4	2	2	1	4	0	3	0	3	1	3	1	1	0	6	0	5	0	2	1	2	1	0.56	0.72	0.1	0.17	0.17	3	1	0.2	5	1	0.73	0.33	0.73	0.33	0.7	0.6	0.8	0.75	0.63	3	3	3	3	2
6542	1	2	2	4	2	2	1	2	1	5	1	4	1	3	1	5	1	5	0	5	1	4	1	5	4	0.56	0.82	0	0.27	0.27	2	1	0.6	5	0.67	0.83	1	0.87	0	0.77	0.2	0.82	0.5	0.63	1	3	4	2	2
6543	1	4	3	3	2	2	0	1	1	1	1	1	1	1	0	1	0	1	1	1	1	1	0	1	1	0.67	0.5	1	-0.17	-0.17	7	3	-1.2	1	0.67	0.5	0.67	0.5	0.67	0.5	0.6	0.5	1	0.83	4	5	3	5	4
6572	2	4	2	4	2	1	0	2	0	4	1	1	0	5	0	4	0	6	0	6	1	1	0	5	3	0.56	0.78	0.2	0.22	0.22	2	1	-0.2	4	0.33	0.9	0.67	0.77	0.67	0.67	0.8	0.8	0.75	0.5	2	4	2	4	4
6573	2	2	2	4	1	1	1	3	1	6	1	4	1	3	1	6	1	5	1	5	1	2	1	5	3	0.44	0.83	0	0.39	0.39	2	1	1.2	5	0.67	0.87	0.67	0.83	0	0.8	0	0.84	0.25	0.75	1	2	3	2	1
6580	1	1	3	4	2	2	1	3	1	1	0	2	1	2	1	1	0	3	0	3	1	1	1	3	1	0.78	0.61	0.4	-0.17	-0.17	7	3	-1.2	1	1	0.6	1	0.57	0.33	0.67	0.6	0.68	1	0.83	3	4	5	5	4
6581	2	1	2	2	2	1	1	1	1	4	0	2	1	3	1	3	0	4	0	3	1	2	1	3	1	0.78	0.68	0.1	-0.1	-0.1	7	3	-1.2	1	1	0.73	1	0.7	0.33	0.6	0.6	0.66	1	0.53	4	5	4	4	4
6598	1	5	1	2	2	2	1	6	0	6	0	6	1	6	1	6	0	6	0	6	1	6	1	6	4	0.67	1	0	0.33	0.33	2	1	0.2	4	1	1	0.67	1	0.33	1	0.6	1	1	0.7	2	3	2	3	4
6599	2	4	3	3	2	2	0	3	1	4	1	3	0	5	1	4	1	6	1	3	1	1	1	1	2	0.44	0.73	0.3	0.29	0.29	2	1	0	4	0.33	0.9	0.67	0.67	0.33	0.63	0.2	0.72	0.75	1	2	3	3	4	3
6602	2	4	3	4	2	2	0	6	0	3	1	6	1	3	1	6	0	5	0	6	0	3	1	6	3	0.56	0.89	0	0.33	0.33	2	1	-0.2	4	1	0.87	0.33	0.8	0.33	1	0.6	0.98	0.75	0.75	2	3	3	4	4
6615	1	2	3	4	2	2	1	1	1	1	1	3	1	4	1	1	0	1	0	3	1	1	1	6	1	0.67	0.63	0.5	-0.03	-0.03	6	2	-0.6	3	1	0.6	1	0.57	0	0.73	0.4	0.68	0.5	0.78	4	5	3	3	3
6620	2	1	3	3	2	2	1	2	0	1	0	1	1	1	1	2	1	4	0	4	0	5	1	3	1	0.44	0.66	0.3	0.21	0.21	2	1	-0.6	3	0.67	0.63	0.33	0.73	0.33	0.6	0.4	0.68	1	0.58	3	4	4	4	3
6646	2	5	2	2	2	2	1	5	1	4	0	2	1	6	1	6	0	6	0	6	1	1	0	1	3	0.89	0.81	0.2	-0.08	-0.08	7	3	-0.8	2	1	1	1	0.77	0.67	0.67	0.8	0.8	0.5	0.63	3	4	4	4	4
6647	1	4	3	3	2	2	1	4	1	4	0	4	1	4	1	4	1	4	0	4	0	4	0	4	4	0.67	0.8	0	0.13	0.13	3	1	0.6	5	0.67	0.8	0.67	0.8	0.67	0.8	0.6	0.8	1	0.83	2	2	3	3	2
6678	2	4	3	4	2	2	1	6	1	5	1	6	0	5	1	5	0	5	0	6	0	1	1	5	2	0.44	0.89	0.2	0.44	0.44	2	1	0.4	5	0.67	0.9	0.67	0.8	0	0.97	0.4	0.96	0.75	0.8	2	2	3	3	3
6696	1	1	3	3	2	2	1	6	1	4	1	2	1	3	1	4	0	4	0	5	0	1	1	3	2	0.56	0.76	0.1	0.2	0.2	3	1	-0.8	2	1	0.77	0.67	0.73	0	0.77	0.4	0.8	0.5	0.8	3	4	4	4	4
6703	1	1	3	3	1	1	1	6	1	2	1	4	1	5	0	6	1	4	1	6	1	5	0	6	2	0.44	0.89	0	0.44	0.44	2	1	0.2	4	0.33	0.9	0.67	0.83	0.33	0.93	0.2	0.92	0.75	0.7	2	3	3	3	3
6751	1	1	3	2	2	2	0	1	0	1	0	1	0	1	1	1	0	1	0	1	0	1	0	1	1	0.67	0.5	1	-0.17	-0.17	7	3	-1	2	0.67	0.5	0.33	0.5	1	0.5	1	0.5	0.75	0.85	3	5	3	4	5
6828	2	4	3	3	2	2	1	1	0	3	1	5	1	3	1	6	0	1	0	6	1	4	0	6	3	0.67	0.79	0.2	0.12	0.12	3	1	-1.2	1	1	0.73	0.67	0.83	0.33	0.8	0.6	0.78	0.25	0.5	4	5	3	5	4
6866	2	1	3	4	2	2	0	5	1	4	1	5	1	4	1	6	0	6	0	5	1	5	0	6	1	0.89	0.91	0	0.02	0.02	4	2	1.2	5	1	0.93	1	0.87	0.67	0.93	0.8	0.94	0.75	0.8	1	2	1	3	2
6878	1	2	3	3	1	1	1	1	1	3	1	1	1	2	1	5	0	3	0	2	1	4	0	3	2	0.78	0.67	0.3	-0.11	-0.11	7	3	-0.4	3	1	0.73	1	0.7	0.33	0.57	0.6	0.6	1	0.88	3	5	3	5	1
6930	2	1	3	4	2	2	1	1	1	1	0	1	1	3	1	2	0	5	0	4	1	1	0	4	1	0.89	0.64	0.4	-0.24	-0.24	8	3	-1	2	1	0.73	1	0.6	0.67	0.6	0.8	0.7	1	0.75	3	4	4	5	4
6945	1	2	3	2	2	2	0	1	0	2	0	1	0	1	0	1	0	2	0	3	0	1	1	1	1	0.44	0.54	0.6	0.1	0.1	3	1	-0.6	3	0.33	0.53	0.33	0.6	0.67	0.5	0.8	0.56	1	0.58	4	5	3	3	3
6956	2	2	3	4	1	2	1	3	1	4	1	2	1	4	1	3	1	3	1	5	1	5	1	6	4	0.44	0.79	0	0.34	0.34	2	1	2	5	0.67	0.73	0.67	0.87	0	0.77	0	0.78	0	0.53	1	1	1	1	1
6971	2	4	3	3	2	2	1	4	1	2	0	1	1	4	1	3	1	5	0	6	1	1	1	2	2	0.67	0.71	0.2	0.04	0.04	4	2	-0.4	3	0.67	0.8	1	0.7	0.33	0.63	0.4	0.76	1	0.8	3	4	3	4	3
6998	1	4	3	3	2	2	0	1	0	1	0	1	1	1	1	4	0	1	0	4	1	1	1	1	1	0.78	0.57	0.8	-0.21	-0.21	8	3	-0.6	3	1	0.6	0.67	0.6	0.67	0.5	0.8	0.56	1	0.65	3	4	3	4	4
7175	1	5	3	3	2	2	1	3	0	3	0	2	1	3	1	5	0	6	0	2	0	2	1	2	1	0.56	0.71	0	0.16	0.16	3	1	-0.4	3	1	0.87	0.33	0.63	0.33	0.63	0.6	0.7	0.75	0.58	3	4	3	4	3
7234	2	1	3	3	1	1	1	6	0	2	1	1	0	2	1	1	0	4	0	5	1	3	1	5	2	0.44	0.72	0.2	0.28	0.28	2	1	-0.4	3	0.67	0.63	0.67	0.73	0	0.8	0.4	0.82	0.5	0.73	3	4	3	3	4
7243	1	2	3	3	2	2	0	2	1	2	1	1	1	5	1	2	0	4	0	6	0	2	1	4	2	0.67	0.71	0.2	0.04	0.04	4	2	0.2	4	1	0.77	0.67	0.73	0.33	0.63	0.6	0.74	0.5	0.6	2	2	3	4	3
7274	1	1	3	2	2	2	1	1	1	4	1	3	0	2	1	2	0	5	0	3	0	1	0	3	2	0.56	0.67	0.2	0.11	0.11	3	1	-0.6	3	0.67	0.7	0.67	0.67	0.33	0.63	0.6	0.7	0.75	0.68	3	4	3	4	4
7311	1	1	3	2	2	2	1	1	1	1	0	1	1	1	1	2	1	1	0	1	0	1	1	1	1	0.56	0.51	0.9	-0.04	-0.04	6	2	-2	1	0.67	0.53	0.67	0.5	0.33	0.5	0.4	0.5	0.5	0.63	5	5	5	5	5
7497	2	1	3	2	2	2	0	4	0	1	1	3	1	1	1	4	0	6	0	3	0	2	1	1	1	0.56	0.68	0.3	0.12	0.12	3	1	-0.6	3	1	0.77	0.33	0.6	0.33	0.67	0.6	0.74	0.75	0.53	3	4	3	4	4
7539	1	5	1	2	2	2	1	1	0	2	1	1	1	4	1	2	0	3	1	1	0	2	0	2	2	0.44	0.6	0.3	0.16	0.16	3	1	-0.6	3	1	0.7	0	0.57	0.33	0.53	0.4	0.56	0.5	0.6	4	3	3	4	4
7621	1	2	3	3	2	1	1	4	1	2	1	1	0	1	1	1	0	3	0	4	1	2	1	3	1	0.56	0.63	0.3	0.08	0.08	3	1	-0.6	3	0.67	0.57	1	0.67	0	0.67	0.4	0.7	0.5	0.65	3	3	4	5	3
7628	1	2	2	2	2	2	0	1	1	1	0	1	1	1	1	1	0	1	0	1	1	1	1	1	1	0.89	0.5	1	-0.39	-0.39	8	3	-0.2	4	1	0.5	1	0.5	0.67	0.5	0.8	0.5	0.75	0.55	3	4	3	3	3
7775	2	2	3	2	2	2	0	1	1	1	1	2	1	4	1	4	0	6	0	1	1	3	1	5	2	0.78	0.7	0.3	-0.08	-0.08	7	3	-1.8	1	1	0.87	1	0.57	0.33	0.67	0.6	0.7	1	0.5	5	5	5	5	4
7778	2	2	3	3	2	2	0	1	1	5	1	1	1	2	1	6	0	5	0	5	0	2	1	6	2	0.67	0.77	0.2	0.1	0.1	3	1	0.2	4	1	0.83	0.67	0.8	0.33	0.67	0.6	0.76	1	0.7	2	4	3	2	3
7993	2	2	2	2	2	2	0	1	0	1	0	1	1	1	0	1	0	6	0	1	1	1	0	1	2	0.78	0.56	0.9	-0.22	-0.22	8	3	-1.2	1	0.67	0.67	0.67	0.5	1	0.5	1	0.6	0.75	0.78	5	5	3	4	4
8013	2	1	3	2	2	2	1	1	0	2	0	2	0	4	1	1	0	3	0	2	1	3	0	3	2	0.67	0.63	0.3	-0.03	-0.03	6	2	-0.4	3	0.67	0.67	0.67	0.63	0.67	0.6	0.8	0.62	0.5	0.5	3	3	3	4	4
8037	2	5	2	2	2	2	1	1	0	4	0	4	1	1	1	3	0	6	0	3	1	2	0	3	1	0.78	0.7	0.2	-0.08	-0.08	7	3	-1.2	1	1	0.73	0.67	0.7	0.67	0.67	0.8	0.74	0.5	0.65	4	4	4	5	4
8091	2	2	2	3	2	2	1	1	0	2	1	6	0	1	1	1	0	6	0	4	0	4	0	6	2	0.44	0.74	0.3	0.3	0.3	2	1	-1.8	1	0.67	0.67	0.33	0.73	0.33	0.83	0.6	0.86	0.75	0.65	5	5	4	5	5
8128	2	2	3	2	2	2	1	4	1	3	1	1	1	3	0	1	0	3	0	1	1	5	0	1	2	0.67	0.64	0.4	-0.02	-0.02	6	2	0.4	5	0.67	0.63	1	0.7	0.33	0.6	0.6	0.6	0.25	0.6	2	3	3	3	2
8168	2	1	2	3	2	1	0	1	1	1	1	6	1	2	1	5	1	3	0	4	0	3	1	4	2	0.56	0.72	0.2	0.17	0.17	3	1	0	4	0.67	0.73	0.67	0.67	0.33	0.77	0.4	0.76	0.75	0.7	3	2	3	3	4
8206	2	1	3	2	2	2	1	1	1	3	1	3	1	2	1	5	0	4	0	4	0	5	0	3	3	0.67	0.73	0.1	0.07	0.07	3	1	0.4	5	1	0.77	0.67	0.8	0.33	0.63	0.6	0.7	0.75	0.68	2	2	3	3	3
8325	2	1	3	3	2	2	1	4	1	1	1	1	0	3	0	2	1	6	0	1	1	4	1	4	2	0.33	0.69	0.3	0.36	0.36	2	1	-0.8	2	0	0.77	1	0.6	0	0.7	0.2	0.72	0.75	0.78	4	4	3	4	4
8376	2	2	3	2	2	1	0	1	1	4	1	4	1	4	0	1	0	6	0	5	0	1	1	3	2	0.56	0.72	0.3	0.17	0.17	3	1	-1	2	0.67	0.77	0.67	0.73	0.33	0.67	0.6	0.78	0.5	0.65	3	4	4	5	4
8475	2	2	2	2	2	2	1	2	0	4	0	4	1	3	1	4	0	3	0	2	1	3	0	1	1	0.78	0.69	0.2	-0.09	-0.09	7	3	-2	1	1	0.73	0.67	0.7	0.67	0.63	0.8	0.64	0.5	0.65	5	5	5	5	5
8507	2	1	3	2	2	2	1	1	0	1	1	2	0	1	1	1	0	5	0	3	1	2	1	1	1	0.44	0.59	0.6	0.14	0.14	3	1	-1.4	1	0.67	0.63	0.67	0.6	0	0.53	0.4	0.64	0.75	0.75	3	5	4	5	5
8677	2	1	3	3	2	2	1	2	1	4	1	2	1	1	1	1	0	4	0	5	1	2	0	4	2	0.78	0.68	0.2	-0.1	-0.1	7	3	-1.2	1	1	0.6	1	0.77	0.33	0.67	0.6	0.74	0.5	0.53	3	4	5	5	4
8679	2	1	3	3	2	1	0	1	1	3	1	4	1	2	0	1	0	4	0	3	0	1	0	3	2	0.67	0.64	0.3	-0.02	-0.02	6	2	-0.4	3	0.67	0.63	0.67	0.63	0.67	0.67	0.8	0.7	1	0.6	3	3	3	4	4
8764	2	1	2	3	2	2	0	1	1	2	1	1	1	2	0	1	0	1	0	1	1	3	0	4	2	0.78	0.58	0.5	-0.2	-0.2	7	3	0	4	0.67	0.53	1	0.6	0.67	0.6	0.8	0.56	0.5	0.58	2	3	3	4	3
8836	2	2	3	3	2	2	0	6	1	6	1	5	1	2	1	6	1	6	1	4	0	4	1	5	2	0.44	0.89	0	0.44	0.44	2	1	0.8	5	0.67	0.87	0.33	0.87	0.33	0.93	0.2	0.92	0.75	0.6	2	2	3	2	2
8931	2	1	3	1	2	2	1	6	0	3	1	3	0	5	0	1	0	3	0	3	1	6	0	6	1	0.44	0.8	0.1	0.36	0.36	2	1	-1.8	1	0.33	0.7	0.67	0.8	0.33	0.9	0.6	0.82	0.75	0.85	5	5	5	5	4
8946	2	2	4	4	2	2	1	1	0	4	1	4	1	6	1	2	0	5	0	3	0	3	0	5	2	0.56	0.77	0.1	0.21	0.21	2	1	-0.4	3	1	0.83	0.33	0.73	0.33	0.73	0.6	0.76	0.25	0.78	3	4	3	4	3
8948	2	2	4	4	2	2	1	4	1	2	1	4	1	2	1	3	0	6	0	3	0	1	1	4	2	0.56	0.72	0.1	0.17	0.17	3	1	-1	2	1	0.77	0.67	0.6	0	0.8	0.4	0.82	0.5	0.78	3	4	5	4	4
8954	2	2	4	4	2	2	0	4	0	4	1	1	1	2	1	3	0	5	0	4	1	4	1	1	2	0.67	0.71	0.2	0.04	0.04	4	2	-1	2	1	0.73	0.67	0.8	0.33	0.6	0.6	0.7	0.75	0.6	3	4	4	5	4
8955	2	2	4	2	2	2	0	4	1	2	0	3	1	1	1	6	0	6	0	5	1	1	0	3	2	1	0.74	0.3	-0.26	-0.26	8	3	-0.4	3	1	0.83	1	0.67	1	0.73	1	0.82	0.75	0.73	2	4	3	4	4
8967	2	2	3	3	2	2	0	1	1	5	1	5	1	4	1	6	0	6	0	5	0	5	1	5	3	0.67	0.87	0.1	0.2	0.2	3	1	0	4	1	0.93	0.67	0.9	0.33	0.77	0.6	0.84	1	0.65	3	3	3	3	3
8969	2	1	3	2	2	2	0	1	1	2	1	4	1	2	1	1	0	4	0	6	0	2	0	2	1	0.78	0.67	0.2	-0.11	-0.11	7	3	-1.2	1	1	0.63	0.67	0.73	0.67	0.63	0.8	0.74	0.75	0.9	5	4	3	5	4
8979	2	2	4	3	2	2	1	3	1	3	0	1	0	3	1	3	0	4	0	1	1	2	1	4	2	0.67	0.67	0.2	0	0	5	2	-1	2	0.67	0.73	1	0.6	0.33	0.67	0.6	0.66	0.75	0.58	4	5	3	4	4
[truncated: 24 more rows]
[truncated: 8 more columns]

## Sheet: Data_label
id	Q11_Gender	Q12_Age	Q14_Education	Q15_residence	Q17_profession	Q18_farmer_akqu	Q21_SQ001#0	Q21_SQ001#1	Q21_SQ002#0	Q21_SQ002#1	Q21_SQ003#0	Q21_SQ003#1	Q21_SQ004#0	Q21_SQ004#1	Q21_SQ005#0	Q21_SQ005#1	Q21_SQ006#0	Q21_SQ006#1	Q21_SQ007#0	Q21_SQ007#1	Q21_SQ008#0	Q21_SQ008#1	Q21_SQ009#0	Q21_SQ009#1	Q22_SelfAssess	Q21_Accurancy	Q21_Confidence	Q21_Guessed_answers	Q21_Overconfidence	Q21_Accuracy_Indiv	Q21_JA_CatNEW9	Q21_JA_CAT3NEW9	Q23_Opinion_Leader_OLI	Q23_OLI_Qintile	Q21_Correct_ADL1	Q21_Confidence_ADL1	Q21_Correct_ADL2	Q21_Condifence_ADL2	Q21_Correct_ADL3	Q21_Confidence_ADL3	Q21_Correct_False	Q21_Confidence_False	Q21_Correct_True	Q21_Confidence_True	Q23a	Q23b	Q23c	Q23d	Q23e
21	Männlich	30 bis unter 40 Jahre	Mittlere Reife oder gleichwertig	Kleinstadt (5.001 – 20.000)	Nein	Nein	Richtig	70%	Richtig	80%	Richtig	90%	Richtig	80%	Richtig	90%	Richtig	80%	Richtig	90%	Richtig	80%	Falsch	70%	Ich habe mehr Antworten als 50% der deutschen Bevölkerung richtig beantworten können	0.56	0.81	0	0.26	,26	2	Over	0	4	0.67	0.83	0.67	0.83	0.33	0.77	0.2	0.8	1	0.82	... bringe ich mehrere Informationen ein.	Wenige Personen	Die Unterhaltungen sind ausgeglichen.	Selten	Gelegentlich
23	Weiblich	60 Jahre und älter	Abgeschlossenes Studium/ Ausbildung oder gleichwertig	Großstadt (100.001 und mehr)	Nein	Nein	Falsch	50% (da muss ich raten)	Richtig	60%	Richtig	50% (da muss ich raten)	Richtig	80%	Richtig	70%	Falsch	90%	Falsch	100 % (das weiß ich sicher)	Richtig	70%	Falsch	80%	Ich habe mehr Antworten als 50% der deutschen Bevölkerung richtig beantworten können	0.89	0.72	0.2	-0.17	-,17	7	Under	-1	2	1	0.8	1	0.77	0.67	0.6	0.8	0.74	1	0.83	... bringe ich wenige Informationen ein.	Niemand	Die Unterhaltungen sind ausgeglichen.	Nie	Selten
24	Männlich	60 Jahre und älter	Mittlere Reife oder gleichwertig	Dorf, ländlicher Ort (bis zu 5.000)	Nein	Ja	Richtig	50% (da muss ich raten)	Richtig	50% (da muss ich raten)	Richtig	60%	Richtig	60%	Richtig	50% (da muss ich raten)	Falsch	100 % (das weiß ich sicher)	Richtig	50% (da muss ich raten)	Richtig	50% (da muss ich raten)	Richtig	50% (da muss ich raten)	Ich habe mehr Antworten als 50% der deutschen Bevölkerung richtig beantworten können	0.56	0.58	0.6	0.02	,02	4	Good	-0.8	3	1	0.7	0.67	0.5	0	0.53	0.2	0.62	1	0.7	... bringe ich fast keine Informationen ein.	Wenige Personen	Meine Freunde sind bei diesem Themen völlig tonangebend.	Selten	Gelegentlich
28	Weiblich	50 bis unter 60 Jahre	Abitur oder gleichwertig	Kleinstadt (5.001 – 20.000)	Nein	Nein	Richtig	60%	Richtig	60%	Richtig	60%	Richtig	90%	Richtig	90%	Falsch	100 % (das weiß ich sicher)	Falsch	60%	Richtig	50% (da muss ich raten)	Falsch	60%	Ich habe mehr Antworten als 50% der deutschen Bevölkerung richtig beantworten können	0.78	0.7	0.1	-0.08	-,08	7	Under	-0.6	3	1	0.93	1	0.57	0.33	0.6	0.6	0.68	1	0.53	... bringe ich wenige Informationen ein.	Fast keine Personen	Die Unterhaltungen sind ausgeglichen.	Selten	Selten
31	Weiblich	50 bis unter 60 Jahre	Mittlere Reife oder gleichwertig	Kleinstadt (5.001 – 20.000)	Ja	Nein	Falsch	100 % (das weiß ich sicher)	Richtig	80%	Richtig	50% (da muss ich raten)	Falsch	50% (da muss ich raten)	Falsch	50% (da muss ich raten)	Falsch	70%	Falsch	80%	Richtig	60%	Falsch	90%	Ich habe weniger Antworten als 50% der deutschen Bevölkerung richtig beantworten können	0.67	0.7	0.4	0.03	,03	4	Good	1	Opinion leader	0.33	0.57	1	0.73	0.67	0.8	0.8	0.78	1	0.73	... bringe ich mehrere Informationen ein.	Mehrere Personen	Die Unterhaltungen sind ausgeglichen.	Häufig	Regelmäßig
32	Weiblich	40 bis unter 50 Jahre	Mittlere Reife oder gleichwertig	Dorf, ländlicher Ort (bis zu 5.000)	Nein	Nein	Falsch	50% (da muss ich raten)	Richtig	80%	Richtig	60%	Richtig	100 % (das weiß ich sicher)	Richtig	70%	Falsch	100 % (das weiß ich sicher)	Falsch	60%	Richtig	60%	Richtig	60%	Ich habe weniger Antworten als 50% der deutschen Bevölkerung richtig beantworten können	0.78	0.71	0.1	-0.07	-,07	7	Under	-0.2	4	1	0.9	1	0.67	0.33	0.57	0.6	0.66	0.5	0.6	... bringe ich wenige Informationen ein.	Fast keine Personen	Die Unterhaltungen sind ausgeglichen.	Gelegentlich	Gelegentlich
33	Weiblich	30 bis unter 40 Jahre	Abgeschlossenes Studium/ Ausbildung oder gleichwertig	Großstadt (100.001 und mehr)	Nein	Nein	Richtig	50% (da muss ich raten)	Falsch	60%	Falsch	50% (da muss ich raten)	Falsch	60%	Richtig	70%	Falsch	100 % (das weiß ich sicher)	Falsch	50% (da muss ich raten)	Richtig	60%	Richtig	90%	Ich habe mehr Antworten als 50% der deutschen Bevölkerung richtig beantworten können	0.56	0.66	0.3	0.1	,10	3	Over	-0.6	3	0.67	0.77	0.67	0.57	0.33	0.63	0.6	0.68	1	0.78	... bringe ich wenige Informationen ein.	Niemand	Die Unterhaltungen sind ausgeglichen.	Gelegentlich	Selten
34	Weiblich	40 bis unter 50 Jahre	Mittlere Reife oder gleichwertig	Kleinstadt (5.001 – 20.000)	Nein	Nein	Falsch	50% (da muss ich raten)	Richtig	50% (da muss ich raten)	Falsch	70%	Richtig	60%	Richtig	60%	Falsch	80%	Falsch	50% (da muss ich raten)	Falsch	50% (da muss ich raten)	Richtig	50% (da muss ich raten)	Ich habe weniger Antworten als 50% der deutschen Bevölkerung richtig beantworten können	0.78	0.58	0.6	-0.2	-,20	7	Under	-1.4	Strong opinion receiver	1	0.67	0.67	0.5	0.67	0.57	0.8	0.6	0.5	0.63	... bringe ich fast keine Informationen ein.	Niemand	Meine Freunde sind etwas mehr tonangebend.	Nie	Selten
35	Weiblich	50 bis unter 60 Jahre	Abgeschlossenes Studium/ Ausbildung oder gleichwertig	Kleinstadt (5.001 – 20.000)	Nein	Nein	Richtig	90%	Richtig	80%	Falsch	80%	Richtig	70%	Falsch	80%	Falsch	70%	Falsch	80%	Falsch	50% (da muss ich raten)	Falsch	60%	Ich habe mehr Antworten als 50% der deutschen Bevölkerung richtig beantworten können	0.67	0.73	0.2	0.07	,07	3	Over	-0.8	3	0.67	0.73	0.67	0.7	0.67	0.77	0.8	0.76	0.75	0.55	... bringe ich wenige Informationen ein.	Fast keine Personen	Meine Freunde sind etwas mehr tonangebend.	Selten	Selten
40	Männlich	30 bis unter 40 Jahre	Abgeschlossenes Studium/ Ausbildung oder gleichwertig	Dorf, ländlicher Ort (bis zu 5.000)	Nein	Ja	Falsch	90%	Richtig	80%	Falsch	50% (da muss ich raten)	Falsch	80%	Falsch	50% (da muss ich raten)	Falsch	90%	Falsch	100 % (das weiß ich sicher)	Richtig	80%	Falsch	50% (da muss ich raten)	Ich habe mehr Antworten als 50% der deutschen Bevölkerung richtig beantworten können	0.78	0.74	0.4	-0.03	-,03	6	Good	-1.2	2	0.33	0.73	1	0.87	1	0.63	1	0.76	0.5	0.7	... bringe ich fast keine Informationen ein.	Niemand	Meine Freunde sind bei diesem Themen völlig tonangebend.	Selten	Gelegentlich
41	Männlich	60 Jahre und älter	Abitur oder gleichwertig	Mittelstadt (20.001 – 100.000)	Nein	Nein	Falsch	60%	Falsch	60%	Falsch	60%	Falsch	60%	Falsch	60%	Falsch	60%	Falsch	60%	Falsch	60%	Falsch	60%	Ich habe weniger Antworten als 50% der deutschen Bevölkerung richtig beantworten können	0.56	0.6	0	0.04	,04	4	Good	-1.6	Strong opinion receiver	0.33	0.6	0.33	0.6	1	0.6	1	0.6	0.5	0.73	... bringe ich keine Informationen ein.	Niemand	Die Unterhaltungen sind ausgeglichen.	Nie	Nie
44	Weiblich	18 bis unter 30 Jahre	Abgeschlossenes Studium/ Ausbildung oder gleichwertig	Dorf, ländlicher Ort (bis zu 5.000)	Nein	Nein	Falsch	50% (da muss ich raten)	Richtig	50% (da muss ich raten)	Falsch	70%	Richtig	70%	Richtig	80%	Falsch	80%	Falsch	50% (da muss ich raten)	Falsch	60%	Richtig	80%	Ich habe weniger Antworten als 50% der deutschen Bevölkerung richtig beantworten können	0.78	0.66	0.3	-0.12	-,12	7	Under	0.4	Opinion leader	1	0.77	0.67	0.53	0.67	0.67	0.8	0.66	0	0.6	... bringe ich wenige Informationen ein.	Wenige Personen	Die Unterhaltungen sind ausgeglichen.	Gelegentlich	Regelmäßig
45	Weiblich	50 bis unter 60 Jahre	Mittlere Reife oder gleichwertig	Kleinstadt (5.001 – 20.000)	Nein	Nein	Richtig	50% (da muss ich raten)	Richtig	50% (da muss ich raten)	Falsch	50% (da muss ich raten)	Richtig	50% (da muss ich raten)	Richtig	50% (da muss ich raten)	Falsch	90%	Richtig	60%	Richtig	50% (da muss ich raten)	Falsch	50% (da muss ich raten)	Ich habe weniger Antworten als 50% der deutschen Bevölkerung richtig beantworten können	0.78	0.56	0.8	-0.22	-,22	8	Under	-2	Strong opinion receiver	1	0.63	0.67	0.53	0.67	0.5	0.6	0.6	0.75	0.65	... bringe ich keine Informationen ein.	Niemand	Meine Freunde sind bei diesem Themen völlig tonangebend.	Nie	Nie
46	Männlich	18 bis unter 30 Jahre	Abitur oder gleichwertig	Großstadt (100.001 und mehr)	Nein	Ja	Falsch	50% (da muss ich raten)	Richtig	70%	Falsch	70%	Falsch	50% (da muss ich raten)	Falsch	50% (da muss ich raten)	Falsch	70%	Falsch	80%	Falsch	60%	Richtig	50% (da muss ich raten)	Ich habe mehr Antworten als 50% der deutschen Bevölkerung richtig beantworten können	0.56	0.61	0.5	0.06	,06	3	Over	-1	2	0.33	0.57	0.67	0.7	0.67	0.57	0.8	0.64	1	0.5	... bringe ich fast keine Informationen ein.	Wenige Personen	Meine Freunde sind etwas mehr tonangebend.	Nie	Selten
50	Männlich	60 Jahre und älter	Abgeschlossenes Studium/ Ausbildung oder gleichwertig	Großstadt (100.001 und mehr)	Nein	Nein	Falsch	60%	Richtig	80%	Falsch	50% (da muss ich raten)	Richtig	80%	Richtig	70%	Richtig	70%	Falsch	80%	Richtig	60%	Richtig	60%	Ich habe mehr Antworten als 50% der deutschen Bevölkerung richtig beantworten können	0.78	0.68	0.2	-0.1	-,10	7	Under	-1.4	Strong opinion receiver	0.67	0.73	1	0.73	0.67	0.57	0.6	0.64	0.25	0.58	... bringe ich wenige Informationen ein.	Niemand	Meine Freunde sind etwas mehr tonangebend.	Nie	Nie
51	Männlich	30 bis unter 40 Jahre	Abgeschlossenes Studium/ Ausbildung oder gleichwertig	Mittelstadt (20.001 – 100.000)	Ja	Nein	Richtig	50% (da muss ich raten)	Richtig	50% (da muss ich raten)	Falsch	60%	Falsch	50% (da muss ich raten)	Richtig	50% (da muss ich raten)	Falsch	60%	Falsch	50% (da muss ich raten)	Falsch	50% (da muss ich raten)	Richtig	60%	Ich habe weniger Antworten als 50% der deutschen Bevölkerung richtig beantworten können	0.56	0.53	0.6	-0.02	-,02	6	Good	-2	Strong opinion receiver	0.67	0.53	0.67	0.5	0.33	0.57	0.6	0.56	1	0.73	... bringe ich keine Informationen ein.	Niemand	Meine Freunde sind bei diesem Themen völlig tonangebend.	Nie	Nie
52	Weiblich	50 bis unter 60 Jahre	Abitur oder gleichwertig	Kleinstadt (5.001 – 20.000)	Nein	Nein	Richtig	80%	Richtig	60%	Falsch	60%	Richtig	70%	Richtig	60%	Falsch	100 % (das weiß ich sicher)	Falsch	60%	Richtig	60%	Falsch	70%	Ich habe mehr Antworten als 50% der deutschen Bevölkerung richtig beantworten können	0.89	0.69	0	-0.2	-,20	7	Under	1.2	Opinion leader	1	0.77	1	0.6	0.67	0.7	0.8	0.74	0.5	0.5	... bringe ich sehr viele Informationen ein.	Mehrere Personen	Ich bin etwas mehr tonangebend.	Häufig	Häufig
53	Weiblich	18 bis unter 30 Jahre	Abgeschlossenes Studium/ Ausbildung oder gleichwertig	Kleinstadt (5.001 – 20.000)	Nein	Ja	Falsch	50% (da muss ich raten)	Richtig	60%	Falsch	50% (da muss ich raten)	Richtig	60%	Richtig	60%	Falsch	70%	Falsch	60%	Falsch	50% (da muss ich raten)	Falsch	70%	Ich habe weniger Antworten als 50% der deutschen Bevölkerung richtig beantworten können	0.89	0.59	0.4	-0.3	-,30	8	Under	-0.2	4	1	0.63	0.67	0.57	1	0.57	1	0.6	1	0.63	... bringe ich wenige Informationen ein.	Wenige Personen	Meine Freunde sind etwas mehr tonangebend.	Selten	Häufig
54	Weiblich	60 Jahre und älter	Abgeschlossenes Studium/ Ausbildung oder gleichwertig	Kleinstadt (5.001 – 20.000)	Nein	Ja	Falsch	80%	Richtig	100 % (das weiß ich sicher)	Falsch	100 % (das weiß ich sicher)	Richtig	100 % (das weiß ich sicher)	Richtig	70%	Falsch	100 % (das weiß ich sicher)	Richtig	70%	Falsch	90%	Falsch	100 % (das weiß ich sicher)	Ich habe mehr Antworten als 50% der deutschen Bevölkerung richtig beantworten können	0.78	0.9	0	0.12	,12	3	Over	0.2	Opinion leader	1	0.9	0.33	0.87	1	0.93	0.8	0.9	0.75	0.58	... bringe ich mehrere Informationen ein.	Wenige Personen	Die Unterhaltungen sind ausgeglichen.	Gelegentlich	Gelegentlich
55	Weiblich	60 Jahre und älter	Abitur oder gleichwertig	Großstadt (100.001 und mehr)	Nein	Nein	Richtig	100 % (das weiß ich sicher)	Falsch	70%	Falsch	70%	Falsch	80%	Richtig	90%	Falsch	90%	Falsch	100 % (das weiß ich sicher)	Falsch	70%	Falsch	80%	Ich habe mehr Antworten als 50% der deutschen Bevölkerung richtig beantworten können	0.56	0.83	0	0.28	,28	2	Over	0.4	Opinion leader	0.67	0.87	0.33	0.8	0.67	0.83	0.8	0.88	0.75	0.9	... bringe ich mehrere Informationen ein.	Mehrere Personen	Die Unterhaltungen sind ausgeglichen.	Gelegentlich	Gelegentlich
57	Männlich	30 bis unter 40 Jahre	Abgeschlossenes Studium/ Ausbildung oder gleichwertig	Großstadt (100.001 und mehr)	Nein	Ja	Richtig	90%	Richtig	50% (da muss ich raten)	Richtig	70%	Richtig	60%	Richtig	90%	Falsch	90%	Falsch	60%	Richtig	60%	Falsch	50% (da muss ich raten)	Ich habe mehr Antworten als 50% der deutschen Bevölkerung richtig beantworten können	0.78	0.69	0.2	-0.09	-,09	7	Under	-0.6	3	1	0.8	1	0.57	0.33	0.7	0.6	0.72	0.25	0.78	... bringe ich wenige Informationen ein.	Fast keine Personen	Meine Freunde sind etwas mehr tonangebend.	Selten	Gelegentlich
58	Männlich	30 bis unter 40 Jahre	Abgeschlossenes Studium/ Ausbildung oder gleichwertig	Mittelstadt (20.001 – 100.000)	Nein	Nein	Richtig	50% (da muss ich raten)	Falsch	70%	Richtig	50% (da muss ich raten)	Falsch	70%	Richtig	90%	Falsch	90%	Falsch	90%	Richtig	90%	Richtig	100 % (das weiß ich sicher)	Ich habe mehr Antworten als 50% der deutschen Bevölkerung richtig beantworten können	0.44	0.78	0.2	0.33	,33	2	Over	0.6	Opinion leader	0.67	0.83	0.67	0.83	0	0.67	0.4	0.76	1	0.65	... bringe ich mehrere Informationen ein.	Mehrere Personen	Ich bin etwas mehr tonangebend.	Gelegentlich	Gelegentlich
59	Männlich	60 Jahre und älter	Hauptschulabschluss oder gleichwertig, (noch) kein allgemeiner Schulabschluss	Dorf, ländlicher Ort (bis zu 5.000)	Nein	Nein	Richtig	80%	Falsch	80%	Richtig	80%	Falsch	80%	Falsch	80%	Falsch	80%	Falsch	80%	Richtig	80%	Falsch	80%	Ich habe mehr Antworten als 90% der deutschen Bevölkerung richtig beantworten können	0.44	0.8	0	0.36	,36	2	Over	-1	2	0.33	0.8	0.67	0.8	0.33	0.8	0.6	0.8	0.5	0.8	... bringe ich wenige Informationen ein.	Niemand	Die Unterhaltungen sind ausgeglichen.	Nie	Selten
60	Weiblich	60 Jahre und älter	Mittlere Reife oder gleichwertig	Großstadt (100.001 und mehr)	Nein	Ja	Richtig	50% (da muss ich raten)	Falsch	50% (da muss ich raten)	Richtig	50% (da muss ich raten)	Falsch	50% (da muss ich raten)	Richtig	60%	Richtig	80%	Richtig	50% (da muss ich raten)	Falsch	60%	Falsch	80%	Ich habe weniger Antworten als 50% der deutschen Bevölkerung richtig beantworten können	0.22	0.59	0.5	0.37	,37	2	Over	-0.2	4	0.33	0.63	0	0.53	0.33	0.6	0.2	0.62	0.25	0.8	... bringe ich wenige Informationen ein.	Wenige Personen	Die Unterhaltungen sind ausgeglichen.	Selten	Gelegentlich
61	Weiblich	40 bis unter 50 Jahre	Mittlere Reife oder gleichwertig	Dorf, ländlicher Ort (bis zu 5.000)	Nein	Nein	Falsch	60%	Falsch	70%	Richtig	60%	Richtig	60%	Richtig	80%	Falsch	90%	Falsch	80%	Richtig	60%	Falsch	80%	Ich habe mehr Antworten als 50% der deutschen Bevölkerung richtig beantworten können	0.78	0.71	0.1	-0.07	-,07	7	Under	-0.8	3	1	0.77	0.67	0.7	0.67	0.67	0.8	0.74	0.25	0.55	... bringe ich fast keine Informationen ein.	Fast keine Personen	Die Unterhaltungen sind ausgeglichen.	Selten	Selten
62	Männlich	30 bis unter 40 Jahre	Abgeschlossenes Studium/ Ausbildung oder gleichwertig	Kleinstadt (5.001 – 20.000)	Nein	Ja	Falsch	90%	Richtig	90%	Richtig	90%	Falsch	90%	Richtig	100 % (das weiß ich sicher)	Falsch	90%	Falsch	100 % (das weiß ich sicher)	Richtig	90%	Falsch	90%	Ich habe mehr Antworten als 50% der deutschen Bevölkerung richtig beantworten können	0.78	0.92	0	0.14	,14	3	Over	0.6	Opinion leader	0.67	0.93	1	0.93	0.67	0.9	0.8	0.92	0.75	0.68	... bringe ich mehrere Informationen ein.	Mehrere Personen	Die Unterhaltungen sind ausgeglichen.	Gelegentlich	Häufig
63	Weiblich	18 bis unter 30 Jahre	Abitur oder gleichwertig	Großstadt (100.001 und mehr)	Nein	Nein	Falsch	50% (da muss ich raten)	Richtig	50% (da muss ich raten)	Falsch	60%	Richtig	70%	Falsch	50% (da muss ich raten)	Falsch	60%	Richtig	50% (da muss ich raten)	Falsch	60%	Richtig	60%	Ich habe mehr Antworten als 50% der deutschen Bevölkerung richtig beantworten können	0.56	0.57	0.4	0.01	,01	4	Good	-0.6	3	0.67	0.6	0.33	0.53	0.67	0.57	0.6	0.56	0.75	0.93	... bringe ich fast keine Informationen ein.	Wenige Personen	Die Unterhaltungen sind ausgeglichen.	Selten	Selten
64	Weiblich	60 Jahre und älter	Abitur oder gleichwertig	Kleinstadt (5.001 – 20.000)	Nein	Nein	Richtig	100 % (das weiß ich sicher)	Richtig	100 % (das weiß ich sicher)	Richtig	100 % (das weiß ich sicher)	Richtig	100 % (das weiß ich sicher)	Falsch	100 % (das weiß ich sicher)	Falsch	100 % (das weiß ich sicher)	Richtig	100 % (das weiß ich sicher)	Richtig	80%	Falsch	90%	Ich habe mehr Antworten als 50% der deutschen Bevölkerung richtig beantworten können	0.56	0.97	0	0.41	,41	2	Over	0	4	0.67	1	0.67	0.93	0.33	0.97	0.4	0.98	0.5	0.58	... bringe ich mehrere Informationen ein.	Fast keine Personen	Die Unterhaltungen sind ausgeglichen.	Gelegentlich	Gelegentlich
65	Männlich	60 Jahre und älter	Abgeschlossenes Studium/ Ausbildung oder gleichwertig	Kleinstadt (5.001 – 20.000)	Nein	Ja	Falsch	50% (da muss ich raten)	Richtig	70%	Falsch	50% (da muss ich raten)	Richtig	50% (da muss ich raten)	Richtig	100 % (das weiß ich sicher)	Falsch	50% (da muss ich raten)	Falsch	100 % (das weiß ich sicher)	Richtig	70%	Richtig	50% (da muss ich raten)	Ich habe mehr Antworten als 50% der deutschen Bevölkerung richtig beantworten können	0.89	0.66	0.5	-0.23	-,23	8	Under	-0.4	4	1	0.67	1	0.8	0.67	0.5	0.8	0.6	0.75	0.95	... bringe ich wenige Informationen ein.	Fast keine Personen	Die Unterhaltungen sind ausgeglichen.	Selten	Gelegentlich
66	Weiblich	18 bis unter 30 Jahre	Abgeschlossenes Studium/ Ausbildung oder gleichwertig	Großstadt (100.001 und mehr)	Ja	Ja	Falsch	50% (da muss ich raten)	Richtig	60%	Richtig	50% (da muss ich raten)	Richtig	70%	Richtig	50% (da muss ich raten)	Falsch	80%	Falsch	80%	Falsch	50% (da muss ich raten)	Richtig	70%	Ich habe mehr Antworten als 50% der deutschen Bevölkerung richtig beantworten können	0.67	0.62	0.5	-0.04	-,04	6	Good	-0.8	3	1	0.67	0.67	0.63	0.33	0.57	0.6	0.66	1	0.73	... bringe ich fast keine Informationen ein.	Niemand	Die Unterhaltungen sind ausgeglichen.	Selten	Gelegentlich
67	Weiblich	18 bis unter 30 Jahre	Abgeschlossenes Studium/ Ausbildung oder gleichwertig	Mittelstadt (20.001 – 100.000)	Nein	Nein	Richtig	90%	Richtig	50% (da muss ich raten)	Richtig	70%	Richtig	70%	Richtig	80%	Falsch	70%	Falsch	80%	Falsch	60%	Falsch	50% (da muss ich raten)	Ich habe mehr Antworten als 50% der deutschen Bevölkerung richtig beantworten können	0.67	0.69	0.2	0.02	,02	4	Good	-0.2	4	1	0.73	0.67	0.63	0.33	0.7	0.6	0.72	0.75	0.58	... bringe ich wenige Informationen ein.	Fast keine Personen	Die Unterhaltungen sind ausgeglichen.	Gelegentlich	Gelegentlich
69	Weiblich	60 Jahre und älter	Mittlere Reife oder gleichwertig	Mittelstadt (20.001 – 100.000)	Nein	Nein	Richtig	100 % (das weiß ich sicher)	Richtig	100 % (das weiß ich sicher)	Falsch	100 % (das weiß ich sicher)	Richtig	100 % (das weiß ich sicher)	Falsch	70%	Falsch	100 % (das weiß ich sicher)	Falsch	60%	Richtig	100 % (das weiß ich sicher)	Richtig	100 % (das weiß ich sicher)	Ich habe mehr Antworten als 50% der deutschen Bevölkerung richtig beantworten können	0.67	0.92	0	0.26	,26	2	Over	-0.8	3	0.67	0.9	1	0.87	0.33	1	0.6	0.92	0.75	0.65	... bringe ich wenige Informationen ein.	Fast keine Personen	Die Unterhaltungen sind ausgeglichen.	Nie	Selten
71	Weiblich	60 Jahre und älter	Abgeschlossenes Studium/ Ausbildung oder gleichwertig	Kleinstadt (5.001 – 20.000)	Nein	Nein	Falsch	70%	Richtig	60%	Falsch	50% (da muss ich raten)	Richtig	70%	Richtig	50% (da muss ich raten)	Falsch	50% (da muss ich raten)	Falsch	70%	Falsch	60%	Falsch	70%	Ich habe mehr Antworten als 50% der deutschen Bevölkerung richtig beantworten können	0.89	0.61	0.3	-0.28	-,28	8	Under	0	4	1	0.57	0.67	0.63	1	0.63	1	0.62	0.75	0.93	... bringe ich mehrere Informationen ein.	Mehrere Personen	Die Unterhaltungen sind ausgeglichen.	Nie	Gelegentlich
72	Weiblich	50 bis unter 60 Jahre	Mittlere Reife oder gleichwertig	Mittelstadt (20.001 – 100.000)	Nein	Nein	Richtig	100 % (das weiß ich sicher)	Richtig	100 % (das weiß ich sicher)	Richtig	90%	Richtig	70%	Falsch	60%	Falsch	100 % (das weiß ich sicher)	Falsch	90%	Richtig	80%	Falsch	100 % (das weiß ich sicher)	Ich habe mehr Antworten als 75% der deutschen Bevölkerung richtig beantworten können	0.67	0.88	0	0.21	,21	2	Over	-0.2	4	0.67	0.77	1	0.9	0.33	0.97	0.6	0.96	0.75	0.6	... bringe ich mehrere Informationen ein.	Fast keine Personen	Ich bin etwas mehr tonangebend.	Selten	Selten
73	Männlich	60 Jahre und älter	Abgeschlossenes Studium/ Ausbildung oder gleichwertig	Kleinstadt (5.001 – 20.000)	Nein	Nein	Richtig	100 % (das weiß ich sicher)	Richtig	50% (da muss ich raten)	Richtig	50% (da muss ich raten)	Falsch	70%	Richtig	70%	Richtig	70%	Falsch	100 % (das weiß ich sicher)	Richtig	70%	Falsch	50% (da muss ich raten)	Ich habe mehr Antworten als 50% der deutschen Bevölkerung richtig beantworten können	0.56	0.7	0.3	0.14	,14	3	Over	-0.6	3	0.33	0.7	1	0.73	0.33	0.67	0.4	0.74	0.75	0.78	... bringe ich wenige Informationen ein.	Fast keine Personen	Meine Freunde sind etwas mehr tonangebend.	Selten	Gelegentlich
75	Weiblich	40 bis unter 50 Jahre	Abgeschlossenes Studium/ Ausbildung oder gleichwertig	Kleinstadt (5.001 – 20.000)	Nein	Nein	Falsch	80%	Falsch	70%	Richtig	70%	Richtig	90%	Richtig	80%	Falsch	60%	Falsch	100 % (das weiß ich sicher)	Falsch	50% (da muss ich raten)	Richtig	80%	Ich habe mehr Antworten als 75% der deutschen Bevölkerung richtig beantworten können	0.56	0.76	0.1	0.2	,20	3	Over	0	4	1	0.77	0.33	0.73	0.33	0.77	0.6	0.78	0.75	0.65	... bringe ich mehrere Informationen ein.	Wenige Personen	Die Unterhaltungen sind ausgeglichen.	Gelegentlich	Selten
77	Männlich	60 Jahre und älter	Abgeschlossenes Studium/ Ausbildung oder gleichwertig	Mittelstadt (20.001 – 100.000)	Nein	Nein	Richtig	50% (da muss ich raten)	Richtig	50% (da muss ich raten)	Falsch	50% (da muss ich raten)	Richtig	50% (da muss ich raten)	Richtig	70%	Falsch	100 % (das weiß ich sicher)	Falsch	50% (da muss ich raten)	Falsch	50% (da muss ich raten)	Falsch	50% (da muss ich raten)	Ich habe weniger Antworten als 50% der deutschen Bevölkerung richtig beantworten können	0.78	0.58	0.8	-0.2	-,20	7	Under	-1.6	Strong opinion receiver	1	0.73	0.67	0.5	0.67	0.5	0.8	0.6	0.5	0.73	... bringe ich keine Informationen ein.	Niemand	Die Unterhaltungen sind ausgeglichen.	Nie	Nie
78	Weiblich	60 Jahre und älter	Abgeschlossenes Studium/ Ausbildung oder gleichwertig	Mittelstadt (20.001 – 100.000)	Nein	Nein	Falsch	50% (da muss ich raten)	Richtig	50% (da muss ich raten)	Richtig	50% (da muss ich raten)	Richtig	80%	Richtig	50% (da muss ich raten)	Falsch	90%	Falsch	80%	Richtig	50% (da muss ich raten)	Richtig	50% (da muss ich raten)	Ich habe mehr Antworten als 50% der deutschen Bevölkerung richtig beantworten können	0.78	0.61	0.7	-0.17	-,17	7	Under	-0.6	3	1	0.73	1	0.6	0.33	0.5	0.6	0.64	0.75	0.55	... bringe ich wenige Informationen ein.	Niemand	Die Unterhaltungen sind ausgeglichen.	Selten	Gelegentlich
81	Weiblich	60 Jahre und älter	Abgeschlossenes Studium/ Ausbildung oder gleichwertig	Großstadt (100.001 und mehr)	Nein	Nein	Richtig	80%	Falsch	60%	Richtig	50% (da muss ich raten)	Richtig	90%	Richtig	90%	Richtig	80%	Falsch	50% (da muss ich raten)	Falsch	60%	Richtig	80%	Ich habe mehr Antworten als 50% der deutschen Bevölkerung richtig beantworten können	0.33	0.71	0.2	0.38	,38	2	Over	0	4	0.67	0.87	0.33	0.57	0	0.7	0.2	0.68	1	0.58	... bringe ich wenige Informationen ein.	Wenige Personen	Die Unterhaltungen sind ausgeglichen.	Gelegentlich	Gelegentlich
82	Weiblich	60 Jahre und älter	Abgeschlossenes Studium/ Ausbildung oder gleichwertig	Dorf, ländlicher Ort (bis zu 5.000)	Nein	Ja	Richtig	70%	Falsch	100 % (das weiß ich sicher)	Richtig	50% (da muss ich raten)	Richtig	50% (da muss ich raten)	Richtig	100 % (das weiß ich sicher)	Falsch	100 % (das weiß ich sicher)	Falsch	100 % (das weiß ich sicher)	Richtig	50% (da muss ich raten)	Falsch	100 % (das weiß ich sicher)	Ich habe mehr Antworten als 50% der deutschen Bevölkerung richtig beantworten können	0.67	0.8	0.3	0.13	,13	3	Over	1.4	Opinion leader	1	0.83	0.67	0.83	0.33	0.73	0.6	0.84	0.5	0.75	... bringe ich sehr viele Informationen ein.	Mehrere Personen	Die Unterhaltungen sind ausgeglichen.	Regelmäßig	Regelmäßig
83	Männlich	40 bis unter 50 Jahre	Abitur oder gleichwertig	Großstadt (100.001 und mehr)	Nein	Nein	Falsch	50% (da muss ich raten)	Richtig	60%	Richtig	80%	Richtig	70%	Richtig	60%	Falsch	80%	Richtig	70%	Richtig	50% (da muss ich raten)	Falsch	90%	Ich habe weniger Antworten als 50% der deutschen Bevölkerung richtig beantworten können	0.78	0.68	0.3	-0.1	-,10	7	Under	-0.8	3	1	0.7	0.67	0.6	0.67	0.73	0.6	0.74	0.75	0.75	... bringe ich wenige Informationen ein.	Niemand	Die Unterhaltungen sind ausgeglichen.	Selten	Selten
84	Weiblich	60 Jahre und älter	Mittlere Reife oder gleichwertig	Kleinstadt (5.001 – 20.000)	Nein	Nein	Falsch	50% (da muss ich raten)	Richtig	50% (da muss ich raten)	Falsch	50% (da muss ich raten)	Richtig	50% (da muss ich raten)	Richtig	50% (da muss ich raten)	Falsch	100 % (das weiß ich sicher)	Falsch	80%	Falsch	50% (da muss ich raten)	Falsch	50% (da muss ich raten)	Ich habe weniger Antworten als 50% der deutschen Bevölkerung richtig beantworten können	0.89	0.59	0.8	-0.3	-,30	8	Under	-1.6	Strong opinion receiver	1	0.67	0.67	0.6	1	0.5	1	0.66	1	0.6	... bringe ich keine Informationen ein.	Niemand	Die Unterhaltungen sind ausgeglichen.	Nie	Nie
85	Männlich	60 Jahre und älter	Abgeschlossenes Studium/ Ausbildung oder gleichwertig	Kleinstadt (5.001 – 20.000)	Nein	Nein	Falsch	70%	Richtig	70%	Richtig	70%	Richtig	70%	Falsch	70%	Falsch	80%	Richtig	70%	Falsch	70%	Richtig	70%	Ich habe mehr Antworten als 50% der deutschen Bevölkerung richtig beantworten können	0.44	0.71	0	0.27	,27	2	Over	-1.2	2	0.67	0.73	0.33	0.7	0.33	0.7	0.4	0.72	0.75	0.5	... bringe ich wenige Informationen ein.	Niemand	Die Unterhaltungen sind ausgeglichen.	Nie	Nie
86	Weiblich	60 Jahre und älter	Mittlere Reife oder gleichwertig	Großstadt (100.001 und mehr)	Nein	Nein	Richtig	80%	Richtig	80%	Richtig	80%	Richtig	80%	Richtig	80%	Richtig	80%	Falsch	90%	Richtig	80%	Richtig	80%	Ich habe mehr Antworten als 50% der deutschen Bevölkerung richtig beantworten können	0.56	0.81	0	0.26	,26	2	Over	-0.6	3	0.67	0.8	1	0.83	0	0.8	0.2	0.82	0.5	0.7	... bringe ich wenige Informationen ein.	Niemand	Die Unterhaltungen sind ausgeglichen.	Gelegentlich	Selten
87	Weiblich	60 Jahre und älter	Abitur oder gleichwertig	Mittelstadt (20.001 – 100.000)	Nein	Nein	Falsch	90%	Richtig	80%	Richtig	70%	Falsch	70%	Richtig	80%	Richtig	60%	Falsch	100 % (das weiß ich sicher)	Richtig	60%	Falsch	60%	Ich habe mehr Antworten als 50% der deutschen Bevölkerung richtig beantworten können	0.67	0.74	0	0.08	,08	3	Over	-1	2	0.33	0.7	1	0.8	0.67	0.73	0.6	0.76	1	0.8	... bringe ich fast keine Informationen ein.	Fast keine Personen	Die Unterhaltungen sind ausgeglichen.	Nie	Selten
89	Weiblich	50 bis unter 60 Jahre	Mittlere Reife oder gleichwertig	Mittelstadt (20.001 – 100.000)	Nein	Nein	Falsch	60%	Falsch	60%	Richtig	60%	Richtig	70%	Richtig	80%	Falsch	60%	Falsch	60%	Falsch	50% (da muss ich raten)	Falsch	80%	Ich habe mehr Antworten als 50% der deutschen Bevölkerung richtig beantworten können	0.67	0.64	0.1	-0.02	-,02	6	Good	-0.8	3	1	0.7	0.33	0.57	0.67	0.67	0.8	0.64	0.75	0.73	... bringe ich fast keine Informationen ein.	Wenige Personen	Meine Freunde sind etwas mehr tonangebend.	Selten	Selten
91	Männlich	50 bis unter 60 Jahre	Mittlere Reife oder gleichwertig	Großstadt (100.001 und mehr)	Nein	Nein	Falsch	50% (da muss ich raten)	Richtig	60%	Falsch	70%	Richtig	50% (da muss ich raten)	Richtig	50% (da muss ich raten)	Falsch	70%	Richtig	60%	Richtig	70%	Falsch	60%	Ich habe mehr Antworten als 50% der deutschen Bevölkerung richtig beantworten können	0.89	0.6	0.3	-0.29	-,29	8	Under	-1.6	Strong opinion receiver	1	0.57	0.67	0.63	1	0.6	0.8	0.62	0.5	0.65	... bringe ich keine Informationen ein.	Niemand	Die Unterhaltungen sind ausgeglichen.	Nie	Nie
92	Männlich	60 Jahre und älter	Abgeschlossenes Studium/ Ausbildung oder gleichwertig	Mittelstadt (20.001 – 100.000)	Nein	Nein	Richtig	70%	Falsch	50% (da muss ich raten)	Richtig	80%	Falsch	60%	Richtig	80%	Falsch	100 % (das weiß ich sicher)	Falsch	100 % (das weiß ich sicher)	Falsch	50% (da muss ich raten)	Richtig	80%	Ich habe mehr Antworten als 50% der deutschen Bevölkerung richtig beantworten können	0.33	0.74	0.2	0.41	,41	2	Over	-0.2	4	0.67	0.8	0.33	0.67	0	0.77	0.4	0.86	1	0.58	... bringe ich mehrere Informationen ein.	Niemand	Die Unterhaltungen sind ausgeglichen.	Gelegentlich	Gelegentlich
93	Männlich	60 Jahre und älter	Abgeschlossenes Studium/ Ausbildung oder gleichwertig	Mittelstadt (20.001 – 100.000)	Nein	Ja	Falsch	60%	Richtig	60%	Falsch	60%	Falsch	50% (da muss ich raten)	Richtig	80%	Falsch	70%	Falsch	70%	Richtig	60%	Falsch	50% (da muss ich raten)	Ich habe mehr Antworten als 50% der deutschen Bevölkerung richtig beantworten können	0.89	0.62	0.3	-0.27	-,27	8	Under	-1.4	Strong opinion receiver	0.67	0.67	1	0.63	1	0.57	1	0.62	0.25	0.6	... bringe ich fast keine Informationen ein.	Fast keine Personen	Meine Freunde sind bei diesem Themen völlig tonangebend.	Nie	Selten
96	Weiblich	60 Jahre und älter	Mittlere Reife oder gleichwertig	Großstadt (100.001 und mehr)	Nein	Nein	Richtig	80%	Richtig	70%	Falsch	50% (da muss ich raten)	Falsch	80%	Richtig	70%	Falsch	90%	Falsch	80%	Falsch	70%	Falsch	80%	Ich habe mehr Antworten als 75% der deutschen Bevölkerung richtig beantworten können	0.67	0.74	0.1	0.08	,08	3	Over	0.4	Opinion leader	0.67	0.8	0.67	0.73	0.67	0.7	0.8	0.76	0.75	0.63	... bringe ich mehrere Informationen ein.	Mehrere Personen	Die Unterhaltungen sind ausgeglichen.	Gelegentlich	Gelegentlich
97	Männlich	40 bis unter 50 Jahre	Mittlere Reife oder gleichwertig	Dorf, ländlicher Ort (bis zu 5.000)	Nein	Nein	Richtig	50% (da muss ich raten)	Richtig	50% (da muss ich raten)	Richtig	50% (da muss ich raten)	Falsch	50% (da muss ich raten)	Richtig	50% (da muss ich raten)	Falsch	50% (da muss ich raten)	Falsch	50% (da muss ich raten)	Richtig	50% (da muss ich raten)	Richtig	50% (da muss ich raten)	Ich habe weniger Antworten als 50% der deutschen Bevölkerung richtig beantworten können	0.56	0.5	1	-0.06	-,06	7	Under	-1	2	0.67	0.5	1	0.5	0	0.5	0.4	0.5	0.5	0.73	... bringe ich keine Informationen ein.	Fast keine Personen	Meine Freunde sind etwas mehr tonangebend.	Selten	Gelegentlich
98	Männlich	60 Jahre und älter	Abgeschlossenes Studium/ Ausbildung oder gleichwertig	Mittelstadt (20.001 – 100.000)	Nein	Nein	Richtig	50% (da muss ich raten)	Falsch	50% (da muss ich raten)	Richtig	60%	Richtig	50% (da muss ich raten)	Richtig	70%	Falsch	90%	Falsch	80%	Falsch	50% (da muss ich raten)	Falsch	90%	Ich habe weniger Antworten als 50% der deutschen Bevölkerung richtig beantworten können	0.56	0.66	0.5	0.1	,10	3	Over	-0.8	3	1	0.7	0.33	0.6	0.33	0.67	0.6	0.74	0.75	0.5	... bringe ich wenige Informationen ein.	Wenige Personen	Die Unterhaltungen sind ausgeglichen.	Nie	Nie
99	Männlich	60 Jahre und älter	Abgeschlossenes Studium/ Ausbildung oder gleichwertig	Kleinstadt (5.001 – 20.000)	Nein	Nein	Richtig	100 % (das weiß ich sicher)	Richtig	90%	Richtig	90%	Falsch	60%	Richtig	100 % (das weiß ich sicher)	Falsch	100 % (das weiß ich sicher)	Falsch	100 % (das weiß ich sicher)	Richtig	80%	Richtig	100 % (das weiß ich sicher)	Ich habe mehr Antworten als 75% der deutschen Bevölkerung richtig beantworten können	0.56	0.91	0	0.36	,36	2	Over	0	4	0.67	0.87	1	0.9	0	0.97	0.4	0.98	0.5	0.55	... bringe ich mehrere Informationen ein.	Wenige Personen	Die Unterhaltungen sind ausgeglichen.	Selten	Gelegentlich
100	Männlich	30 bis unter 40 Jahre	Abitur oder gleichwertig	Großstadt (100.001 und mehr)	Nein	Nein	Falsch	60%	Richtig	60%	Richtig	90%	Richtig	80%	Richtig	80%	Falsch	100 % (das weiß ich sicher)	Falsch	80%	Richtig	60%	Falsch	90%	Ich habe mehr Antworten als 50% der deutschen Bevölkerung richtig beantworten können	0.89	0.78	0	-0.11	-,11	7	Under	-1	2	1	0.87	1	0.67	0.67	0.8	0.8	0.84	0.75	0.83	... bringe ich wenige Informationen ein.	Niemand	Meine Freunde sind etwas mehr tonangebend.	Selten	Selten
101	Weiblich	60 Jahre und älter	Abgeschlossenes Studium/ Ausbildung oder gleichwertig	Großstadt (100.001 und mehr)	Nein	Nein	Richtig	50% (da muss ich raten)	Richtig	60%	Falsch	50% (da muss ich raten)	Richtig	90%	Richtig	50% (da muss ich raten)	Falsch	100 % (das weiß ich sicher)	Richtig	70%	Richtig	50% (da muss ich raten)	Falsch	100 % (das weiß ich sicher)	Ich habe mehr Antworten als 50% der deutschen Bevölkerung richtig beantworten können	0.78	0.69	0.4	-0.09	-,09	7	Under	0	4	1	0.8	0.67	0.6	0.67	0.67	0.6	0.74	1	0.7	... bringe ich mehrere Informationen ein.	Niemand	Die Unterhaltungen sind ausgeglichen.	Gelegentlich	Häufig
103	Männlich	60 Jahre und älter	Abgeschlossenes Studium/ Ausbildung oder gleichwertig	Kleinstadt (5.001 – 20.000)	Nein	Nein	Richtig	70%	Richtig	50% (da muss ich raten)	Falsch	50% (da muss ich raten)	Richtig	70%	Richtig	80%	Falsch	80%	Falsch	80%	Falsch	70%	Falsch	50% (da muss ich raten)	Ich habe mehr Antworten als 50% der deutschen Bevölkerung richtig beantworten können	0.78	0.67	0.3	-0.11	-,11	7	Under	0	4	1	0.77	0.67	0.67	0.67	0.57	0.8	0.66	1	0.63	... bringe ich mehrere Informationen ein.	Wenige Personen	Die Unterhaltungen sind ausgeglichen.	Selten	Gelegentlich
106	Weiblich	60 Jahre und älter	Abgeschlossenes Studium/ Ausbildung oder gleichwertig	Dorf, ländlicher Ort (bis zu 5.000)	Nein	Nein	Falsch	80%	Richtig	70%	Richtig	90%	Richtig	90%	Richtig	50% (da muss ich raten)	Falsch	80%	Richtig	50% (da muss ich raten)	Richtig	70%	Falsch	80%	Ich habe weniger Antworten als 50% der deutschen Bevölkerung richtig beantworten können	0.78	0.73	0.3	-0.04	-,04	6	Good	1.4	Opinion leader	1	0.73	0.67	0.63	0.67	0.83	0.6	0.76	0.75	0.68	... bringe ich mehrere Informationen ein.	Sehr viele Personen	Ich bin etwas mehr tonangebend.	Regelmäßig	Häufig
107	Weiblich	30 bis unter 40 Jahre	Abitur oder gleichwertig	Dorf, ländlicher Ort (bis zu 5.000)	Nein	Nein	Richtig	70%	Falsch	80%	Falsch	50% (da muss ich raten)	Richtig	70%	Richtig	70%	Falsch	80%	Falsch	50% (da muss ich raten)	Richtig	70%	Falsch	50% (da muss ich raten)	Ich habe mehr Antworten als 50% der deutschen Bevölkerung richtig beantworten können	0.78	0.66	0.3	-0.12	-,12	7	Under	0	4	1	0.73	0.67	0.67	0.67	0.57	0.8	0.6	1	0.7	... bringe ich mehrere Informationen ein.	Fast keine Personen	Die Unterhaltungen sind ausgeglichen.	Gelegentlich	Gelegentlich
110	Männlich	60 Jahre und älter	Hauptschulabschluss oder gleichwertig, (noch) kein allgemeiner Schulabschluss	Großstadt (100.001 und mehr)	Nein	Nein	Richtig	60%	Richtig	60%	Richtig	60%	Richtig	50% (da muss ich raten)	Richtig	60%	Falsch	50% (da muss ich raten)	Falsch	50% (da muss ich raten)	Richtig	50% (da muss ich raten)	Falsch	100 % (das weiß ich sicher)	Ich habe mehr Antworten als 50% der deutschen Bevölkerung richtig beantworten können	0.78	0.6	0.4	-0.18	-,18	7	Under	0.8	Opinion leader	1	0.53	1	0.53	0.33	0.73	0.6	0.64	0.75	0.73	... bringe ich sehr viele Informationen ein.	Mehrere Personen	Die Unterhaltungen sind ausgeglichen.	Gelegentlich	Häufig
111	Weiblich	30 bis unter 40 Jahre	Abitur oder gleichwertig	Kleinstadt (5.001 – 20.000)	Nein	Nein	Richtig	80%	Richtig	80%	Richtig	80%	Richtig	80%	Richtig	100 % (das weiß ich sicher)	Falsch	80%	Falsch	90%	Richtig	90%	Falsch	90%	Ich habe mehr Antworten als 90% der deutschen Bevölkerung richtig beantworten können	0.78	0.86	0	0.08	,08	3	Over	-0.6	3	1	0.87	1	0.87	0.33	0.83	0.6	0.84	1	0.55	... bringe ich wenige Informationen ein.	Fast keine Personen	Die Unterhaltungen sind ausgeglichen.	Selten	Selten
112	Weiblich	40 bis unter 50 Jahre	Mittlere Reife oder gleichwertig	Mittelstadt (20.001 – 100.000)	Nein	Nein	Falsch	50% (da muss ich raten)	Falsch	50% (da muss ich raten)	Richtig	50% (da muss ich raten)	Falsch	50% (da muss ich raten)	Falsch	50% (da muss ich raten)	Falsch	50% (da muss ich raten)	Falsch	50% (da muss ich raten)	Falsch	50% (da muss ich raten)	Falsch	50% (da muss ich raten)	Ich habe weniger Antworten als 50% der deutschen Bevölkerung richtig beantworten können	0.44	0.5	1	0.06	,06	3	Over	-2	Strong opinion receiver	0.33	0.5	0.33	0.5	0.67	0.5	0.8	0.5	1	0.88	... bringe ich keine Informationen ein.	Niemand	Meine Freunde sind bei diesem Themen völlig tonangebend.	Nie	Nie
113	Männlich	50 bis unter 60 Jahre	Mittlere Reife oder gleichwertig	Mittelstadt (20.001 – 100.000)	Nein	Nein	Richtig	60%	Richtig	70%	Richtig	50% (da muss ich raten)	Richtig	70%	Richtig	50% (da muss ich raten)	Falsch	100 % (das weiß ich sicher)	Falsch	50% (da muss ich raten)	Falsch	50% (da muss ich raten)	Falsch	50% (da muss ich raten)	Ich habe mehr Antworten als 50% der deutschen Bevölkerung richtig beantworten können	0.67	0.61	0.5	-0.06	-,06	7	Under	-0.2	4	1	0.73	0.67	0.57	0.33	0.53	0.6	0.62	0	0.5	... bringe ich wenige Informationen ein.	Wenige Personen	Die Unterhaltungen sind ausgeglichen.	Selten	Gelegentlich
114	Weiblich	30 bis unter 40 Jahre	Abgeschlossenes Studium/ Ausbildung oder gleichwertig	Großstadt (100.001 und mehr)	Nein	Ja	Richtig	50% (da muss ich raten)	Falsch	50% (da muss ich raten)	Richtig	60%	Richtig	50% (da muss ich raten)	Richtig	60%	Falsch	60%	Falsch	60%	Richtig	50% (da muss ich raten)	Richtig	60%	Ich habe mehr Antworten als 50% der deutschen Bevölkerung richtig beantworten können	0.56	0.56	0.4	0	,00	5	Good	0	4	1	0.57	0.67	0.53	0	0.57	0.4	0.58	0.75	0.6	... bringe ich wenige Informationen ein.	Wenige Personen	Die Unterhaltungen sind ausgeglichen.	Gelegentlich	Gelegentlich
116	Weiblich	60 Jahre und älter	Mittlere Reife oder gleichwertig	Großstadt (100.001 und mehr)	Nein	Ja	Falsch	80%	Richtig	90%	Richtig	90%	Richtig	80%	Richtig	70%	Richtig	70%	Falsch	50% (da muss ich raten)	Falsch	60%	Falsch	80%	Ich habe mehr Antworten als 75% der deutschen Bevölkerung richtig beantworten können	0.67	0.74	0.1	0.08	,08	3	Over	-0.4	4	0.67	0.73	0.67	0.67	0.67	0.83	0.6	0.74	0.75	0.53	... bringe ich wenige Informationen ein.	Wenige Personen	Meine Freunde sind etwas mehr tonangebend.	Selten	Gelegentlich
117	Weiblich	60 Jahre und älter	Abitur oder gleichwertig	Dorf, ländlicher Ort (bis zu 5.000)	Nein	Nein	Falsch	50% (da muss ich raten)	Richtig	70%	Falsch	50% (da muss ich raten)	Richtig	50% (da muss ich raten)	Falsch	80%	Falsch	80%	Falsch	80%	Richtig	70%	Falsch	100 % (das weiß ich sicher)	Ich habe weniger Antworten als 50% der deutschen Bevölkerung richtig beantworten können	0.89	0.7	0.3	-0.19	-,19	7	Under	0	4	0.67	0.7	1	0.73	1	0.67	1	0.72	0.75	0.75	... bringe ich mehrere Informationen ein.	Wenige Personen	Die Unterhaltungen sind ausgeglichen.	Selten	Gelegentlich
118	Männlich	60 Jahre und älter	Abgeschlossenes Studium/ Ausbildung oder gleichwertig	Dorf, ländlicher Ort (bis zu 5.000)	Ja	Nein	Falsch	100 % (das weiß ich sicher)	Falsch	100 % (das weiß ich sicher)	Richtig	100 % (das weiß ich sicher)	Richtig	100 % (das weiß ich sicher)	Richtig	100 % (das weiß ich sicher)	Falsch	100 % (das weiß ich sicher)	Falsch	100 % (das weiß ich sicher)	Richtig	100 % (das weiß ich sicher)	Richtig	100 % (das weiß ich sicher)	Ich habe mehr Antworten als 90% der deutschen Bevölkerung richtig beantworten können	0.67	1	0.1	0.33	,33	2	Over	-1	2	1	1	0.67	1	0.33	1	0.6	1	0.75	0.68	... bringe ich fast keine Informationen ein.	Fast keine Personen	Meine Freunde sind etwas mehr tonangebend.	Selten	Selten
119	Männlich	18 bis unter 30 Jahre	Mittlere Reife oder gleichwertig	Kleinstadt (5.001 – 20.000)	Ja	Ja	Falsch	90%	Falsch	90%	Falsch	90%	Richtig	90%	Falsch	90%	Falsch	90%	Falsch	90%	Richtig	70%	Falsch	90%	Ich habe mehr Antworten als 75% der deutschen Bevölkerung richtig beantworten können	0.78	0.88	0	0.1	,10	3	Over	0.4	Opinion leader	0.67	0.9	0.67	0.83	1	0.9	1	0.9	0.75	1	... bringe ich mehrere Informationen ein.	Mehrere Personen	Die Unterhaltungen sind ausgeglichen.	Gelegentlich	Gelegentlich
120	Männlich	50 bis unter 60 Jahre	Mittlere Reife oder gleichwertig	Großstadt (100.001 und mehr)	Ja	Nein	Falsch	50% (da muss ich raten)	Richtig	50% (da muss ich raten)	Falsch	50% (da muss ich raten)	Falsch	50% (da muss ich raten)	Richtig	80%	Falsch	80%	Falsch	80%	Falsch	50% (da muss ich raten)	Falsch	80%	Ich habe mehr Antworten als 50% der deutschen Bevölkerung richtig beantworten können	0.78	0.63	0.6	-0.14	-,14	7	Under	-0.8	3	0.67	0.7	0.67	0.6	1	0.6	1	0.68	0.5	0.85	... bringe ich fast keine Informationen ein.	Wenige Personen	Meine Freunde sind etwas mehr tonangebend.	Selten	Selten
124	Weiblich	60 Jahre und älter	Abgeschlossenes Studium/ Ausbildung oder gleichwertig	Dorf, ländlicher Ort (bis zu 5.000)	Nein	Nein	Falsch	90%	Falsch	90%	Richtig	80%	Richtig	80%	Richtig	100 % (das weiß ich sicher)	Richtig	90%	Falsch	100 % (das weiß ich sicher)	Falsch	80%	Falsch	100 % (das weiß ich sicher)	Ich habe mehr Antworten als 50% der deutschen Bevölkerung richtig beantworten können	0.56	0.9	0	0.34	,34	2	Over	0.6	Opinion leader	0.67	0.9	0.33	0.9	0.67	0.9	0.6	0.92	0.5	0.58	... bringe ich mehrere Informationen ein.	Mehrere Personen	Die Unterhaltungen sind ausgeglichen.	Gelegentlich	Häufig
125	Männlich	60 Jahre und älter	Mittlere Reife oder gleichwertig	Dorf, ländlicher Ort (bis zu 5.000)	Nein	Nein	Richtig	90%	Richtig	90%	Richtig	80%	Falsch	90%	Falsch	70%	Falsch	80%	Falsch	80%	Falsch	90%	Falsch	100 % (das weiß ich sicher)	Ich habe mehr Antworten als 75% der deutschen Bevölkerung richtig beantworten können	0.44	0.86	0	0.41	,41	2	Over	-0.4	4	0.33	0.8	0.67	0.87	0.33	0.9	0.6	0.86	0.5	0.88	... bringe ich wenige Informationen ein.	Fast keine Personen	Die Unterhaltungen sind ausgeglichen.	Selten	Gelegentlich
126	Weiblich	50 bis unter 60 Jahre	Abgeschlossenes Studium/ Ausbildung oder gleichwertig	Mittelstadt (20.001 – 100.000)	Nein	Nein	Richtig	90%	Falsch	70%	Richtig	70%	Richtig	80%	Richtig	70%	Falsch	90%	Falsch	80%	Falsch	70%	Falsch	90%	Ich habe mehr Antworten als 75% der deutschen Bevölkerung richtig beantworten können	0.56	0.79	0	0.23	,23	2	Over	-1.6	Strong opinion receiver	1	0.8	0.33	0.73	0.33	0.83	0.6	0.84	0.25	0.85	... bringe ich fast keine Informationen ein.	Niemand	Meine Freunde sind bei diesem Themen völlig tonangebend.	Nie	Selten
127	Weiblich	60 Jahre und älter	Abitur oder gleichwertig	Mittelstadt (20.001 – 100.000)	Nein	Nein	Falsch	60%	Falsch	50% (da muss ich raten)	Richtig	60%	Richtig	90%	Richtig	100 % (das weiß ich sicher)	Falsch	100 % (das weiß ich sicher)	Richtig	70%	Falsch	50% (da muss ich raten)	Falsch	70%	Ich habe mehr Antworten als 50% der deutschen Bevölkerung richtig beantworten können	0.56	0.72	0.2	0.17	,17	3	Over	-1.2	2	1	0.97	0	0.57	0.67	0.63	0.6	0.72	0.5	0.73	... bringe ich wenige Informationen ein.	Niemand	Meine Freunde sind etwas mehr tonangebend.	Nie	Selten
128	Männlich	60 Jahre und älter	Mittlere Reife oder gleichwertig	Dorf, ländlicher Ort (bis zu 5.000)	Ja	Ja	Richtig	100 % (das weiß ich sicher)	Richtig	100 % (das weiß ich sicher)	Falsch	100 % (das weiß ich sicher)	Richtig	100 % (das weiß ich sicher)	Richtig	50% (da muss ich raten)	Falsch	100 % (das weiß ich sicher)	Falsch	100 % (das weiß ich sicher)	Falsch	100 % (das weiß ich sicher)	Falsch	100 % (das weiß ich sicher)	Ich habe mehr Antworten als 90% der deutschen Bevölkerung richtig beantworten können	0.78	0.94	0.1	0.17	,17	3	Over	-0.4	4	1	0.83	0.67	1	0.67	1	0.8	1	0.5	0.73	... bringe ich wenige Informationen ein.	Fast keine Personen	Meine Freunde sind etwas mehr tonangebend.	Selten	Häufig
129	Männlich	60 Jahre und älter	Abgeschlossenes Studium/ Ausbildung oder gleichwertig	Kleinstadt (5.001 – 20.000)	Nein	Nein	Falsch	100 % (das weiß ich sicher)	Richtig	80%	Richtig	90%	Richtig	90%	Richtig	100 % (das weiß ich sicher)	Falsch	100 % (das weiß ich sicher)	Falsch	100 % (das weiß ich sicher)	Richtig	90%	Falsch	80%	Ich habe mehr Antworten als 75% der deutschen Bevölkerung richtig beantworten können	0.89	0.92	0	0.03	,03	4	Good	1.6	Opinion leader	1	0.97	1	0.9	0.67	0.9	0.8	0.94	0.75	0.88	... bringe ich sehr viele Informationen ein.	Mehrere Personen	Ich bin bei diesen Themen völlig tonangebend.	Häufig	Regelmäßig
130	Weiblich	50 bis unter 60 Jahre	Mittlere Reife oder gleichwertig	Dorf, ländlicher Ort (bis zu 5.000)	Nein	Nein	Richtig	50% (da muss ich raten)	Richtig	80%	Richtig	50% (da muss ich raten)	Richtig	100 % (das weiß ich sicher)	Richtig	50% (da muss ich raten)	Falsch	60%	Falsch	50% (da muss ich raten)	Falsch	50% (da muss ich raten)	Richtig	90%	Ich habe weniger Antworten als 50% der deutschen Bevölkerung richtig beantworten können	0.56	0.64	0.6	0.09	,09	3	Over	-1	2	1	0.7	0.67	0.6	0	0.63	0.4	0.6	1	0.9	... bringe ich fast keine Informationen ein.	Niemand	Meine Freunde sind etwas mehr tonangebend.	Selten	Gelegentlich
132	Weiblich	50 bis unter 60 Jahre	Mittlere Reife oder gleichwertig	Kleinstadt (5.001 – 20.000)	Nein	Nein	Richtig	60%	Falsch	80%	Falsch	50% (da muss ich raten)	Richtig	90%	Richtig	90%	Falsch	60%	Falsch	100 % (das weiß ich sicher)	Richtig	80%	Falsch	50% (da muss ich raten)	Ich habe mehr Antworten als 50% der deutschen Bevölkerung richtig beantworten können	0.78	0.73	0.2	-0.04	-,04	6	Good	-0.2	4	1	0.8	0.67	0.87	0.67	0.53	0.8	0.64	0.75	0.7	... bringe ich wenige Informationen ein.	Mehrere Personen	Meine Freunde sind etwas mehr tonangebend.	Selten	Gelegentlich
137	Weiblich	60 Jahre und älter	Abgeschlossenes Studium/ Ausbildung oder gleichwertig	Kleinstadt (5.001 – 20.000)	Nein	Ja	Falsch	100 % (das weiß ich sicher)	Falsch	70%	Falsch	70%	Falsch	50% (da muss ich raten)	Richtig	80%	Falsch	90%	Falsch	100 % (das weiß ich sicher)	Falsch	80%	Falsch	60%	Ich habe mehr Antworten als 50% der deutschen Bevölkerung richtig beantworten können	0.67	0.78	0.1	0.11	,11	3	Over	-0.8	3	0.67	0.73	0.33	0.83	1	0.77	1	0.84	0.75	0.85	... bringe ich wenige Informationen ein.	Fast keine Personen	Meine Freunde sind bei diesem Themen völlig tonangebend.	Selten	Gelegentlich
140	Männlich	60 Jahre und älter	Abgeschlossenes Studium/ Ausbildung oder gleichwertig	Dorf, ländlicher Ort (bis zu 5.000)	Nein	Nein	Richtig	50% (da muss ich raten)	Richtig	50% (da muss ich raten)	Falsch	50% (da muss ich raten)	Falsch	50% (da muss ich raten)	Richtig	90%	Falsch	100 % (das weiß ich sicher)	Falsch	100 % (das weiß ich sicher)	Richtig	50% (da muss ich raten)	Falsch	50% (da muss ich raten)	Ich habe weniger Antworten als 50% der deutschen Bevölkerung richtig beantworten können	0.78	0.66	0.7	-0.12	-,12	7	Under	-1	2	0.67	0.8	1	0.67	0.67	0.5	0.8	0.7	0.25	0.7	... bringe ich wenige Informationen ein.	Niemand	Meine Freunde sind etwas mehr tonangebend.	Selten	Selten
141	Weiblich	60 Jahre und älter	Abgeschlossenes Studium/ Ausbildung oder gleichwertig	Großstadt (100.001 und mehr)	Nein	Nein	Richtig	50% (da muss ich raten)	Falsch	50% (da muss ich raten)	Richtig	50% (da muss ich raten)	Falsch	80%	Falsch	60%	Falsch	80%	Falsch	60%	Falsch	50% (da muss ich raten)	Falsch	80%	Ich habe weniger Antworten als 50% der deutschen Bevölkerung richtig beantworten können	0.33	0.62	0.5	0.29	,29	2	Over	-1.4	Strong opinion receiver	0.33	0.73	0.33	0.53	0.33	0.6	0.6	0.64	0.75	0.6	... bringe ich fast keine Informationen ein.	Niemand	Meine Freunde sind bei diesem Themen völlig tonangebend.	Selten	Selten
142	Männlich	60 Jahre und älter	Abgeschlossenes Studium/ Ausbildung oder gleichwertig	Mittelstadt (20.001 – 100.000)	Nein	Nein	Richtig	80%	Richtig	70%	Richtig	60%	Richtig	50% (da muss ich raten)	Richtig	70%	Falsch	70%	Falsch	60%	Richtig	50% (da muss ich raten)	Richtig	50% (da muss ich raten)	Ich habe weniger Antworten als 50% der deutschen Bevölkerung richtig beantworten können	0.67	0.62	0.3	-0.04	-,04	6	Good	0	4	1	0.63	1	0.6	0	0.63	0.4	0.64	0	0.6	... bringe ich mehrere Informationen ein.	Fast keine Personen	Ich bin etwas mehr tonangebend.	Selten	Gelegentlich
143	Männlich	30 bis unter 40 Jahre	Abgeschlossenes Studium/ Ausbildung oder gleichwertig	Mittelstadt (20.001 – 100.000)	Nein	Nein	Richtig	80%	Richtig	50% (da muss ich raten)	Richtig	50% (da muss ich raten)	Richtig	70%	Richtig	80%	Richtig	100 % (das weiß ich sicher)	Falsch	90%	Richtig	70%	Richtig	50% (da muss ich raten)	Ich habe mehr Antworten als 75% der deutschen Bevölkerung richtig beantworten können	0.56	0.71	0.3	0.16	,16	3	Over	-0.8	3	0.67	0.83	1	0.7	0	0.6	0.2	0.74	1	0.6	... bringe ich wenige Informationen ein.	Wenige Personen	Meine Freunde sind etwas mehr tonangebend.	Nie	Selten
145	Männlich	50 bis unter 60 Jahre	Abgeschlossenes Studium/ Ausbildung oder gleichwertig	Mittelstadt (20.001 – 100.000)	Nein	Nein	Richtig	70%	Richtig	50% (da muss ich raten)	Richtig	60%	Falsch	80%	Richtig	70%	Falsch	70%	Falsch	70%	Falsch	50% (da muss ich raten)	Falsch	90%	Ich habe mehr Antworten als 50% der deutschen Bevölkerung richtig beantworten können	0.56	0.68	0.2	0.12	,12	3	Over	-1.6	Strong opinion receiver	0.67	0.73	0.67	0.57	0.33	0.73	0.6	0.72	1	0.68	... bringe ich keine Informationen ein.	Niemand	Die Unterhaltungen sind ausgeglichen.	Nie	Nie
146	Weiblich	60 Jahre und älter	Mittlere Reife oder gleichwertig	Mittelstadt (20.001 – 100.000)	Nein	Nein	Richtig	80%	Richtig	80%	Richtig	80%	Richtig	80%	Richtig	80%	Richtig	80%	Richtig	80%	Richtig	80%	Richtig	80%	Ich habe mehr Antworten als 50% der deutschen Bevölkerung richtig beantworten können	0.44	0.8	0	0.36	,36	2	Over	-1	2	0.67	0.8	0.67	0.8	0	0.8	0	0.8	0.5	0.63	... bringe ich keine Informationen ein.	Niemand	Die Unterhaltungen sind ausgeglichen.	Selten	Gelegentlich
151	Weiblich	30 bis unter 40 Jahre	Abitur oder gleichwertig	Mittelstadt (20.001 – 100.000)	Nein	Nein	Falsch	50% (da muss ich raten)	Richtig	80%	Richtig	70%	Falsch	60%	Richtig	60%	Richtig	50% (da muss ich raten)	Falsch	70%	Richtig	90%	Richtig	60%	Ich habe mehr Antworten als 50% der deutschen Bevölkerung richtig beantworten können	0.56	0.66	0.2	0.1	,10	3	Over	0	4	0.33	0.57	1	0.8	0.33	0.6	0.4	0.6	1	0.8	... bringe ich mehrere Informationen ein.	Wenige Personen	Meine Freunde sind etwas mehr tonangebend.	Gelegentlich	Gelegentlich
153	Weiblich	50 bis unter 60 Jahre	Abitur oder gleichwertig	Dorf, ländlicher Ort (bis zu 5.000)	Nein	Nein	Falsch	50% (da muss ich raten)	Falsch	50% (da muss ich raten)	Richtig	80%	Falsch	70%	Richtig	80%	Falsch	70%	Falsch	100 % (das weiß ich sicher)	Falsch	50% (da muss ich raten)	Richtig	70%	Ich habe weniger Antworten als 50% der deutschen Bevölkerung richtig beantworten können	0.44	0.69	0.3	0.24	,24	2	Over	-0.4	4	0.67	0.73	0.33	0.67	0.33	0.67	0.6	0.74	0.75	0.73	... bringe ich wenige Informationen ein.	Fast keine Personen	Die Unterhaltungen sind ausgeglichen.	Gelegentlich	Selten
154	Männlich	60 Jahre und älter	Abgeschlossenes Studium/ Ausbildung oder gleichwertig	Mittelstadt (20.001 – 100.000)	Nein	Nein	Richtig	80%	Falsch	80%	Falsch	80%	Richtig	100 % (das weiß ich sicher)	Richtig	70%	Falsch	100 % (das weiß ich sicher)	Falsch	90%	Richtig	80%	Richtig	90%	Ich habe weniger Antworten als 50% der deutschen Bevölkerung richtig beantworten können	0.67	0.86	0	0.19	,19	3	Over	0	4	1	0.9	0.67	0.83	0.33	0.83	0.6	0.88	0.25	0.63	... bringe ich wenige Informationen ein.	Wenige Personen	Meine Freunde sind etwas mehr tonangebend.	Gelegentlich	Häufig
155	Männlich	60 Jahre und älter	Abitur oder gleichwertig	Mittelstadt (20.001 – 100.000)	Nein	Nein	Richtig	50% (da muss ich raten)	Richtig	90%	Falsch	50% (da muss ich raten)	Richtig	80%	Richtig	80%	Falsch	100 % (das weiß ich sicher)	Falsch	100 % (das weiß ich sicher)	Richtig	90%	Falsch	90%	Ich habe mehr Antworten als 50% der deutschen Bevölkerung richtig beantworten können	0.89	0.81	0.3	-0.08	-,08	7	Under	-0.4	4	1	0.87	1	0.93	0.67	0.63	0.8	0.78	0.75	0.83	... bringe ich wenige Informationen ein.	Niemand	Die Unterhaltungen sind ausgeglichen.	Gelegentlich	Gelegentlich
156	Männlich	60 Jahre und älter	Abgeschlossenes Studium/ Ausbildung oder gleichwertig	Großstadt (100.001 und mehr)	Nein	Nein	Falsch	60%	Richtig	50% (da muss ich raten)	Richtig	60%	Richtig	50% (da muss ich raten)	Richtig	60%	Falsch	50% (da muss ich raten)	Falsch	60%	Richtig	60%	Falsch	60%	Ich habe mehr Antworten als 50% der deutschen Bevölkerung richtig beantworten können	0.89	0.57	0.3	-0.32	-,32	8	Under	0	4	1	0.53	1	0.57	0.67	0.6	0.8	0.58	1	0.85	... bringe ich wenige Informationen ein.	Fast keine Personen	Die Unterhaltungen sind ausgeglichen.	Gelegentlich	Häufig
157	Männlich	30 bis unter 40 Jahre	Hauptschulabschluss oder gleichwertig, (noch) kein allgemeiner Schulabschluss	Kleinstadt (5.001 – 20.000)	Nein	Nein	Richtig	60%	Richtig	70%	Falsch	50% (da muss ich raten)	Falsch	50% (da muss ich raten)	Richtig	60%	Falsch	70%	Falsch	100 % (das weiß ich sicher)	Richtig	50% (da muss ich raten)	Falsch	70%	Ich habe weniger Antworten als 50% der deutschen Bevölkerung richtig beantworten können	0.78	0.64	0.4	-0.13	-,13	7	Under	-1.8	Strong opinion receiver	0.67	0.6	1	0.73	0.67	0.6	0.8	0.7	1	0.55	... bringe ich keine Informationen ein.	Niemand	Meine Freunde sind etwas mehr tonangebend.	Nie	Nie
158	Männlich	60 Jahre und älter	Hauptschulabschluss oder gleichwertig, (noch) kein allgemeiner Schulabschluss	Mittelstadt (20.001 – 100.000)	Nein	Ja	Richtig	70%	Richtig	80%	Falsch	70%	Richtig	70%	Richtig	80%	Falsch	100 % (das weiß ich sicher)	Richtig	70%	Richtig	70%	Falsch	80%	Ich habe mehr Antworten als 50% der deutschen Bevölkerung richtig beantworten können	0.78	0.77	0	-0.01	-,01	6	Good	-1	2	1	0.83	0.67	0.73	0.67	0.73	0.6	0.78	0.75	0.58	... bringe ich wenige Informationen ein.	Niemand	Die Unterhaltungen sind ausgeglichen.	Nie	Selten
159	Männlich	30 bis unter 40 Jahre	Abgeschlossenes Studium/ Ausbildung oder gleichwertig	Großstadt (100.001 und mehr)	Nein	Ja	Richtig	100 % (das weiß ich sicher)	Richtig	80%	Richtig	70%	Richtig	100 % (das weiß ich sicher)	Richtig	70%	Falsch	100 % (das weiß ich sicher)	Falsch	50% (da muss ich raten)	Richtig	50% (da muss ich raten)	Richtig	50% (da muss ich raten)	Ich habe mehr Antworten als 50% der deutschen Bevölkerung richtig beantworten können	0.67	0.74	0.4	0.08	,08	3	Over	1	Opinion leader	1	0.9	1	0.6	0	0.73	0.4	0.74	1	0.75	... bringe ich mehrere Informationen ein.	Mehrere Personen	Die Unterhaltungen sind ausgeglichen.	Regelmäßig	Häufig
161	Weiblich	60 Jahre und älter	Mittlere Reife oder gleichwertig	Mittelstadt (20.001 – 100.000)	Nein	Nein	Richtig	70%	Richtig	70%	Richtig	60%	Richtig	80%	Richtig	70%	Falsch	90%	Falsch	90%	Falsch	60%	Falsch	80%	Ich habe mehr Antworten als 50% der deutschen Bevölkerung richtig beantworten können	0.67	0.74	0	0.08	,08	3	Over	0	4	1	0.8	0.67	0.73	0.33	0.7	0.6	0.78	1	0.75	... bringe ich wenige Informationen ein.	Wenige Personen	Die Unterhaltungen sind ausgeglichen.	Gelegentlich	Gelegentlich
162	Männlich	30 bis unter 40 Jahre	Abgeschlossenes Studium/ Ausbildung oder gleichwertig	Dorf, ländlicher Ort (bis zu 5.000)	Nein	Ja	Richtig	70%	Richtig	50% (da muss ich raten)	Falsch	80%	Richtig	80%	Richtig	90%	Falsch	80%	Falsch	80%	Richtig	80%	Richtig	50% (da muss ich raten)	Ich habe weniger Antworten als 50% der deutschen Bevölkerung richtig beantworten können	0.78	0.73	0.2	-0.04	-,04	6	Good	-1.4	Strong opinion receiver	1	0.83	1	0.7	0.33	0.67	0.6	0.72	0.75	0.7	... bringe ich wenige Informationen ein.	Niemand	Meine Freunde sind bei diesem Themen völlig tonangebend.	Nie	Selten
164	Weiblich	40 bis unter 50 Jahre	Hauptschulabschluss oder gleichwertig, (noch) kein allgemeiner Schulabschluss	Großstadt (100.001 und mehr)	Nein	Nein	Falsch	90%	Richtig	90%	Falsch	90%	Richtig	80%	Richtig	80%	Falsch	80%	Falsch	90%	Richtig	80%	Richtig	90%	Ich habe mehr Antworten als 50% der deutschen Bevölkerung richtig beantworten können	0.89	0.86	0	-0.03	-,03	6	Good	-0.8	3	1	0.8	1	0.87	0.67	0.9	0.8	0.88	1	0.75	... bringe ich wenige Informationen ein.	Niemand	Die Unterhaltungen sind ausgeglichen.	Selten	Selten
165	Weiblich	60 Jahre und älter	Abgeschlossenes Studium/ Ausbildung oder gleichwertig	Großstadt (100.001 und mehr)	Nein	Nein	Falsch	60%	Falsch	80%	Richtig	90%	Falsch	50% (da muss ich raten)	Richtig	80%	Falsch	70%	Richtig	70%	Falsch	70%	Richtig	50% (da muss ich raten)	Ich habe weniger Antworten als 50% der deutschen Bevölkerung richtig beantworten können	0.33	0.69	0.2	0.36	,36	2	Over	0.2	Opinion leader	0.67	0.67	0	0.73	0.33	0.67	0.4	0.68	1	0.83	... bringe ich wenige Informationen ein.	Wenige Personen	Die Unterhaltungen sind ausgeglichen.	Häufig	Gelegentlich
166	Männlich	60 Jahre und älter	Mittlere Reife oder gleichwertig	Großstadt (100.001 und mehr)	Nein	Nein	Falsch	90%	Richtig	50% (da muss ich raten)	Richtig	60%	Richtig	90%	Richtig	50% (da muss ich raten)	Falsch	90%	Richtig	50% (da muss ich raten)	Richtig	70%	Richtig	90%	Ich habe weniger Antworten als 50% der deutschen Bevölkerung richtig beantworten können	0.67	0.71	0.3	0.04	,04	4	Good	-1.6	Strong opinion receiver	1	0.77	0.67	0.57	0.33	0.8	0.4	0.76	0.25	0.7	... bringe ich keine Informationen ein.	Niemand	Meine Freunde sind etwas mehr tonangebend.	Nie	Selten
167	Weiblich	60 Jahre und älter	Abgeschlossenes Studium/ Ausbildung oder gleichwertig	Kleinstadt (5.001 – 20.000)	Nein	Nein	Richtig	50% (da muss ich raten)	Richtig	80%	Richtig	50% (da muss ich raten)	Richtig	70%	Richtig	80%	Falsch	90%	Falsch	100 % (das weiß ich sicher)	Richtig	60%	Falsch	80%	Ich habe mehr Antworten als 50% der deutschen Bevölkerung richtig beantworten können	0.78	0.73	0.2	-0.04	-,04	6	Good	-1	2	1	0.8	1	0.8	0.33	0.6	0.6	0.74	1	0.65	... bringe ich wenige Informationen ein.	Fast keine Personen	Die Unterhaltungen sind ausgeglichen.	Nie	Nie
168	Männlich	60 Jahre und älter	Abgeschlossenes Studium/ Ausbildung oder gleichwertig	Kleinstadt (5.001 – 20.000)	Nein	Ja	Richtig	70%	Richtig	80%	Falsch	100 % (das weiß ich sicher)	Richtig	90%	Richtig	100 % (das weiß ich sicher)	Falsch	100 % (das weiß ich sicher)	Falsch	80%	Richtig	100 % (das weiß ich sicher)	Richtig	100 % (das weiß ich sicher)	Ich habe mehr Antworten als 75% der deutschen Bevölkerung richtig beantworten können	0.78	0.91	0	0.13	,13	3	Over	-0.2	4	1	0.97	1	0.87	0.33	0.9	0.6	0.9	1	0.73	... bringe ich wenige Informationen ein.	Wenige Personen	Die Unterhaltungen sind ausgeglichen.	Selten	Gelegentlich
169	Weiblich	60 Jahre und älter	Mittlere Reife oder gleichwertig	Dorf, ländlicher Ort (bis zu 5.000)	Nein	Nein	Richtig	80%	Richtig	70%	Falsch	80%	Falsch	70%	Falsch	60%	Falsch	80%	Richtig	80%	Richtig	70%	Richtig	70%	Ich habe mehr Antworten als 50% der deutschen Bevölkerung richtig beantworten können	0.44	0.73	0	0.29	,29	2	Over	-1.4	Strong opinion receiver	0.33	0.7	0.67	0.73	0.33	0.77	0.4	0.78	1	0.93	... bringe ich wenige Informationen ein.	Niemand	Meine Freunde sind etwas mehr tonangebend.	Nie	Nie
170	Männlich	60 Jahre und älter	Abitur oder gleichwertig	Großstadt (100.001 und mehr)	Nein	Nein	Richtig	80%	Richtig	90%	Richtig	80%	Richtig	80%	Richtig	80%	Falsch	100 % (das weiß ich sicher)	Falsch	90%	Falsch	80%	Richtig	100 % (das weiß ich sicher)	Ich habe mehr Antworten als 75% der deutschen Bevölkerung richtig beantworten können	0.56	0.87	0	0.31	,31	2	Over	0.6	Opinion leader	1	0.87	0.67	0.87	0	0.87	0.4	0.9	0.5	0.68	... bringe ich sehr viele Informationen ein.	Wenige Personen	Die Unterhaltungen sind ausgeglichen.	Gelegentlich	Häufig
171	Weiblich	40 bis unter 50 Jahre	Abgeschlossenes Studium/ Ausbildung oder gleichwertig	Großstadt (100.001 und mehr)	Nein	Ja	Richtig	80%	Falsch	50% (da muss ich raten)	Falsch	80%	Richtig	70%	Richtig	70%	Falsch	70%	Falsch	70%	Falsch	50% (da muss ich raten)	Richtig	80%	Ich habe mehr Antworten als 50% der deutschen Bevölkerung richtig beantworten können	0.56	0.69	0.3	0.13	,13	3	Over	-0.4	4	1	0.7	0.33	0.57	0.33	0.8	0.6	0.76	0.75	0.83	... bringe ich wenige Informationen ein.	Wenige Personen	Die Unterhaltungen sind ausgeglichen.	Selten	Selten
175	Männlich	60 Jahre und älter	Abgeschlossenes Studium/ Ausbildung oder gleichwertig	Dorf, ländlicher Ort (bis zu 5.000)	Ja	Ja	Richtig	100 % (das weiß ich sicher)	Richtig	80%	Richtig	90%	Richtig	70%	Richtig	90%	Falsch	90%	Falsch	90%	Falsch	90%	Falsch	90%	Ich habe mehr Antworten als 75% der deutschen Bevölkerung richtig beantworten können	0.67	0.88	0	0.21	,21	2	Over	1	Opinion leader	1	0.83	0.67	0.87	0.33	0.93	0.6	0.92	0.5	0.6	... bringe ich mehrere Informationen ein.	Mehrere Personen	Ich bin etwas mehr tonangebend.	Häufig	Häufig
176	Weiblich	40 bis unter 50 Jahre	Abgeschlossenes Studium/ Ausbildung oder gleichwertig	Mittelstadt (20.001 – 100.000)	Nein	Nein	Falsch	60%	Richtig	80%	Falsch	50% (da muss ich raten)	Richtig	50% (da muss ich raten)	Richtig	100 % (das weiß ich sicher)	Falsch	100 % (das weiß ich sicher)	Falsch	100 % (das weiß ich sicher)	Richtig	70%	Richtig	70%	Ich habe mehr Antworten als 50% der deutschen Bevölkerung richtig beantworten können	0.89	0.76	0.3	-0.13	-,13	7	Under	0	4	1	0.83	1	0.83	0.67	0.6	0.8	0.76	0.75	0.83	... bringe ich mehrere Informationen ein.	Wenige Personen	Die Unterhaltungen sind ausgeglichen.	Gelegentlich	Selten
177	Weiblich	40 bis unter 50 Jahre	Abgeschlossenes Studium/ Ausbildung oder gleichwertig	Großstadt (100.001 und mehr)	Nein	Nein	Falsch	50% (da muss ich raten)	Falsch	50% (da muss ich raten)	Falsch	60%	Richtig	50% (da muss ich raten)	Richtig	50% (da muss ich raten)	Falsch	80%	Richtig	60%	Falsch	50% (da muss ich raten)	Falsch	60%	Ich habe weniger Antworten als 50% der deutschen Bevölkerung richtig beantworten können	0.67	0.57	0.5	-0.1	-,10	7	Under	0.2	Opinion leader	1	0.6	0	0.53	1	0.57	0.8	0.62	1	0.75	... bringe ich wenige Informationen ein.	Mehrere Personen	Die Unterhaltungen sind ausgeglichen.	Selten	Häufig
178	Weiblich	50 bis unter 60 Jahre	Hauptschulabschluss oder gleichwertig, (noch) kein allgemeiner Schulabschluss	Großstadt (100.001 und mehr)	Nein	Nein	Richtig	80%	Richtig	60%	Richtig	50% (da muss ich raten)	Falsch	90%	Richtig	60%	Falsch	100 % (das weiß ich sicher)	Richtig	50% (da muss ich raten)	Falsch	70%	Richtig	100 % (das weiß ich sicher)	Ich habe mehr Antworten als 75% der deutschen Bevölkerung richtig beantworten können	0.33	0.73	0.2	0.4	,40	2	Over	-1.4	Strong opinion receiver	0.67	0.83	0.33	0.6	0	0.77	0.2	0.76	0.5	0.5	... bringe ich keine Informationen ein.	Niemand	Meine Freunde sind bei diesem Themen völlig tonangebend.	Nie	Häufig
179	Weiblich	40 bis unter 50 Jahre	Abgeschlossenes Studium/ Ausbildung oder gleichwertig	Mittelstadt (20.001 – 100.000)	Nein	Nein	Falsch	50% (da muss ich raten)	Richtig	60%	Richtig	60%	Richtig	80%	Richtig	50% (da muss ich raten)	Richtig	70%	Falsch	50% (da muss ich raten)	Falsch	50% (da muss ich raten)	Falsch	60%	Ich habe weniger Antworten als 50% der deutschen Bevölkerung richtig beantworten können	0.67	0.59	0.4	-0.08	-,08	7	Under	-0.8	3	0.67	0.67	0.67	0.53	0.67	0.57	0.6	0.58	0.5	0.7	... bringe ich fast keine Informationen ein.	Fast keine Personen	Die Unterhaltungen sind ausgeglichen.	Selten	Selten
183	Männlich	60 Jahre und älter	Mittlere Reife oder gleichwertig	Mittelstadt (20.001 – 100.000)	Nein	Nein	Richtig	70%	Richtig	90%	Richtig	90%	Richtig	90%	Richtig	100 % (das weiß ich sicher)	Falsch	100 % (das weiß ich sicher)	Falsch	100 % (das weiß ich sicher)	Falsch	90%	Falsch	100 % (das weiß ich sicher)	Ich habe mehr Antworten als 75% der deutschen Bevölkerung richtig beantworten können	0.67	0.92	0.1	0.26	,26	2	Over	0.2	Opinion leader	1	0.97	0.67	0.93	0.33	0.87	0.6	0.92	0.75	0.6	... bringe ich mehrere Informationen ein.	Wenige Personen	Die Unterhaltungen sind ausgeglichen.	Gelegentlich	Gelegentlich
184	Weiblich	60 Jahre und älter	Mittlere Reife oder gleichwertig	Dorf, ländlicher Ort (bis zu 5.000)	Nein	Nein	Falsch	50% (da muss ich raten)	Richtig	90%	Falsch	80%	Falsch	60%	Richtig	70%	Richtig	90%	Richtig	50% (da muss ich raten)	Falsch	60%	Falsch	70%	Ich habe mehr Antworten als 50% der deutschen Bevölkerung richtig beantworten können	0.56	0.69	0.2	0.13	,13	3	Over	0	4	0.33	0.73	0.33	0.67	1	0.67	0.6	0.68	0.75	0.93	... bringe ich wenige Informationen ein.	Wenige Personen	Meine Freunde sind etwas mehr tonangebend.	Gelegentlich	Häufig
186	Weiblich	50 bis unter 60 Jahre	Abgeschlossenes Studium/ Ausbildung oder gleichwertig	Kleinstadt (5.001 – 20.000)	Nein	Nein	Richtig	80%	Richtig	50% (da muss ich raten)	Falsch	50% (da muss ich raten)	Richtig	50% (da muss ich raten)	Richtig	80%	Richtig	60%	Falsch	80%	Richtig	50% (da muss ich raten)	Falsch	50% (da muss ich raten)	Ich habe weniger Antworten als 50% der deutschen Bevölkerung richtig beantworten können	0.78	0.61	0.6	-0.17	-,17	7	Under	-0.4	4	0.67	0.63	1	0.6	0.67	0.6	0.6	0.64	0.5	0.7	... bringe ich mehrere Informationen ein.	Wenige Personen	Meine Freunde sind etwas mehr tonangebend.	Nie	Gelegentlich
187	Männlich	60 Jahre und älter	Mittlere Reife oder gleichwertig	Großstadt (100.001 und mehr)	Nein	Nein	Falsch	90%	Richtig	80%	Richtig	50% (da muss ich raten)	Richtig	90%	Richtig	80%	Falsch	80%	Falsch	100 % (das weiß ich sicher)	Richtig	60%	Richtig	50% (da muss ich raten)	Ich habe mehr Antworten als 75% der deutschen Bevölkerung richtig beantworten können	0.78	0.76	0.2	-0.02	-,02	6	Good	0.8	Opinion leader	1	0.83	1	0.8	0.33	0.63	0.6	0.74	1	0.58	... bringe ich sehr viele Informationen ein.	Wenige Personen	Ich bin etwas mehr tonangebend.	Gelegentlich	Häufig
188	Männlich	60 Jahre und älter	Abgeschlossenes Studium/ Ausbildung oder gleichwertig	Dorf, ländlicher Ort (bis zu 5.000)	Ja	Ja	Falsch	70%	Falsch	90%	Richtig	90%	Falsch	70%	Richtig	90%	Falsch	100 % (das weiß ich sicher)	Falsch	90%	Richtig	80%	Falsch	80%	Ich habe mehr Antworten als 75% der deutschen Bevölkerung richtig beantworten können	0.67	0.84	0	0.18	,18	3	Over	0.2	Opinion leader	0.67	0.87	0.67	0.87	0.67	0.8	0.8	0.86	1	0.78	... bringe ich mehrere Informationen ein.	Wenige Personen	Die Unterhaltungen sind ausgeglichen.	Gelegentlich	Gelegentlich
189	Männlich	30 bis unter 40 Jahre	Abgeschlossenes Studium/ Ausbildung oder gleichwertig	Großstadt (100.001 und mehr)	Nein	Nein	Richtig	50% (da muss ich raten)	Falsch	80%	Richtig	70%	Richtig	50% (da muss ich raten)	Richtig	50% (da muss ich raten)	Richtig	90%	Falsch	60%	Richtig	80%	Richtig	90%	Ich habe mehr Antworten als 50% der deutschen Bevölkerung richtig beantworten können	0.44	0.69	0.4	0.24	,24	2	Over	-0.6	3	0.67	0.63	0.67	0.73	0	0.7	0.2	0.72	0.5	0.83	... bringe ich wenige Informationen ein.	Fast keine Personen	Die Unterhaltungen sind ausgeglichen.	Selten	Selten
191	Weiblich	30 bis unter 40 Jahre	Abgeschlossenes Studium/ Ausbildung oder gleichwertig	Großstadt (100.001 und mehr)	Ja	Nein	Richtig	100 % (das weiß ich sicher)	Richtig	100 % (das weiß ich sicher)	Falsch	100 % (das weiß ich sicher)	Falsch	90%	Richtig	100 % (das weiß ich sicher)	Falsch	100 % (das weiß ich sicher)	Falsch	100 % (das weiß ich sicher)	Falsch	90%	Falsch	100 % (das weiß ich sicher)	Ich habe mehr Antworten als 90% der deutschen Bevölkerung richtig beantworten können	0.67	0.98	0.1	0.31	,31	2	Over	1.8	Opinion leader	0.67	0.97	0.67	0.97	0.67	1	0.8	1	0.75	0.65	... bringe ich sehr viele Informationen ein.	Sehr viele Personen	Ich bin bei diesen Themen völlig tonangebend.	Regelmäßig	Häufig
192	Männlich	60 Jahre und älter	Hauptschulabschluss oder gleichwertig, (noch) kein allgemeiner Schulabschluss	Kleinstadt (5.001 – 20.000)	Nein	Nein	Falsch	100 % (das weiß ich sicher)	Richtig	100 % (das weiß ich sicher)	Richtig	100 % (das weiß ich sicher)	Richtig	100 % (das weiß ich sicher)	Richtig	100 % (das weiß ich sicher)	Falsch	100 % (das weiß ich sicher)	Falsch	100 % (das weiß ich sicher)	Richtig	100 % (das weiß ich sicher)	Falsch	50% (da muss ich raten)	Ich habe mehr Antworten als 50% der deutschen Bevölkerung richtig beantworten können	0.89	0.94	0.1	0.06	,06	3	Over	-1	2	1	1	1	1	0.67	0.83	0.8	0.9	0.5	0.95	... bringe ich fast keine Informationen ein.	Niemand	Die Unterhaltungen sind ausgeglichen.	Nie	Gelegentlich
193	Weiblich	60 Jahre und älter	Abgeschlossenes Studium/ Ausbildung oder gleichwertig	Großstadt (100.001 und mehr)	Nein	Nein	Richtig	90%	Falsch	100 % (das weiß ich sicher)	Falsch	100 % (das weiß ich sicher)	Richtig	100 % (das weiß ich sicher)	Falsch	90%	Falsch	100 % (das weiß ich sicher)	Richtig	80%	Falsch	90%	Falsch	90%	Ich habe weniger Antworten als 50% der deutschen Bevölkerung richtig beantworten können	0.44	0.93	0	0.49	,49	2	Over	-1	2	0.67	0.97	0	0.9	0.67	0.93	0.6	0.92	1	1	... bringe ich fast keine Informationen ein.	Fast keine Personen	Meine Freunde sind etwas mehr tonangebend.	Selten	Selten
196	Weiblich	50 bis unter 60 Jahre	Abitur oder gleichwertig	Großstadt (100.001 und mehr)	Nein	Nein	Richtig	70%	Falsch	80%	Falsch	50% (da muss ich raten)	Richtig	50% (da muss ich raten)	Richtig	90%	Falsch	100 % (das weiß ich sicher)	Falsch	100 % (das weiß ich sicher)	Falsch	50% (da muss ich raten)	Falsch	90%	Ich habe mehr Antworten als 50% der deutschen Bevölkerung richtig beantworten können	0.67	0.76	0.4	0.09	,09	3	Over	-0.8	3	1	0.8	0.33	0.77	0.67	0.7	0.8	0.82	0.25	0.95	... bringe ich wenige Informationen ein.	Niemand	Die Unterhaltungen sind ausgeglichen.	Selten	Selten
198	Weiblich	60 Jahre und älter	Abgeschlossenes Studium/ Ausbildung oder gleichwertig	Mittelstadt (20.001 – 100.000)	Nein	Nein	Richtig	90%	Richtig	50% (da muss ich raten)	Richtig	100 % (das weiß ich sicher)	Richtig	100 % (das weiß ich sicher)	Richtig	50% (da muss ich raten)	Falsch	60%	Falsch	50% (da muss ich raten)	Richtig	80%	Falsch	100 % (das weiß ich sicher)	Ich habe mehr Antworten als 50% der deutschen Bevölkerung richtig beantworten können	0.78	0.76	0.3	-0.02	-,02	6	Good	0.8	Opinion leader	1	0.7	1	0.6	0.33	0.97	0.6	0.8	0.5	0.68	... bringe ich mehrere Informationen ein.	Mehrere Personen	Die Unterhaltungen sind ausgeglichen.	Häufig	Häufig
199	Männlich	60 Jahre und älter	Abgeschlossenes Studium/ Ausbildung oder gleichwertig	Großstadt (100.001 und mehr)	Nein	Nein	Falsch	90%	Richtig	100 % (das weiß ich sicher)	Richtig	90%	Richtig	100 % (das weiß ich sicher)	Richtig	100 % (das weiß ich sicher)	Falsch	100 % (das weiß ich sicher)	Falsch	100 % (das weiß ich sicher)	Richtig	100 % (das weiß ich sicher)	Falsch	100 % (das weiß ich sicher)	Ich habe mehr Antworten als 75% der deutschen Bevölkerung richtig beantworten können	0.89	0.98	0	0.09	,09	3	Over	-0.8	3	1	1	1	1	0.67	0.93	0.8	0.96	1	0.7	... bringe ich fast keine Informationen ein.	Fast keine Personen	Meine Freunde sind etwas mehr tonangebend.	Selten	Gelegentlich
202	Weiblich	60 Jahre und älter	Mittlere Reife oder gleichwertig	Mittelstadt (20.001 – 100.000)	Nein	Nein	Falsch	90%	Richtig	50% (da muss ich raten)	Richtig	50% (da muss ich raten)	Richtig	50% (da muss ich raten)	Richtig	60%	Falsch	100 % (das weiß ich sicher)	Falsch	90%	Richtig	50% (da muss ich raten)	Richtig	60%	Ich habe mehr Antworten als 50% der deutschen Bevölkerung richtig beantworten können	0.78	0.67	0.4	-0.11	-,11	7	Under	-0.6	3	1	0.7	1	0.63	0.33	0.67	0.6	0.78	1	1	... bringe ich wenige Informationen ein.	Fast keine Personen	Die Unterhaltungen sind ausgeglichen.	Selten	Selten
203	Weiblich	60 Jahre und älter	Abgeschlossenes Studium/ Ausbildung oder gleichwertig	Kleinstadt (5.001 – 20.000)	Nein	Ja	Falsch	50% (da muss ich raten)	Falsch	50% (da muss ich raten)	Falsch	50% (da muss ich raten)	Richtig	50% (da muss ich raten)	Falsch	50% (da muss ich raten)	Falsch	50% (da muss ich raten)	Falsch	50% (da muss ich raten)	Richtig	50% (da muss ich raten)	Richtig	50% (da muss ich raten)	Ich habe mehr Antworten als 50% der deutschen Bevölkerung richtig beantworten können	0.67	0.5	1	-0.17	-,17	7	Under	-1.2	2	0.67	0.5	0.67	0.5	0.67	0.5	0.8	0.5	1	0.53	... bringe ich fast keine Informationen ein.	Niemand	Meine Freunde sind etwas mehr tonangebend.	Selten	Selten
204	Männlich	60 Jahre und älter	Hauptschulabschluss oder gleichwertig, (noch) kein allgemeiner Schulabschluss	Dorf, ländlicher Ort (bis zu 5.000)	Nein	Nein	Richtig	50% (da muss ich raten)	Falsch	100 % (das weiß ich sicher)	Falsch	50% (da muss ich raten)	Richtig	50% (da muss ich raten)	Richtig	100 % (das weiß ich sicher)	Falsch	100 % (das weiß ich sicher)	Falsch	100 % (das weiß ich sicher)	Falsch	100 % (das weiß ich sicher)	Falsch	100 % (das weiß ich sicher)	Ich habe mehr Antworten als 50% der deutschen Bevölkerung richtig beantworten können	0.67	0.83	0.4	0.17	,17	3	Over	-1.2	2	1	0.83	0.33	1	0.67	0.67	0.8	0.8	0.5	0.5	... bringe ich wenige Informationen ein.	Niemand	Die Unterhaltungen sind ausgeglichen.	Nie	Nie
206	Weiblich	60 Jahre und älter	Abgeschlossenes Studium/ Ausbildung oder gleichwertig	Mittelstadt (20.001 – 100.000)	Nein	Nein	Richtig	50% (da muss ich raten)	Richtig	50% (da muss ich raten)	Falsch	50% (da muss ich raten)	Richtig	50% (da muss ich raten)	Richtig	50% (da muss ich raten)	Falsch	50% (da muss ich raten)	Richtig	50% (da muss ich raten)	Richtig	50% (da muss ich raten)	Falsch	50% (da muss ich raten)	Ich habe weniger Antworten als 50% der deutschen Bevölkerung richtig beantworten können	0.78	0.5	1	-0.28	-,28	8	Under	-0.6	3	1	0.5	0.67	0.5	0.67	0.5	0.6	0.5	0.5	0.88	... bringe ich wenige Informationen ein.	Niemand	Ich bin etwas mehr tonangebend.	Selten	Selten
207	Weiblich	60 Jahre und älter	Mittlere Reife oder gleichwertig	Großstadt (100.001 und mehr)	Nein	Nein	Richtig	60%	Falsch	50% (da muss ich raten)	Falsch	70%	Richtig	80%	Falsch	50% (da muss ich raten)	Richtig	70%	Falsch	80%	Richtig	70%	Richtig	60%	Ich habe mehr Antworten als 50% der deutschen Bevölkerung richtig beantworten können	0.44	0.66	0.2	0.21	,21	2	Over	-1.6	Strong opinion receiver	0.33	0.67	0.67	0.67	0.33	0.63	0.4	0.68	1	0.5	... bringe ich keine Informationen ein.	Niemand	Meine Freunde sind bei diesem Themen völlig tonangebend.	Selten	Selten
208	Männlich	60 Jahre und älter	Abgeschlossenes Studium/ Ausbildung oder gleichwertig	Mittelstadt (20.001 – 100.000)	Nein	Nein	Richtig	70%	Richtig	90%	Richtig	100 % (das weiß ich sicher)	Richtig	70%	Richtig	90%	Falsch	100 % (das weiß ich sicher)	Richtig	70%	Richtig	60%	Falsch	100 % (das weiß ich sicher)	Ich habe mehr Antworten als 50% der deutschen Bevölkerung richtig beantworten können	0.67	0.83	0	0.17	,17	3	Over	-1.2	2	1	0.87	0.67	0.73	0.33	0.9	0.4	0.88	0.5	0.63	... bringe ich wenige Informationen ein.	Niemand	Meine Freunde sind etwas mehr tonangebend.	Nie	Selten
211	Weiblich	50 bis unter 60 Jahre	Mittlere Reife oder gleichwertig	Großstadt (100.001 und mehr)	Nein	Nein	Richtig	50% (da muss ich raten)	Richtig	60%	Falsch	60%	Richtig	90%	Richtig	50% (da muss ich raten)	Falsch	60%	Richtig	50% (da muss ich raten)	Richtig	50% (da muss ich raten)	Richtig	60%	Ich habe mehr Antworten als 50% der deutschen Bevölkerung richtig beantworten können	0.67	0.59	0.4	-0.08	-,08	7	Under	0	4	1	0.67	0.67	0.53	0.33	0.57	0.4	0.56	1	0.78	... bringe ich wenige Informationen ein.	Wenige Personen	Die Unterhaltungen sind ausgeglichen.	Selten	Häufig
212	Männlich	60 Jahre und älter	Mittlere Reife oder gleichwertig	Kleinstadt (5.001 – 20.000)	Nein	Nein	Richtig	90%	Richtig	80%	Richtig	80%	Richtig	80%	Richtig	90%	Falsch	100 % (das weiß ich sicher)	Falsch	70%	Falsch	70%	Falsch	90%	Ich habe mehr Antworten als 50% der deutschen Bevölkerung richtig beantworten können	0.67	0.83	0	0.17	,17	3	Over	-1.8	Strong opinion receiver	1	0.9	0.67	0.73	0.33	0.87	0.6	0.86	1	0.63	... bringe ich keine Informationen ein.	Niemand	Meine Freunde sind bei diesem Themen völlig tonangebend.	Nie	Selten
213	Männlich	60 Jahre und älter	Abgeschlossenes Studium/ Ausbildung oder gleichwertig	Dorf, ländlicher Ort (bis zu 5.000)	Nein	Nein	Falsch	80%	Richtig	100 % (das weiß ich sicher)	Richtig	100 % (das weiß ich sicher)	Richtig	100 % (das weiß ich sicher)	Richtig	100 % (das weiß ich sicher)	Falsch	100 % (das weiß ich sicher)	Falsch	100 % (das weiß ich sicher)	Richtig	60%	Falsch	100 % (das weiß ich sicher)	Ich habe mehr Antworten als 75% der deutschen Bevölkerung richtig beantworten können	0.89	0.93	0	0.04	,04	4	Good	1	Opinion leader	1	1	1	0.87	0.67	0.93	0.8	0.96	0.75	0.8	... bringe ich sehr viele Informationen ein.	Mehrere Personen	Ich bin etwas mehr tonangebend.	Häufig	Gelegentlich
215	Männlich	60 Jahre und älter	Abgeschlossenes Studium/ Ausbildung oder gleichwertig	Dorf, ländlicher Ort (bis zu 5.000)	Nein	Nein	Falsch	100 % (das weiß ich sicher)	Richtig	100 % (das weiß ich sicher)	Richtig	100 % (das weiß ich sicher)	Richtig	90%	Richtig	100 % (das weiß ich sicher)	Falsch	100 % (das weiß ich sicher)	Falsch	50% (da muss ich raten)	Richtig	80%	Richtig	80%	Ich habe mehr Antworten als 75% der deutschen Bevölkerung richtig beantworten können	0.78	0.89	0.1	0.11	,11	3	Over	0.4	Opinion leader	1	0.97	1	0.77	0.33	0.93	0.6	0.86	1	0.9	... bringe ich mehrere Informationen ein.	Wenige Personen	Ich bin etwas mehr tonangebend.	Gelegentlich	Gelegentlich
216	Weiblich	60 Jahre und älter	Mittlere Reife oder gleichwertig	Dorf, ländlicher Ort (bis zu 5.000)	Nein	Nein	Falsch	80%	Richtig	80%	Falsch	70%	Richtig	70%	Richtig	90%	Falsch	90%	Falsch	80%	Richtig	70%	Richtig	90%	Ich habe mehr Antworten als 50% der deutschen Bevölkerung richtig beantworten können	0.89	0.8	0	-0.09	-,09	7	Under	0	4	1	0.83	1	0.77	0.67	0.8	0.8	0.82	1	0.93	... bringe ich mehrere Informationen ein.	Wenige Personen	Ich bin etwas mehr tonangebend.	Selten	Selten
217	Weiblich	60 Jahre und älter	Hauptschulabschluss oder gleichwertig, (noch) kein allgemeiner Schulabschluss	Großstadt (100.001 und mehr)	Nein	Nein	Richtig	50% (da muss ich raten)	Richtig	50% (da muss ich raten)	Richtig	50% (da muss ich raten)	Richtig	50% (da muss ich raten)	Richtig	50% (da muss ich raten)	Falsch	50% (da muss ich raten)	Richtig	50% (da muss ich raten)	Richtig	50% (da muss ich raten)	Richtig	50% (da muss ich raten)	Ich habe weniger Antworten als 50% der deutschen Bevölkerung richtig beantworten können	0.56	0.5	1	-0.06	-,06	7	Under	-0.8	3	1	0.5	0.67	0.5	0	0.5	0.2	0.5	1	0.78	... bringe ich fast keine Informationen ein.	Fast keine Personen	Die Unterhaltungen sind ausgeglichen.	Selten	Selten
218	Männlich	60 Jahre und älter	Abgeschlossenes Studium/ Ausbildung oder gleichwertig	Großstadt (100.001 und mehr)	Nein	Nein	Richtig	60%	Falsch	70%	Falsch	50% (da muss ich raten)	Richtig	60%	Richtig	60%	Falsch	100 % (das weiß ich sicher)	Falsch	90%	Richtig	50% (da muss ich raten)	Falsch	60%	Ich habe mehr Antworten als 50% der deutschen Bevölkerung richtig beantworten können	0.78	0.67	0.2	-0.11	-,11	7	Under	1	Opinion leader	1	0.73	0.67	0.7	0.67	0.57	0.8	0.72	1	0.5	... bringe ich sehr viele Informationen ein.	Mehrere Personen	Die Unterhaltungen sind ausgeglichen.	Häufig	Häufig
219	Männlich	50 bis unter 60 Jahre	Abitur oder gleichwertig	Mittelstadt (20.001 – 100.000)	Nein	Nein	Richtig	80%	Richtig	80%	Richtig	80%	Richtig	70%	Richtig	70%	Falsch	90%	Falsch	80%	Richtig	80%	Falsch	80%	Ich habe mehr Antworten als 50% der deutschen Bevölkerung richtig beantworten können	0.78	0.79	0	0.01	,01	4	Good	0.6	Opinion leader	1	0.77	1	0.8	0.33	0.8	0.6	0.82	0.75	0.6	... bringe ich mehrere Informationen ein.	Wenige Personen	Die Unterhaltungen sind ausgeglichen.	Häufig	Häufig
220	Weiblich	18 bis unter 30 Jahre	Abgeschlossenes Studium/ Ausbildung oder gleichwertig	Dorf, ländlicher Ort (bis zu 5.000)	Nein	Nein	Falsch	50% (da muss ich raten)	Richtig	60%	Richtig	50% (da muss ich raten)	Richtig	50% (da muss ich raten)	Richtig	50% (da muss ich raten)	Richtig	90%	Falsch	50% (da muss ich raten)	Falsch	50% (da muss ich raten)	Richtig	60%	Ich habe mehr Antworten als 50% der deutschen Bevölkerung richtig beantworten können	0.56	0.57	0.7	0.01	,01	4	Good	-1.6	Strong opinion receiver	0.67	0.63	0.67	0.53	0.33	0.53	0.4	0.6	1	0.75	... bringe ich fast keine Informationen ein.	Niemand	Meine Freunde sind bei diesem Themen völlig tonangebend.	Nie	Selten
221	Männlich	60 Jahre und älter	Mittlere Reife oder gleichwertig	Mittelstadt (20.001 – 100.000)	Nein	Nein	Richtig	50% (da muss ich raten)	Richtig	90%	Richtig	70%	Richtig	60%	Richtig	60%	Falsch	70%	Falsch	60%	Richtig	90%	Falsch	80%	Ich habe mehr Antworten als 50% der deutschen Bevölkerung richtig beantworten können	0.78	0.7	0.1	-0.08	-,08	7	Under	-1	2	1	0.63	1	0.8	0.33	0.67	0.6	0.66	0.75	0.53	... bringe ich wenige Informationen ein.	Niemand	Die Unterhaltungen sind ausgeglichen.	Nie	Selten
222	Männlich	40 bis unter 50 Jahre	Mittlere Reife oder gleichwertig	Kleinstadt (5.001 – 20.000)	Nein	Nein	Richtig	50% (da muss ich raten)	Richtig	60%	Falsch	50% (da muss ich raten)	Richtig	100 % (das weiß ich sicher)	Richtig	100 % (das weiß ich sicher)	Falsch	100 % (das weiß ich sicher)	Richtig	50% (da muss ich raten)	Richtig	50% (da muss ich raten)	Falsch	100 % (das weiß ich sicher)	Ich habe mehr Antworten als 50% der deutschen Bevölkerung richtig beantworten können	0.78	0.73	0.4	-0.04	-,04	6	Good	-0.6	3	1	1	0.67	0.53	0.67	0.67	0.6	0.7	1	0.75	... bringe ich wenige Informationen ein.	Fast keine Personen	Die Unterhaltungen sind ausgeglichen.	Nie	Gelegentlich
223	Weiblich	18 bis unter 30 Jahre	Abitur oder gleichwertig	Großstadt (100.001 und mehr)	Nein	Ja	Falsch	70%	Falsch	60%	Richtig	80%	Richtig	60%	Richtig	70%	Falsch	90%	Falsch	60%	Richtig	60%	Falsch	60%	Ich habe mehr Antworten als 50% der deutschen Bevölkerung richtig beantworten können	0.78	0.68	0	-0.1	-,10	7	Under	0	4	1	0.73	0.67	0.6	0.67	0.7	0.8	0.72	1	0.78	... bringe ich mehrere Informationen ein.	Wenige Personen	Die Unterhaltungen sind ausgeglichen.	Selten	Gelegentlich
224	Weiblich	50 bis unter 60 Jahre	Abitur oder gleichwertig	Großstadt (100.001 und mehr)	Nein	Nein	Richtig	90%	Richtig	50% (da muss ich raten)	Falsch	70%	Richtig	90%	Falsch	50% (da muss ich raten)	Falsch	90%	Falsch	100 % (das weiß ich sicher)	Richtig	50% (da muss ich raten)	Richtig	80%	Ich habe weniger Antworten als 50% der deutschen Bevölkerung richtig beantworten können	0.67	0.74	0.3	0.08	,08	3	Over	-1	2	0.67	0.77	1	0.67	0.33	0.8	0.6	0.86	0.75	0.63	... bringe ich fast keine Informationen ein.	Niemand	Die Unterhaltungen sind ausgeglichen.	Selten	Selten
226	Männlich	60 Jahre und älter	Abgeschlossenes Studium/ Ausbildung oder gleichwertig	Mittelstadt (20.001 – 100.000)	Nein	Nein	Richtig	90%	Richtig	80%	Richtig	80%	Richtig	90%	Richtig	100 % (das weiß ich sicher)	Falsch	90%	Falsch	50% (da muss ich raten)	Richtig	90%	Falsch	100 % (das weiß ich sicher)	Ich habe mehr Antworten als 50% der deutschen Bevölkerung richtig beantworten können	0.78	0.86	0.1	0.08	,08	3	Over	-1.6	Strong opinion receiver	1	0.93	1	0.73	0.33	0.9	0.6	0.82	0.75	0.6	... bringe ich keine Informationen ein.	Niemand	Die Unterhaltungen sind ausgeglichen.	Nie	Nie
228	Männlich	30 bis unter 40 Jahre	Hauptschulabschluss oder gleichwertig, (noch) kein allgemeiner Schulabschluss	Mittelstadt (20.001 – 100.000)	Nein	Nein	Richtig	80%	Richtig	80%	Richtig	50% (da muss ich raten)	Richtig	80%	Falsch	50% (da muss ich raten)	Falsch	90%	Richtig	70%	Richtig	60%	Falsch	50% (da muss ich raten)	Ich habe mehr Antworten als 50% der deutschen Bevölkerung richtig beantworten können	0.56	0.68	0.3	0.12	,12	3	Over	-0.6	3	0.67	0.73	0.67	0.7	0.33	0.6	0.4	0.68	1	0.9	... bringe ich wenige Informationen ein.	Fast keine Personen	Meine Freunde sind etwas mehr tonangebend.	Selten	Gelegentlich
232	Männlich	50 bis unter 60 Jahre	Mittlere Reife oder gleichwertig	Großstadt (100.001 und mehr)	Nein	Nein	Falsch	100 % (das weiß ich sicher)	Falsch	60%	Falsch	100 % (das weiß ich sicher)	Falsch	60%	Falsch	100 % (das weiß ich sicher)	Falsch	100 % (das weiß ich sicher)	Richtig	60%	Falsch	100 % (das weiß ich sicher)	Falsch	100 % (das weiß ich sicher)	Ich habe weniger Antworten als 50% der deutschen Bevölkerung richtig beantworten können	0.44	0.87	0	0.42	,42	2	Over	-1	2	0.33	0.87	0	0.73	1	1	0.8	0.92	0.75	0.68	... bringe ich fast keine Informationen ein.	Niemand	Die Unterhaltungen sind ausgeglichen.	Selten	Selten
233	Weiblich	30 bis unter 40 Jahre	Abgeschlossenes Studium/ Ausbildung oder gleichwertig	Großstadt (100.001 und mehr)	Nein	Nein	Richtig	50% (da muss ich raten)	Richtig	60%	Falsch	80%	Falsch	60%	Falsch	70%	Richtig	70%	Richtig	60%	Falsch	60%	Falsch	60%	Ich habe mehr Antworten als 50% der deutschen Bevölkerung richtig beantworten können	0.33	0.63	0.1	0.3	,30	2	Over	-0.4	4	0	0.67	0.33	0.6	0.67	0.63	0.4	0.64	0	0.8	... bringe ich wenige Informationen ein.	Mehrere Personen	Meine Freunde sind etwas mehr tonangebend.	Selten	Selten
237	Weiblich	60 Jahre und älter	Abgeschlossenes Studium/ Ausbildung oder gleichwertig	Dorf, ländlicher Ort (bis zu 5.000)	Nein	Ja	Richtig	50% (da muss ich raten)	Richtig	50% (da muss ich raten)	Richtig	50% (da muss ich raten)	Richtig	50% (da muss ich raten)	Richtig	50% (da muss ich raten)	Richtig	50% (da muss ich raten)	Falsch	50% (da muss ich raten)	Richtig	50% (da muss ich raten)	Richtig	50% (da muss ich raten)	Ich habe mehr Antworten als 50% der deutschen Bevölkerung richtig beantworten können	0.56	0.5	1	-0.06	-,06	7	Under	0.4	Opinion leader	0.67	0.5	1	0.5	0	0.5	0.2	0.5	0.25	0.63	... bringe ich mehrere Informationen ein.	Fast keine Personen	Die Unterhaltungen sind ausgeglichen.	Häufig	Häufig
238	Weiblich	30 bis unter 40 Jahre	Abgeschlossenes Studium/ Ausbildung oder gleichwertig	Mittelstadt (20.001 – 100.000)	Ja	Nein	Richtig	100 % (das weiß ich sicher)	Richtig	100 % (das weiß ich sicher)	Richtig	100 % (das weiß ich sicher)	Richtig	100 % (das weiß ich sicher)	Richtig	100 % (das weiß ich sicher)	Richtig	100 % (das weiß ich sicher)	Richtig	100 % (das weiß ich sicher)	Richtig	100 % (das weiß ich sicher)	Richtig	100 % (das weiß ich sicher)	Ich habe weniger Antworten als 50% der deutschen Bevölkerung richtig beantworten können	0.44	1	0	0.56	0.56	1	Over	-1.6	Strong opinion receiver	0.67	1	0.67	1	0	1	0	1	1	0.5	... bringe ich keine Informationen ein.	Niemand	Meine Freunde sind bei diesem Themen völlig tonangebend.	Nie	Gelegentlich
240	Weiblich	60 Jahre und älter	Mittlere Reife oder gleichwertig	Mittelstadt (20.001 – 100.000)	Nein	Nein	Richtig	90%	Richtig	90%	Richtig	90%	Richtig	90%	Richtig	100 % (das weiß ich sicher)	Falsch	100 % (das weiß ich sicher)	Falsch	80%	Richtig	60%	Falsch	100 % (das weiß ich sicher)	Ich habe mehr Antworten als 50% der deutschen Bevölkerung richtig beantworten können	0.78	0.89	0	0.11	,11	3	Over	-1.6	Strong opinion receiver	1	0.97	1	0.77	0.33	0.93	0.6	0.92	1	1	... bringe ich wenige Informationen ein.	Niemand	Meine Freunde sind bei diesem Themen völlig tonangebend.	Nie	Nie
241	Weiblich	50 bis unter 60 Jahre	Abgeschlossenes Studium/ Ausbildung oder gleichwertig	Großstadt (100.001 und mehr)	Nein	Nein	Richtig	50% (da muss ich raten)	Richtig	50% (da muss ich raten)	Falsch	50% (da muss ich raten)	Richtig	70%	Richtig	80%	Richtig	80%	Falsch	60%	Richtig	60%	Falsch	70%	Ich habe mehr Antworten als 50% der deutschen Bevölkerung richtig beantworten können	0.78	0.63	0.4	-0.14	-,14	7	Under	0.2	Opinion leader	0.67	0.77	1	0.57	0.67	0.57	0.6	0.62	1	0.85	... bringe ich mehrere Informationen ein.	Wenige Personen	Die Unterhaltungen sind ausgeglichen.	Gelegentlich	Gelegentlich
242	Weiblich	50 bis unter 60 Jahre	Abgeschlossenes Studium/ Ausbildung oder gleichwertig	Großstadt (100.001 und mehr)	Nein	Nein	Falsch	70%	Falsch	90%	Richtig	80%	Richtig	60%	Richtig	70%	Richtig	70%	Falsch	80%	Falsch	60%	Falsch	60%	Ich habe weniger Antworten als 50% der deutschen Bevölkerung richtig beantworten können	0.56	0.71	0	0.16	,16	3	Over	-0.2	4	0.67	0.67	0.33	0.77	0.67	0.7	0.6	0.72	1	0.65	... bringe ich wenige Informationen ein.	Wenige Personen	Die Unterhaltungen sind ausgeglichen.	Selten	Gelegentlich
243	Weiblich	18 bis unter 30 Jahre	Abitur oder gleichwertig	Kleinstadt (5.001 – 20.000)	Nein	Nein	Richtig	50% (da muss ich raten)	Falsch	50% (da muss ich raten)	Falsch	50% (da muss ich raten)	Richtig	80%	Richtig	50% (da muss ich raten)	Falsch	60%	Richtig	70%	Richtig	50% (da muss ich raten)	Richtig	70%	Ich habe weniger Antworten als 50% der deutschen Bevölkerung richtig beantworten können	0.56	0.59	0.6	0.03	,03	4	Good	-1	2	1	0.63	0.33	0.57	0.33	0.57	0.4	0.6	0.5	0.7	... bringe ich wenige Informationen ein.	Niemand	Die Unterhaltungen sind ausgeglichen.	Nie	Selten
245	Männlich	30 bis unter 40 Jahre	Abgeschlossenes Studium/ Ausbildung oder gleichwertig	Großstadt (100.001 und mehr)	Nein	Nein	Falsch	90%	Falsch	50% (da muss ich raten)	Falsch	70%	Richtig	80%	Richtig	80%	Richtig	100 % (das weiß ich sicher)	Richtig	60%	Richtig	90%	Richtig	50% (da muss ich raten)	Ich habe mehr Antworten als 50% der deutschen Bevölkerung richtig beantworten können	0.56	0.74	0.3	0.19	,19	3	Over	1	Opinion leader	0.67	0.87	0.33	0.67	0.67	0.7	0.4	0.74	0.75	0.58	... bringe ich wenige Informationen ein.	Wenige Personen	Ich bin etwas mehr tonangebend.	Regelmäßig	Regelmäßig
246	Weiblich	60 Jahre und älter	Abgeschlossenes Studium/ Ausbildung oder gleichwertig	Großstadt (100.001 und mehr)	Nein	Nein	Richtig	90%	Richtig	80%	Falsch	50% (da muss ich raten)	Richtig	90%	Richtig	80%	Falsch	100 % (das weiß ich sicher)	Falsch	100 % (das weiß ich sicher)	Richtig	60%	Falsch	90%	Ich habe mehr Antworten als 75% der deutschen Bevölkerung richtig beantworten können	0.89	0.82	0.1	-0.07	-,07	7	Under	-0.2	4	1	0.9	1	0.8	0.67	0.77	0.8	0.86	0.75	0.75	... bringe ich wenige Informationen ein.	Wenige Personen	Die Unterhaltungen sind ausgeglichen.	Selten	Gelegentlich
248	Männlich	60 Jahre und älter	Mittlere Reife oder gleichwertig	Mittelstadt (20.001 – 100.000)	Nein	Nein	Richtig	100 % (das weiß ich sicher)	Richtig	100 % (das weiß ich sicher)	Falsch	100 % (das weiß ich sicher)	Richtig	100 % (das weiß ich sicher)	Richtig	100 % (das weiß ich sicher)	Falsch	100 % (das weiß ich sicher)	Falsch	100 % (das weiß ich sicher)	Richtig	100 % (das weiß ich sicher)	Falsch	100 % (das weiß ich sicher)	Ich habe mehr Antworten als 75% der deutschen Bevölkerung richtig beantworten können	0.89	1	0	0.11	,11	3	Over	0.4	Opinion leader	1	1	1	1	0.67	1	0.8	1	1	0.78	... bringe ich mehrere Informationen ein.	Mehrere Personen	Die Unterhaltungen sind ausgeglichen.	Gelegentlich	Gelegentlich
249	Männlich	60 Jahre und älter	Mittlere Reife oder gleichwertig	Mittelstadt (20.001 – 100.000)	Nein	Nein	Falsch	70%	Richtig	90%	Richtig	90%	Falsch	50% (da muss ich raten)	Richtig	90%	Falsch	100 % (das weiß ich sicher)	Richtig	70%	Richtig	100 % (das weiß ich sicher)	Falsch	80%	Ich habe weniger Antworten als 50% der deutschen Bevölkerung richtig beantworten können	0.67	0.82	0.1	0.16	,16	3	Over	-1	2	0.67	0.8	0.67	0.87	0.67	0.8	0.6	0.82	1	1	... bringe ich keine Informationen ein.	Niemand	Die Unterhaltungen sind ausgeglichen.	Selten	Gelegentlich
252	Männlich	30 bis unter 40 Jahre	Abgeschlossenes Studium/ Ausbildung oder gleichwertig	Dorf, ländlicher Ort (bis zu 5.000)	Nein	Ja	Falsch	50% (da muss ich raten)	Richtig	100 % (das weiß ich sicher)	Richtig	80%	Richtig	90%	Richtig	50% (da muss ich raten)	Falsch	70%	Richtig	50% (da muss ich raten)	Richtig	80%	Falsch	100 % (das weiß ich sicher)	Ich habe weniger Antworten als 50% der deutschen Bevölkerung richtig beantworten können	0.78	0.74	0.4	-0.03	-,03	6	Good	-0.8	3	1	0.7	0.67	0.77	0.67	0.77	0.6	0.7	0.75	0.83	... bringe ich fast keine Informationen ein.	Fast keine Personen	Meine Freunde sind bei diesem Themen völlig tonangebend.	Gelegentlich	Gelegentlich
253	Weiblich	50 bis unter 60 Jahre	Abgeschlossenes Studium/ Ausbildung oder gleichwertig	Dorf, ländlicher Ort (bis zu 5.000)	Nein	Nein	Falsch	50% (da muss ich raten)	Richtig	50% (da muss ich raten)	Falsch	50% (da muss ich raten)	Richtig	100 % (das weiß ich sicher)	Richtig	100 % (das weiß ich sicher)	Falsch	100 % (das weiß ich sicher)	Falsch	100 % (das weiß ich sicher)	Richtig	50% (da muss ich raten)	Falsch	100 % (das weiß ich sicher)	Ich habe weniger Antworten als 50% der deutschen Bevölkerung richtig beantworten können	1	0.78	0.5	-0.22	-,22	8	Under	-0.8	3	1	1	1	0.67	1	0.67	1	0.8	1	0.8	... bringe ich wenige Informationen ein.	Fast keine Personen	Die Unterhaltungen sind ausgeglichen.	Nie	Selten
254	Weiblich	50 bis unter 60 Jahre	Abgeschlossenes Studium/ Ausbildung oder gleichwertig	Großstadt (100.001 und mehr)	Nein	Nein	Richtig	80%	Richtig	80%	Falsch	50% (da muss ich raten)	Richtig	70%	Richtig	80%	Falsch	80%	Falsch	80%	Richtig	50% (da muss ich raten)	Richtig	50% (da muss ich raten)	Ich habe mehr Antworten als 50% der deutschen Bevölkerung richtig beantworten können	0.78	0.69	0.3	-0.09	-,09	7	Under	-0.6	3	1	0.77	1	0.7	0.33	0.6	0.6	0.68	1	0.75	... bringe ich wenige Informationen ein.	Fast keine Personen	Die Unterhaltungen sind ausgeglichen.	Selten	Selten
255	Männlich	60 Jahre und älter	Abgeschlossenes Studium/ Ausbildung oder gleichwertig	Mittelstadt (20.001 – 100.000)	Nein	Nein	Richtig	60%	Richtig	70%	Falsch	60%	Richtig	50% (da muss ich raten)	Richtig	70%	Falsch	80%	Falsch	80%	Falsch	60%	Falsch	60%	Ich habe weniger Antworten als 50% der deutschen Bevölkerung richtig beantworten können	0.78	0.66	0.1	-0.12	-,12	7	Under	-0.2	4	1	0.67	0.67	0.7	0.67	0.6	0.8	0.68	1	0.7	... bringe ich wenige Informationen ein.	Wenige Personen	Die Unterhaltungen sind ausgeglichen.	Selten	Gelegentlich
256	Männlich	18 bis unter 30 Jahre	Mittlere Reife oder gleichwertig	Kleinstadt (5.001 – 20.000)	Nein	Nein	Richtig	100 % (das weiß ich sicher)	Richtig	50% (da muss ich raten)	Richtig	100 % (das weiß ich sicher)	Richtig	50% (da muss ich raten)	Falsch	50% (da muss ich raten)	Richtig	90%	Falsch	100 % (das weiß ich sicher)	Falsch	70%	Richtig	100 % (das weiß ich sicher)	Ich habe mehr Antworten als 50% der deutschen Bevölkerung richtig beantworten können	0.33	0.79	0.3	0.46	,46	2	Over	-0.4	4	0.33	0.63	0.67	0.73	0	1	0.2	0.98	0.75	0.63	... bringe ich wenige Informationen ein.	Fast keine Personen	Meine Freunde sind etwas mehr tonangebend.	Gelegentlich	Gelegentlich
259	Männlich	18 bis unter 30 Jahre	Abitur oder gleichwertig	Mittelstadt (20.001 – 100.000)	Nein	Nein	Richtig	50% (da muss ich raten)	Falsch	50% (da muss ich raten)	Richtig	50% (da muss ich raten)	Richtig	60%	Richtig	50% (da muss ich raten)	Falsch	80%	Falsch	50% (da muss ich raten)	Richtig	50% (da muss ich raten)	Richtig	70%	Ich habe weniger Antworten als 50% der deutschen Bevölkerung richtig beantworten können	0.56	0.57	0.6	0.01	,01	4	Good	-1.6	Strong opinion receiver	1	0.63	0.67	0.5	0	0.57	0.4	0.6	0.5	0.55	... bringe ich keine Informationen ein.	Niemand	Die Unterhaltungen sind ausgeglichen.	Nie	Nie
262	Weiblich	60 Jahre und älter	Abgeschlossenes Studium/ Ausbildung oder gleichwertig	Mittelstadt (20.001 – 100.000)	Nein	Nein	Falsch	50% (da muss ich raten)	Falsch	50% (da muss ich raten)	Falsch	50% (da muss ich raten)	Falsch	80%	Falsch	50% (da muss ich raten)	Richtig	80%	Falsch	60%	Falsch	60%	Falsch	70%	Ich habe mehr Antworten als 50% der deutschen Bevölkerung richtig beantworten können	0.44	0.61	0.5	0.17	,17	3	Over	-1.6	Strong opinion receiver	0	0.7	0.33	0.57	1	0.57	0.8	0.62	0.75	0.53	... bringe ich keine Informationen ein.	Niemand	Die Unterhaltungen sind ausgeglichen.	Nie	Nie
265	Weiblich	60 Jahre und älter	Mittlere Reife oder gleichwertig	Kleinstadt (5.001 – 20.000)	Nein	Ja	Richtig	70%	Richtig	60%	Falsch	60%	Richtig	80%	Richtig	60%	Falsch	70%	Falsch	60%	Richtig	60%	Falsch	80%	Ich habe mehr Antworten als 50% der deutschen Bevölkerung richtig beantworten können	0.89	0.67	0	-0.22	-,22	8	Under	-1.4	Strong opinion receiver	1	0.7	1	0.6	0.67	0.7	0.8	0.68	0	0.6	... bringe ich keine Informationen ein.	Niemand	Die Unterhaltungen sind ausgeglichen.	Nie	Selten
267	Männlich	60 Jahre und älter	Mittlere Reife oder gleichwertig	Großstadt (100.001 und mehr)	Nein	Nein	Richtig	80%	Falsch	50% (da muss ich raten)	Richtig	50% (da muss ich raten)	Richtig	90%	Richtig	70%	Falsch	80%	Falsch	80%	Falsch	70%	Falsch	80%	Ich habe mehr Antworten als 50% der deutschen Bevölkerung richtig beantworten können	0.56	0.72	0.2	0.17	,17	3	Over	-0.8	3	1	0.8	0.33	0.67	0.33	0.7	0.6	0.74	1	0.65	... bringe ich wenige Informationen ein.	Fast keine Personen	Die Unterhaltungen sind ausgeglichen.	Nie	Selten
268	Männlich	30 bis unter 40 Jahre	Mittlere Reife oder gleichwertig	Dorf, ländlicher Ort (bis zu 5.000)	Nein	Ja	Falsch	90%	Richtig	50% (da muss ich raten)	Falsch	50% (da muss ich raten)	Richtig	90%	Richtig	80%	Falsch	90%	Richtig	90%	Richtig	80%	Richtig	80%	Ich habe mehr Antworten als 50% der deutschen Bevölkerung richtig beantworten können	0.78	0.78	0.2	0	,00	5	Good	0	4	1	0.87	0.67	0.73	0.67	0.73	0.6	0.8	0.5	0.7	... bringe ich wenige Informationen ein.	Wenige Personen	Die Unterhaltungen sind ausgeglichen.	Gelegentlich	Gelegentlich
270	Männlich	60 Jahre und älter	Abgeschlossenes Studium/ Ausbildung oder gleichwertig	Großstadt (100.001 und mehr)	Nein	Nein	Falsch	50% (da muss ich raten)	Falsch	50% (da muss ich raten)	Falsch	50% (da muss ich raten)	Richtig	70%	Richtig	100 % (das weiß ich sicher)	Richtig	100 % (das weiß ich sicher)	Falsch	100 % (das weiß ich sicher)	Falsch	50% (da muss ich raten)	Falsch	100 % (das weiß ich sicher)	Ich habe mehr Antworten als 75% der deutschen Bevölkerung richtig beantworten können	0.67	0.74	0.4	0.08	,08	3	Over	-1	2	0.67	0.9	0.33	0.67	1	0.67	0.8	0.8	1	0.75	... bringe ich fast keine Informationen ein.	Niemand	Die Unterhaltungen sind ausgeglichen.	Selten	Selten
271	Weiblich	60 Jahre und älter	Abitur oder gleichwertig	Kleinstadt (5.001 – 20.000)	Nein	Nein	Richtig	50% (da muss ich raten)	Richtig	50% (da muss ich raten)	Richtig	50% (da muss ich raten)	Richtig	80%	Richtig	50% (da muss ich raten)	Falsch	90%	Falsch	50% (da muss ich raten)	Richtig	50% (da muss ich raten)	Falsch	50% (da muss ich raten)	Ich habe weniger Antworten als 50% der deutschen Bevölkerung richtig beantworten können	0.78	0.58	0.8	-0.2	-,20	7	Under	-1.6	Strong opinion receiver	1	0.73	1	0.5	0.33	0.5	0.6	0.58	0.5	0.68	... bringe ich keine Informationen ein.	Niemand	Die Unterhaltungen sind ausgeglichen.	Nie	Nie
272	Weiblich	60 Jahre und älter	Mittlere Reife oder gleichwertig	Großstadt (100.001 und mehr)	Nein	Nein	Richtig	60%	Richtig	60%	Falsch	60%	Richtig	60%	Falsch	60%	Falsch	70%	Richtig	60%	Richtig	60%	Falsch	60%	Ich habe weniger Antworten als 50% der deutschen Bevölkerung richtig beantworten können	0.67	0.61	0	-0.06	-,06	7	Under	-1.6	Strong opinion receiver	0.67	0.63	0.67	0.6	0.67	0.6	0.6	0.62	1	0.58	... bringe ich keine Informationen ein.	Niemand	Die Unterhaltungen sind ausgeglichen.	Nie	Nie
273	Weiblich	50 bis unter 60 Jahre	Mittlere Reife oder gleichwertig	Kleinstadt (5.001 – 20.000)	Ja	Ja	Richtig	60%	Falsch	70%	Falsch	90%	Richtig	80%	Richtig	70%	Falsch	90%	Falsch	90%	Falsch	80%	Richtig	100 % (das weiß ich sicher)	Ich habe mehr Antworten als 50% der deutschen Bevölkerung richtig beantworten können	0.56	0.81	0	0.26	,26	2	Over	1	Opinion leader	1	0.8	0.33	0.8	0.33	0.83	0.6	0.86	0.75	0.6	... bringe ich mehrere Informationen ein.	Mehrere Personen	Die Unterhaltungen sind ausgeglichen.	Häufig	Regelmäßig
276	Weiblich	50 bis unter 60 Jahre	Hauptschulabschluss oder gleichwertig, (noch) kein allgemeiner Schulabschluss	Dorf, ländlicher Ort (bis zu 5.000)	Nein	Nein	Richtig	50% (da muss ich raten)	Richtig	50% (da muss ich raten)	Falsch	50% (da muss ich raten)	Richtig	50% (da muss ich raten)	Richtig	50% (da muss ich raten)	Falsch	50% (da muss ich raten)	Falsch	50% (da muss ich raten)	Richtig	50% (da muss ich raten)	Falsch	50% (da muss ich raten)	Ich habe weniger Antworten als 50% der deutschen Bevölkerung richtig beantworten können	0.89	0.5	1	-0.39	-,39	8	Under	-1.6	Strong opinion receiver	1	0.5	1	0.5	0.67	0.5	0.8	0.5	0.5	0.75	... bringe ich keine Informationen ein.	Niemand	Die Unterhaltungen sind ausgeglichen.	Nie	Nie
281	Weiblich	60 Jahre und älter	Abgeschlossenes Studium/ Ausbildung oder gleichwertig	Kleinstadt (5.001 – 20.000)	Nein	Nein	Falsch	50% (da muss ich raten)	Richtig	90%	Falsch	100 % (das weiß ich sicher)	Richtig	90%	Richtig	50% (da muss ich raten)	Falsch	90%	Richtig	90%	Falsch	100 % (das weiß ich sicher)	Richtig	90%	Ich habe mehr Antworten als 50% der deutschen Bevölkerung richtig beantworten können	0.67	0.83	0.2	0.17	,17	3	Over	-0.6	3	1	0.77	0.33	0.93	0.67	0.8	0.6	0.84	1	0.5	... bringe ich fast keine Informationen ein.	Fast keine Personen	Die Unterhaltungen sind ausgeglichen.	Gelegentlich	Selten
282	Männlich	40 bis unter 50 Jahre	Hauptschulabschluss oder gleichwertig, (noch) kein allgemeiner Schulabschluss	Dorf, ländlicher Ort (bis zu 5.000)	Ja	Ja	Falsch	50% (da muss ich raten)	Richtig	50% (da muss ich raten)	Falsch	60%	Richtig	90%	Falsch	70%	Richtig	100 % (das weiß ich sicher)	Falsch	80%	Falsch	50% (da muss ich raten)	Falsch	90%	Ich habe weniger Antworten als 50% der deutschen Bevölkerung richtig beantworten können	0.67	0.71	0.3	0.04	,04	4	Good	-1.2	2	0.33	0.87	0.67	0.6	1	0.67	0.8	0.76	0.75	0.83	... bringe ich wenige Informationen ein.	Niemand	Die Unterhaltungen sind ausgeglichen.	Nie	Nie
284	Weiblich	50 bis unter 60 Jahre	Mittlere Reife oder gleichwertig	Mittelstadt (20.001 – 100.000)	Nein	Nein	Richtig	50% (da muss ich raten)	Richtig	50% (da muss ich raten)	Falsch	50% (da muss ich raten)	Richtig	50% (da muss ich raten)	Richtig	50% (da muss ich raten)	Falsch	50% (da muss ich raten)	Falsch	50% (da muss ich raten)	Richtig	50% (da muss ich raten)	Falsch	50% (da muss ich raten)	Ich habe mehr Antworten als 50% der deutschen Bevölkerung richtig beantworten können	0.89	0.5	1	-0.39	-,39	8	Under	-0.2	4	1	0.5	1	0.5	0.67	0.5	0.8	0.5	0.5	0.65	... bringe ich wenige Informationen ein.	Fast keine Personen	Die Unterhaltungen sind ausgeglichen.	Gelegentlich	Gelegentlich
285	Männlich	50 bis unter 60 Jahre	Abgeschlossenes Studium/ Ausbildung oder gleichwertig	Dorf, ländlicher Ort (bis zu 5.000)	Nein	Nein	Richtig	80%	Richtig	70%	Falsch	60%	Richtig	90%	Richtig	80%	Falsch	90%	Falsch	90%	Falsch	60%	Falsch	100 % (das weiß ich sicher)	Ich habe mehr Antworten als 50% der deutschen Bevölkerung richtig beantworten können	0.78	0.8	0	0.02	,02	4	Good	-1.2	2	1	0.87	0.67	0.73	0.67	0.8	0.8	0.84	1	0.5	... bringe ich fast keine Informationen ein.	Niemand	Meine Freunde sind etwas mehr tonangebend.	Nie	Gelegentlich
286	Weiblich	60 Jahre und älter	Abgeschlossenes Studium/ Ausbildung oder gleichwertig	Mittelstadt (20.001 – 100.000)	Nein	Nein	Falsch	100 % (das weiß ich sicher)	Richtig	100 % (das weiß ich sicher)	Richtig	100 % (das weiß ich sicher)	Richtig	100 % (das weiß ich sicher)	Richtig	100 % (das weiß ich sicher)	Falsch	100 % (das weiß ich sicher)	Richtig	100 % (das weiß ich sicher)	Richtig	100 % (das weiß ich sicher)	Falsch	100 % (das weiß ich sicher)	Ich habe mehr Antworten als 90% der deutschen Bevölkerung richtig beantworten können	0.78	1	0	0.22	,22	2	Over	1.2	Opinion leader	1	1	0.67	1	0.67	1	0.6	1	0.75	0.75	... bringe ich sehr viele Informationen ein.	Mehrere Personen	Die Unterhaltungen sind ausgeglichen.	Häufig	Regelmäßig
288	Weiblich	60 Jahre und älter	Mittlere Reife oder gleichwertig	Mittelstadt (20.001 – 100.000)	Nein	Nein	Falsch	90%	Richtig	80%	Falsch	50% (da muss ich raten)	Richtig	80%	Richtig	50% (da muss ich raten)	Falsch	90%	Falsch	50% (da muss ich raten)	Falsch	70%	Falsch	100 % (das weiß ich sicher)	Ich habe weniger Antworten als 50% der deutschen Bevölkerung richtig beantworten können	0.89	0.73	0.3	-0.16	-,16	7	Under	-1.8	Strong opinion receiver	1	0.73	0.67	0.67	1	0.8	1	0.76	1	1	... bringe ich keine Informationen ein.	Niemand	Meine Freunde sind bei diesem Themen völlig tonangebend.	Nie	Selten
290	Männlich	50 bis unter 60 Jahre	Abgeschlossenes Studium/ Ausbildung oder gleichwertig	Dorf, ländlicher Ort (bis zu 5.000)	Nein	Nein	Richtig	100 % (das weiß ich sicher)	Falsch	60%	Falsch	70%	Richtig	60%	Richtig	90%	Richtig	100 % (das weiß ich sicher)	Falsch	100 % (das weiß ich sicher)	Richtig	60%	Falsch	50% (da muss ich raten)	Ich habe mehr Antworten als 50% der deutschen Bevölkerung richtig beantworten können	0.67	0.77	0.1	0.1	,10	3	Over	-0.2	4	0.67	0.83	0.67	0.73	0.67	0.73	0.6	0.84	0.75	0.7	... bringe ich wenige Informationen ein.	Wenige Personen	Die Unterhaltungen sind ausgeglichen.	Selten	Gelegentlich
291	Männlich	40 bis unter 50 Jahre	Abgeschlossenes Studium/ Ausbildung oder gleichwertig	Kleinstadt (5.001 – 20.000)	Nein	Nein	Falsch	90%	Falsch	70%	Falsch	60%	Richtig	80%	Richtig	90%	Falsch	100 % (das weiß ich sicher)	Falsch	80%	Richtig	80%	Falsch	80%	Ich habe mehr Antworten als 50% der deutschen Bevölkerung richtig beantworten können	0.89	0.81	0	-0.08	-,08	7	Under	0.2	Opinion leader	1	0.9	0.67	0.77	1	0.77	1	0.82	0.75	0.68	... bringe ich mehrere Informationen ein.	Wenige Personen	Die Unterhaltungen sind ausgeglichen.	Gelegentlich	Gelegentlich
292	Männlich	40 bis unter 50 Jahre	Mittlere Reife oder gleichwertig	Mittelstadt (20.001 – 100.000)	Nein	Nein	Richtig	50% (da muss ich raten)	Falsch	50% (da muss ich raten)	Richtig	50% (da muss ich raten)	Richtig	60%	Richtig	60%	Falsch	100 % (das weiß ich sicher)	Richtig	50% (da muss ich raten)	Richtig	50% (da muss ich raten)	Richtig	50% (da muss ich raten)	Ich habe weniger Antworten als 50% der deutschen Bevölkerung richtig beantworten können	0.44	0.58	0.7	0.13	,13	3	Over	-0.6	3	1	0.73	0.33	0.5	0	0.5	0.2	0.6	0.75	0.8	... bringe ich wenige Informationen ein.	Fast keine Personen	Die Unterhaltungen sind ausgeglichen.	Selten	Selten
293	Weiblich	60 Jahre und älter	Mittlere Reife oder gleichwertig	Großstadt (100.001 und mehr)	Ja	Nein	Richtig	50% (da muss ich raten)	Falsch	50% (da muss ich raten)	Falsch	60%	Richtig	50% (da muss ich raten)	Richtig	50% (da muss ich raten)	Falsch	60%	Falsch	50% (da muss ich raten)	Falsch	70%	Falsch	80%	Ich habe weniger Antworten als 50% der deutschen Bevölkerung richtig beantworten können	0.67	0.58	0.6	-0.09	-,09	7	Under	-0.6	3	1	0.53	0.33	0.57	0.67	0.63	0.8	0.6	0.75	0.55	... bringe ich fast keine Informationen ein.	Wenige Personen	Meine Freunde sind etwas mehr tonangebend.	Selten	Gelegentlich
294	Weiblich	60 Jahre und älter	Hauptschulabschluss oder gleichwertig, (noch) kein allgemeiner Schulabschluss	Großstadt (100.001 und mehr)	Nein	Nein	Falsch	70%	Richtig	80%	Falsch	70%	Richtig	70%	Falsch	70%	Falsch	90%	Falsch	70%	Richtig	80%	Falsch	80%	Ich habe mehr Antworten als 75% der deutschen Bevölkerung richtig beantworten können	0.89	0.76	0	-0.13	-,13	7	Under	-1.6	Strong opinion receiver	0.67	0.77	1	0.77	1	0.73	1	0.76	0.5	0.55	... bringe ich keine Informationen ein.	Niemand	Die Unterhaltungen sind ausgeglichen.	Nie	Nie
295	Weiblich	60 Jahre und älter	Mittlere Reife oder gleichwertig	Großstadt (100.001 und mehr)	Nein	Nein	Falsch	60%	Richtig	70%	Falsch	100 % (das weiß ich sicher)	Richtig	60%	Richtig	70%	Falsch	60%	Falsch	50% (da muss ich raten)	Falsch	70%	Richtig	70%	Ich habe mehr Antworten als 50% der deutschen Bevölkerung richtig beantworten können	0.78	0.68	0.1	-0.1	-,10	7	Under	-0.6	3	1	0.63	0.67	0.63	0.67	0.77	0.8	0.68	0.75	0.75	... bringe ich wenige Informationen ein.	Fast keine Personen	Meine Freunde sind etwas mehr tonangebend.	Selten	Gelegentlich
296	Männlich	18 bis unter 30 Jahre	Mittlere Reife oder gleichwertig	Großstadt (100.001 und mehr)	Nein	Nein	Falsch	50% (da muss ich raten)	Richtig	90%	Richtig	100 % (das weiß ich sicher)	Richtig	50% (da muss ich raten)	Richtig	50% (da muss ich raten)	Richtig	100 % (das weiß ich sicher)	Falsch	70%	Richtig	90%	Falsch	90%	Ich habe weniger Antworten als 50% der deutschen Bevölkerung richtig beantworten können	0.78	0.77	0.3	-0.01	-,01	6	Good	0.2	Opinion leader	0.67	0.67	1	0.83	0.67	0.8	0.6	0.82	0.75	0.68	... bringe ich mehrere Informationen ein.	Wenige Personen	Die Unterhaltungen sind ausgeglichen.	Gelegentlich	Gelegentlich
297	Weiblich	60 Jahre und älter	Mittlere Reife oder gleichwertig	Kleinstadt (5.001 – 20.000)	Ja	Nein	Falsch	50% (da muss ich raten)	Richtig	60%	Falsch	50% (da muss ich raten)	Falsch	100 % (das weiß ich sicher)	Falsch	50% (da muss ich raten)	Falsch	100 % (das weiß ich sicher)	Richtig	90%	Falsch	100 % (das weiß ich sicher)	Falsch	100 % (das weiß ich sicher)	Ich habe mehr Antworten als 50% der deutschen Bevölkerung richtig beantworten können	0.56	0.78	0.3	0.22	,22	2	Over	-1.4	Strong opinion receiver	0.33	0.83	0.33	0.83	1	0.67	0.8	0.78	1	0.7	... bringe ich keine Informationen ein.	Niemand	Die Unterhaltungen sind ausgeglichen.	Nie	Selten
300	Weiblich	60 Jahre und älter	Abgeschlossenes Studium/ Ausbildung oder gleichwertig	Großstadt (100.001 und mehr)	Nein	Nein	Falsch	90%	Falsch	100 % (das weiß ich sicher)	Falsch	90%	Richtig	90%	Richtig	90%	Richtig	90%	Falsch	100 % (das weiß ich sicher)	Falsch	90%	Richtig	100 % (das weiß ich sicher)	Ich habe mehr Antworten als 90% der deutschen Bevölkerung richtig beantworten können	0.56	0.93	0	0.38	,38	2	Over	-0.6	3	0.67	0.9	0.33	0.97	0.67	0.93	0.6	0.94	0.25	0.78	... bringe ich mehrere Informationen ein.	Niemand	Die Unterhaltungen sind ausgeglichen.	Selten	Selten
301	Männlich	40 bis unter 50 Jahre	Abitur oder gleichwertig	Großstadt (100.001 und mehr)	Nein	Nein	Falsch	70%	Richtig	70%	Richtig	80%	Falsch	50% (da muss ich raten)	Richtig	100 % (das weiß ich sicher)	Falsch	100 % (das weiß ich sicher)	Falsch	100 % (das weiß ich sicher)	Richtig	60%	Richtig	60%	Ich habe mehr Antworten als 50% der deutschen Bevölkerung richtig beantworten können	0.67	0.77	0.1	0.1	,10	3	Over	-1	2	0.67	0.83	1	0.77	0.33	0.7	0.6	0.82	0.5	0.93	... bringe ich wenige Informationen ein.	Niemand	Die Unterhaltungen sind ausgeglichen.	Nie	Selten
302	Männlich	50 bis unter 60 Jahre	Abitur oder gleichwertig	Großstadt (100.001 und mehr)	Nein	Nein	Falsch	50% (da muss ich raten)	Richtig	80%	Richtig	80%	Falsch	50% (da muss ich raten)	Richtig	90%	Falsch	50% (da muss ich raten)	Falsch	90%	Falsch	70%	Falsch	70%	Ich habe mehr Antworten als 50% der deutschen Bevölkerung richtig beantworten können	0.67	0.7	0.4	0.03	,03	4	Good	-1	2	0.67	0.63	0.67	0.8	0.67	0.67	0.8	0.68	0.75	0.7	... bringe ich wenige Informationen ein.	Niemand	Die Unterhaltungen sind ausgeglichen.	Nie	Selten
303	Weiblich	50 bis unter 60 Jahre	Mittlere Reife oder gleichwertig	Kleinstadt (5.001 – 20.000)	Nein	Nein	Falsch	50% (da muss ich raten)	Falsch	60%	Falsch	50% (da muss ich raten)	Falsch	50% (da muss ich raten)	Richtig	50% (da muss ich raten)	Falsch	90%	Falsch	50% (da muss ich raten)	Richtig	60%	Richtig	50% (da muss ich raten)	Ich habe weniger Antworten als 50% der deutschen Bevölkerung richtig beantworten können	0.67	0.57	0.6	-0.1	-,10	7	Under	-1.8	Strong opinion receiver	0.67	0.63	0.67	0.57	0.67	0.5	0.8	0.58	0.5	0.73	... bringe ich keine Informationen ein.	Niemand	Meine Freunde sind bei diesem Themen völlig tonangebend.	Nie	Selten
304	Männlich	50 bis unter 60 Jahre	Mittlere Reife oder gleichwertig	Großstadt (100.001 und mehr)	Nein	Nein	Falsch	70%	Falsch	50% (da muss ich raten)	Falsch	50% (da muss ich raten)	Falsch	60%	Falsch	50% (da muss ich raten)	Falsch	90%	Falsch	50% (da muss ich raten)	Falsch	50% (da muss ich raten)	Falsch	50% (da muss ich raten)	Ich habe weniger Antworten als 50% der deutschen Bevölkerung richtig beantworten können	0.56	0.58	0.6	0.02	,02	4	Good	-2	Strong opinion receiver	0.33	0.67	0.33	0.5	1	0.57	1	0.62	0.5	0.55	... bringe ich keine Informationen ein.	Niemand	Meine Freunde sind bei diesem Themen völlig tonangebend.	Nie	Nie
305	Weiblich	60 Jahre und älter	Mittlere Reife oder gleichwertig	Mittelstadt (20.001 – 100.000)	Nein	Nein	Falsch	70%	Richtig	80%	Falsch	70%	Falsch	70%	Richtig	80%	Falsch	90%	Falsch	50% (da muss ich raten)	Richtig	90%	Falsch	80%	Ich habe mehr Antworten als 50% der deutschen Bevölkerung richtig beantworten können	0.89	0.76	0.1	-0.13	-,13	7	Under	-0.8	3	0.67	0.8	1	0.73	1	0.73	1	0.72	0	0.53	... bringe ich wenige Informationen ein.	Niemand	Die Unterhaltungen sind ausgeglichen.	Selten	Selten
306	Weiblich	60 Jahre und älter	Abgeschlossenes Studium/ Ausbildung oder gleichwertig	Mittelstadt (20.001 – 100.000)	Nein	Nein	Falsch	90%	Richtig	70%	Richtig	80%	Richtig	80%	Richtig	70%	Falsch	90%	Falsch	90%	Richtig	70%	Richtig	70%	Ich habe mehr Antworten als 50% der deutschen Bevölkerung richtig beantworten können	0.78	0.79	0	0.01	,01	4	Good	0.2	Opinion leader	1	0.8	1	0.77	0.33	0.8	0.6	0.84	0.75	0.8	... bringe ich mehrere Informationen ein.	Wenige Personen	Die Unterhaltungen sind ausgeglichen.	Gelegentlich	Gelegentlich
307	Männlich	60 Jahre und älter	Hauptschulabschluss oder gleichwertig, (noch) kein allgemeiner Schulabschluss	Kleinstadt (5.001 – 20.000)	Nein	Nein	Richtig	60%	Richtig	50% (da muss ich raten)	Falsch	50% (da muss ich raten)	Richtig	50% (da muss ich raten)	Richtig	50% (da muss ich raten)	Richtig	50% (da muss ich raten)	Falsch	50% (da muss ich raten)	Falsch	60%	Richtig	50% (da muss ich raten)	Ich habe weniger Antworten als 50% der deutschen Bevölkerung richtig beantworten können	0.56	0.52	0.7	-0.03	-,03	6	Good	-0.6	3	0.67	0.5	0.67	0.53	0.33	0.53	0.4	0.52	1	0.73	... bringe ich fast keine Informationen ein.	Niemand	Die Unterhaltungen sind ausgeglichen.	Gelegentlich	Gelegentlich
308	Männlich	30 bis unter 40 Jahre	Abgeschlossenes Studium/ Ausbildung oder gleichwertig	Mittelstadt (20.001 – 100.000)	Nein	Ja	Richtig	90%	Richtig	90%	Falsch	70%	Falsch	80%	Richtig	70%	Richtig	80%	Richtig	100 % (das weiß ich sicher)	Richtig	90%	Richtig	90%	Ich habe mehr Antworten als 75% der deutschen Bevölkerung richtig beantworten können	0.44	0.84	0	0.4	,40	2	Over	-1.4	Strong opinion receiver	0.33	0.77	0.67	0.93	0.33	0.83	0.2	0.86	0.75	0.53	... bringe ich fast keine Informationen ein.	Niemand	Die Unterhaltungen sind ausgeglichen.	Nie	Nie
309	Weiblich	60 Jahre und älter	Abitur oder gleichwertig	Mittelstadt (20.001 – 100.000)	Nein	Nein	Richtig	50% (da muss ich raten)	Richtig	100 % (das weiß ich sicher)	Richtig	50% (da muss ich raten)	Richtig	50% (da muss ich raten)	Richtig	50% (da muss ich raten)	Falsch	100 % (das weiß ich sicher)	Falsch	50% (da muss ich raten)	Falsch	50% (da muss ich raten)	Falsch	100 % (das weiß ich sicher)	Ich habe weniger Antworten als 50% der deutschen Bevölkerung richtig beantworten können	0.67	0.67	0.6	0	,00	5	Good	0.2	Opinion leader	1	0.67	0.67	0.67	0.33	0.67	0.6	0.7	0.75	0.83	... bringe ich mehrere Informationen ein.	Wenige Personen	Die Unterhaltungen sind ausgeglichen.	Gelegentlich	Gelegentlich
310	Weiblich	60 Jahre und älter	Abgeschlossenes Studium/ Ausbildung oder gleichwertig	Dorf, ländlicher Ort (bis zu 5.000)	Nein	Ja	Falsch	90%	Falsch	70%	Richtig	50% (da muss ich raten)	Richtig	60%	Richtig	70%	Falsch	90%	Falsch	90%	Richtig	80%	Richtig	70%	Ich habe mehr Antworten als 50% der deutschen Bevölkerung richtig beantworten können	0.67	0.74	0.2	0.08	,08	3	Over	0.6	Opinion leader	1	0.73	0.67	0.8	0.33	0.7	0.6	0.78	0.75	0.63	... bringe ich mehrere Informationen ein.	Wenige Personen	Die Unterhaltungen sind ausgeglichen.	Gelegentlich	Regelmäßig
312	Männlich	60 Jahre und älter	Abgeschlossenes Studium/ Ausbildung oder gleichwertig	Großstadt (100.001 und mehr)	Nein	Nein	Falsch	80%	Falsch	50% (da muss ich raten)	Richtig	50% (da muss ich raten)	Falsch	50% (da muss ich raten)	Richtig	70%	Falsch	50% (da muss ich raten)	Falsch	50% (da muss ich raten)	Richtig	50% (da muss ich raten)	Falsch	70%	Ich habe weniger Antworten als 50% der deutschen Bevölkerung richtig beantworten können	0.67	0.58	0.7	-0.09	-,09	7	Under	-0.6	3	0.67	0.57	0.67	0.5	0.67	0.67	0.8	0.6	0.75	0.7	... bringe ich wenige Informationen ein.	Fast keine Personen	Die Unterhaltungen sind ausgeglichen.	Selten	Selten
[truncated: 1,831 more rows]
[truncated: 8 more columns]

## Sheet: Variables_Label
Q11_Gender	What is your gender?	Respondent gender
Q12_Age	How old are you?	Respondent age
Q14_Education	What is your highest level of education?	Highest educational attainment
[truncated: 54 more rows]
